# Supplementary material for: Proteome profiling of enzalutamide‐resistant cell lines and serum analysis identified ALCAM as marker of resistance in castration‐resistant prostate cancer
Source: Int J Cancer. 2022 Jun 21;151(8):1405–19. doi: 10.1002/ijc.34159 (PMC9539937; doi:10.1002/ijc.34159)
Supplement: Supplementary file 2 — TABLE S1 Output dataset of LC‐MS/MS based proteome analysis of LAPC4 vs LAPC4‐ENZA cell lines. [file IJC-151-1405-s002.xlsx]

## Sheet: suppl.table1
Suppl.table 1: Output dataset of LC-MS/MS based proteome analysis of LAPC4 vs. LAPC4-ENZA cell lines.
Accession	Peptide count	Unique peptides	Confidence score	Highest protein abudance	Lowest protein abudance	Description	p-value (t-Test, unpaired)	Fold Change
O95994	6	6	531.79	LAPC4 ER	LAPC4	Anterior gradient protein 2 homolog GN=AGR2 [AGR2_HUMAN]	2.24e-12	15.7912
P52943	1	1	27.58	LAPC4 ER	LAPC4	Cysteine-rich protein 2 GN=CRIP2 [CRIP2_HUMAN]	5.26e-10	10.6671
P25815	1	1	32.19	LAPC4 ER	LAPC4	Protein S100-P GN=S100P [S100P_HUMAN]	1.33e-08	2.36087
Q9Y6V7	1	1	56.01	LAPC4 ER	LAPC4	Probable ATP-dependent RNA helicase DDX49 GN=DDX49 [DDX49_HUMAN]	4.39e-08	3.80417
P15559	8	8	662.35	LAPC4 ER	LAPC4	NAD(P)H dehydrogenase [quinone] 1 GN=NQO1 [NQO1_HUMAN]	7.15e-08	3.71449
P43358	4	3	194.65	LAPC4 ER	LAPC4	Melanoma-associated antigen 4 GN=MAGEA4 [MAGA4_HUMAN]	8.34e-08	5.09908
P07237	21	20	1743.72	LAPC4 ER	LAPC4	Protein disulfide-isomerase GN=P4HB [PDIA1_HUMAN]	1.83e-07	1.8
P19012	11	8	742.34	LAPC4	LAPC4 ER	Keratin, type I cytoskeletal 15 GN=KRT15 [K1C15_HUMAN]	8.67e-07	-4.3863
Q99519	1	1	50.92	LAPC4	LAPC4 ER	Sialidase-1 GN=NEU1 [NEUR1_HUMAN]	2.14e-06	-1.86749
O15027	7	7	253.38	LAPC4 ER	LAPC4	Protein transport protein Sec16A GN=SEC16A [SC16A_HUMAN]	2.03e-06	1.75522
Q9Y314	3	3	155.49	LAPC4	LAPC4 ER	Nitric oxide synthase-interacting protein GN=NOSIP [NOSIP_HUMAN]	2.88e-06	-1.58416
P15880	9	9	534.58	LAPC4	LAPC4 ER	40S ribosomal protein S2 GN=RPS2 [RS2_HUMAN]	3.33e-06	-1.3762
P62269	5	5	182.49	LAPC4	LAPC4 ER	40S ribosomal protein S18 GN=RPS18 [RS18_HUMAN]	4.64e-06	-1.85875
Q16698	1	1	31.24	LAPC4 ER	LAPC4	2,4-dienoyl-CoA reductase, mitochondrial GN=DECR1 [DECR_HUMAN]	4.68e-06	2.79543
Q14444	3	3	189.5	LAPC4	LAPC4 ER	Caprin-1 GN=CAPRIN1 [CAPR1_HUMAN]	5.71e-06	-1.59215
Q92830	1	1	23.75	LAPC4	LAPC4 ER	Histone acetyltransferase KAT2A GN=KAT2A [KAT2A_HUMAN]	5.85e-06	-2.3445
O95786	1	1	28.12	LAPC4 ER	LAPC4	Probable ATP-dependent RNA helicase DDX58 GN=DDX58 [DDX58_HUMAN]	7.04e-06	7.16653
P10275	4	4	180.7	LAPC4 ER	LAPC4	Androgen receptor GN=AR [ANDR_HUMAN]	7.16e-06	3.25422
Q01813	9	8	562.63	LAPC4 ER	LAPC4	6-phosphofructokinase type C GN=PFKP [K6PP_HUMAN]	7.61e-06	3.37412
Q8IV36	5	4	217.88	LAPC4 ER	LAPC4	Protein hid-1 homolog GN=C17orf28 [HID1_HUMAN]	1.12e-05	1.43973
P78417	1	1	50.06	LAPC4	LAPC4 ER	Glutathione S-transferase omega-1 GN=GSTO1 [GSTO1_HUMAN]	1.26e-05	-6.11728
Q7Z6M4	1	1	27.86	LAPC4	LAPC4 ER	mTERF domain-containing protein 2 GN=MTERFD2 [MTER2_HUMAN]	1.27e-05	-5.09759
P06400	1	1	22.5	LAPC4 ER	LAPC4	Retinoblastoma-associated protein GN=RB1 [RB_HUMAN]	1.35e-05	22.1635
Q8WXF1	5	5	361.61	LAPC4	LAPC4 ER	Paraspeckle component 1 GN=PSPC1 [PSPC1_HUMAN]	1.53e-05	-1.63618
Q13268	11	11	942.29	LAPC4 ER	LAPC4	Dehydrogenase/reductase SDR family member 2, mitochondrial GN=DHRS2 [DHRS2_HUMAN]	1.86e-05	2.55054
P53004	1	1	52.76	LAPC4 ER	LAPC4	Biliverdin reductase A GN=BLVRA [BIEA_HUMAN]	1.98e-05	1.90599
Q3LXA3	1	1	68.57	LAPC4	LAPC4 ER	Bifunctional ATP-dependent dihydroxyacetone kinase/FAD-AMP lyase (cyclizing) GN=DAK [DHAK_HUMAN]	2.08e-05	-6.04535
Q14258	3	3	237.76	LAPC4	LAPC4 ER	E3 ubiquitin/ISG15 ligase TRIM25 GN=TRIM25 [TRI25_HUMAN]	2.33e-05	-1.563
Q92598	12	10	920.66	LAPC4	LAPC4 ER	Heat shock protein 105 kDa GN=HSPH1 [HS105_HUMAN]	2.39e-05	-1.57707
P20290	3	3	151.52	LAPC4	LAPC4 ER	Transcription factor BTF3 GN=BTF3 [BTF3_HUMAN]	3.24e-05	-1.50022
Q96M27	1	1	68.17	LAPC4 ER	LAPC4	Protein PRRC1 GN=PRRC1 [PRRC1_HUMAN]	3.4e-05	1.69124
P19338	15	15	1163.96	LAPC4	LAPC4 ER	Nucleolin GN=NCL [NUCL_HUMAN]	3.97e-05	-1.53998
P14550	5	5	275.72	LAPC4 ER	LAPC4	Alcohol dehydrogenase [NADP(+)] GN=AKR1A1 [AK1A1_HUMAN]	4.49e-05	1.66508
P11908	7	4	540.92	LAPC4 ER	LAPC4	Ribose-phosphate pyrophosphokinase 2 GN=PRPS2 [PRPS2_HUMAN]	4.76e-05	1.76436
P78358	2	2	115.29	LAPC4 ER	LAPC4	Cancer/testis antigen 1 GN=CTAG1A [CTG1B_HUMAN]	4.77e-05	1.57937
Q14919	1	1	34.25	LAPC4	LAPC4 ER	Dr1-associated corepressor GN=DRAP1 [NC2A_HUMAN]	6.53e-05	-1.52722
O94855	2	2	140.72	LAPC4 ER	LAPC4	Protein transport protein Sec24D GN=SEC24D [SC24D_HUMAN]	6.55e-05	1.76181
Q08J23	4	4	238.93	LAPC4	LAPC4 ER	tRNA (cytosine(34)-C(5))-methyltransferase GN=NSUN2 [NSUN2_HUMAN]	6.73e-05	-1.69898
Q14697	19	19	1228.85	LAPC4	LAPC4 ER	Neutral alpha-glucosidase AB GN=GANAB [GANAB_HUMAN]	6.97e-05	-1.65789
P00374	1	1	58.39	LAPC4	LAPC4 ER	Dihydrofolate reductase GN=DHFR [DYR_HUMAN]	7.5e-05	-2.26771
P11021	24	23	2250.3	LAPC4 ER	LAPC4	78 kDa glucose-regulated protein GN=HSPA5 [GRP78_HUMAN]	7.65e-05	1.36878
P53992	10	9	517.98	LAPC4 ER	LAPC4	Protein transport protein Sec24C GN=SEC24C [SC24C_HUMAN]	8.8e-05	1.59339
P11413	10	10	507.45	LAPC4	LAPC4 ER	Glucose-6-phosphate 1-dehydrogenase GN=G6PD [G6PD_HUMAN]	0.0001	-1.8041
P16083	1	1	27.8	LAPC4 ER	LAPC4	Ribosyldihydronicotinamide dehydrogenase [quinone] GN=NQO2 [NQO2_HUMAN]	0.000103772	1.81964
P35244	2	2	147.96	LAPC4 ER	LAPC4	Replication protein A 14 kDa subunit GN=RPA3 [RFA3_HUMAN]	0.000104572	1.21419
P54819	4	4	202.1	LAPC4 ER	LAPC4	Adenylate kinase 2, mitochondrial GN=AK2 [KAD2_HUMAN]	0.000122504	1.32633
O96005	1	1	24.64	LAPC4	LAPC4 ER	Cleft lip and palate transmembrane protein 1 GN=CLPTM1 [CLPT1_HUMAN]	0.000127505	-3.64013
Q9BYT8	2	2	134.65	LAPC4	LAPC4 ER	Neurolysin, mitochondrial GN=NLN [NEUL_HUMAN]	0.000130704	-1.36025
P63173	4	4	187.86	LAPC4	LAPC4 ER	60S ribosomal protein L38 GN=RPL38 [RL38_HUMAN]	0.000133011	-1.44619
P60520	1	1	35.71	LAPC4	LAPC4 ER	Gamma-aminobutyric acid receptor-associated protein-like 2 GN=GABARAPL2 [GBRL2_HUMAN]	0.000135815	-2.05072
Q00796	16	14	1109.62	LAPC4 ER	LAPC4	Sorbitol dehydrogenase GN=SORD [DHSO_HUMAN]	0.000141119	1.58655
P27144	2	2	65.57	LAPC4	LAPC4 ER	Adenylate kinase isoenzyme 4, mitochondrial GN=AK4 [KAD4_HUMAN]	0.000147687	-2.13819
Q13907	3	3	160.2	LAPC4	LAPC4 ER	Isopentenyl-diphosphate Delta-isomerase 1 GN=IDI1 [IDI1_HUMAN]	0.000154318	-2.48867
P50613	1	1	35.39	LAPC4	LAPC4 ER	Cyclin-dependent kinase 7 GN=CDK7 [CDK7_HUMAN]	0.000161605	-1.72033
O43809	7	7	402.63	LAPC4	LAPC4 ER	Cleavage and polyadenylation specificity factor subunit 5 GN=NUDT21 [CPSF5_HUMAN]	0.000170502	-1.22602
Q9H0D6	6	6	256.44	LAPC4	LAPC4 ER	5'-3' exoribonuclease 2 GN=XRN2 [XRN2_HUMAN]	0.000172734	-1.46442
O14744	7	7	347.53	LAPC4	LAPC4 ER	Protein arginine N-methyltransferase 5 GN=PRMT5 [ANM5_HUMAN]	0.000172778	-1.38999
P60709	19	11	1897.89	LAPC4 ER	LAPC4	Actin, cytoplasmic 1 GN=ACTB [ACTB_HUMAN]	0.000155343	1.35401
Q9Y2V2	1	1	97.06	LAPC4 ER	LAPC4	Calcium-regulated heat stable protein 1 GN=CARHSP1 [CHSP1_HUMAN]	0.000160613	1.493
Q9Y371	2	2	95.5	LAPC4 ER	LAPC4	Endophilin-B1 GN=SH3GLB1 [SHLB1_HUMAN]	0.000161712	1.93801
O43708	1	1	29.16	LAPC4 ER	LAPC4	Maleylacetoacetate isomerase GN=GSTZ1 [MAAI_HUMAN]	0.000174147	2.89613
Q96IJ6	4	4	259.22	LAPC4 ER	LAPC4	Mannose-1-phosphate guanyltransferase alpha GN=GMPPA [GMPPA_HUMAN]	0.000175439	1.65595
P17844	12	10	704.3	LAPC4	LAPC4 ER	Probable ATP-dependent RNA helicase DDX5 GN=DDX5 [DDX5_HUMAN]	0.000179783	-1.52099
P46783	5	5	442.13	LAPC4	LAPC4 ER	40S ribosomal protein S10 GN=RPS10 [RS10_HUMAN]	0.000189616	-1.42571
O00584	3	3	160.3	LAPC4 ER	LAPC4	Ribonuclease T2 GN=RNASET2 [RNT2_HUMAN]	0.000181298	1.40988
P00492	4	3	220.82	LAPC4 ER	LAPC4	Hypoxanthine-guanine phosphoribosyltransferase GN=HPRT1 [HPRT_HUMAN]	0.00018581	1.492
P28676	1	1	44.1	LAPC4 ER	LAPC4	Grancalcin GN=GCA [GRAN_HUMAN]	0.000187735	3.01072
P25325	1	1	29.99	LAPC4 ER	LAPC4	3-mercaptopyruvate sulfurtransferase GN=MPST [THTM_HUMAN]	0.000197584	2.43806
Q96HE7	6	6	289.51	LAPC4 ER	LAPC4	ERO1-like protein alpha GN=ERO1L [ERO1A_HUMAN]	0.000201364	1.40444
Q9Y6U3	2	2	123.78	LAPC4 ER	LAPC4	Adseverin GN=SCIN [ADSV_HUMAN]	0.000202356	2.1632
P13667	26	26	1784.89	LAPC4 ER	LAPC4	Protein disulfide-isomerase A4 GN=PDIA4 [PDIA4_HUMAN]	0.000203195	1.31203
P00966	6	5	297.72	LAPC4 ER	LAPC4	Argininosuccinate synthase GN=ASS1 [ASSY_HUMAN]	0.000206728	2.42575
P21399	5	5	308.14	LAPC4 ER	LAPC4	Cytoplasmic aconitate hydratase GN=ACO1 [ACOC_HUMAN]	0.0002201	1.79326
Q96KC8	1	1	30.02	LAPC4	LAPC4 ER	DnaJ homolog subfamily C member 1 GN=DNAJC1 [DNJC1_HUMAN]	0.000241116	-6.65589
P12532	8	8	472.63	LAPC4 ER	LAPC4	Creatine kinase U-type, mitochondrial GN=CKMT1A [KCRU_HUMAN]	0.000244804	1.27725
Q96IU4	2	2	104.16	LAPC4 ER	LAPC4	Abhydrolase domain-containing protein 14B GN=ABHD14B [ABHEB_HUMAN]	0.000244816	1.86311
P07099	6	5	206.45	LAPC4 ER	LAPC4	Epoxide hydrolase 1 GN=EPHX1 [HYEP_HUMAN]	0.000266104	2.38206
P80303	1	1	27.67	LAPC4 ER	LAPC4	Nucleobindin-2 GN=NUCB2 [NUCB2_HUMAN]	0.000269985	2.07309
O95104	1	1	59.36	LAPC4	LAPC4 ER	Splicing factor, arginine/serine-rich 15 GN=SCAF4 [SFR15_HUMAN]	0.000290051	-4.03536
P62851	2	2	109.06	LAPC4	LAPC4 ER	40S ribosomal protein S25 GN=RPS25 [RS25_HUMAN]	0.000298704	-1.60237
Q53EL6	2	2	92.48	LAPC4 ER	LAPC4	Programmed cell death protein 4 GN=PDCD4 [PDCD4_HUMAN]	0.00030064	2.02394
Q03426	3	3	166.72	LAPC4	LAPC4 ER	Mevalonate kinase GN=MVK [KIME_HUMAN]	0.000309784	-1.81218
Q01581	8	8	629.66	LAPC4	LAPC4 ER	Hydroxymethylglutaryl-CoA synthase, cytoplasmic GN=HMGCS1 [HMCS1_HUMAN]	0.000315247	-1.58154
P51114	3	3	164.02	LAPC4	LAPC4 ER	Fragile X mental retardation syndrome-related protein 1 GN=FXR1 [FXR1_HUMAN]	0.000349785	-1.71403
Q9P1F3	1	1	32.06	LAPC4	LAPC4 ER	Costars family protein ABRACL GN=ABRACL [ABRAL_HUMAN]	0.000365493	-1.93002
O15145	3	3	129.15	LAPC4 ER	LAPC4	Actin-related protein 2/3 complex subunit 3 GN=ARPC3 [ARPC3_HUMAN]	0.000368462	1.74002
Q96EK6	5	5	320.81	LAPC4 ER	LAPC4	Glucosamine 6-phosphate N-acetyltransferase GN=GNPNAT1 [GNA1_HUMAN]	0.000370266	1.6875
Q92597	3	3	153.45	LAPC4 ER	LAPC4	Protein NDRG1 GN=NDRG1 [NDRG1_HUMAN]	0.000382009	2.00047
Q15942	1	1	29.04	LAPC4	LAPC4 ER	Zyxin GN=ZYX [ZYX_HUMAN]	0.000388861	-2.24851
Q9BZE4	2	2	98.11	LAPC4	LAPC4 ER	Nucleolar GTP-binding protein 1 GN=GTPBP4 [NOG1_HUMAN]	0.000396146	-1.82648
P23396	13	13	651.81	LAPC4	LAPC4 ER	40S ribosomal protein S3 GN=RPS3 [RS3_HUMAN]	0.000401996	-1.35678
O75534	10	10	586.26	LAPC4	LAPC4 ER	Cold shock domain-containing protein E1 GN=CSDE1 [CSDE1_HUMAN]	0.000405289	-1.45057
O14773	4	4	311.57	LAPC4 ER	LAPC4	Tripeptidyl-peptidase 1 GN=TPP1 [TPP1_HUMAN]	0.000408298	1.36602
Q14914	2	2	92.29	LAPC4 ER	LAPC4	Prostaglandin reductase 1 GN=PTGR1 [PTGR1_HUMAN]	0.000414215	3.04351
Q9UNF1	2	2	90.8	LAPC4 ER	LAPC4	Melanoma-associated antigen D2 GN=MAGED2 [MAGD2_HUMAN]	0.000429134	1.57256
P22090	7	3	500.26	LAPC4	LAPC4 ER	40S ribosomal protein S4, Y isoform 1 GN=RPS4Y1 PE=2 [RS4Y1_HUMAN]	0.000434659	-1.72778
Q13283	5	5	296.25	LAPC4	LAPC4 ER	Ras GTPase-activating protein-binding protein 1 GN=G3BP1 [G3BP1_HUMAN]	0.000443704	-1.48024
P04183	6	5	336.32	LAPC4 ER	LAPC4	Thymidine kinase, cytosolic GN=TK1 [KITH_HUMAN]	0.000467117	1.62574
Q16401	3	2	190.82	LAPC4 ER	LAPC4	26S proteasome non-ATPase regulatory subunit 5 GN=PSMD5 [PSMD5_HUMAN]	0.000477751	1.64335
O43653	1	1	52.89	LAPC4 ER	LAPC4	Prostate stem cell antigen GN=PSCA [PSCA_HUMAN]	0.000490611	2.05556
Q9P2R3	1	1	38.99	LAPC4 ER	LAPC4	Ankyrin repeat and FYVE domain-containing protein 1 GN=ANKFY1 [ANFY1_HUMAN]	0.000497121	1.75059
P37268	4	4	227.67	LAPC4	LAPC4 ER	Squalene synthase GN=FDFT1 [FDFT_HUMAN]	0.000515322	-1.92698
P62241	5	5	403.34	LAPC4	LAPC4 ER	40S ribosomal protein S8 GN=RPS8 [RS8_HUMAN]	0.000550465	-1.37886
Q15436	7	4	359.62	LAPC4 ER	LAPC4	Protein transport protein Sec23A GN=SEC23A [SC23A_HUMAN]	0.000571098	1.33133
Q13228	14	14	812.93	LAPC4 ER	LAPC4	Selenium-binding protein 1 GN=SELENBP1 [SBP1_HUMAN]	0.000612088	1.54168
P63244	15	15	1075.61	LAPC4	LAPC4 ER	Guanine nucleotide-binding protein subunit beta-2-like 1 GN=GNB2L1 [GBLP_HUMAN]	0.000620155	-1.27552
P62913	3	3	185.98	LAPC4	LAPC4 ER	60S ribosomal protein L11 GN=RPL11 [RL11_HUMAN]	0.000646783	-1.40924
P30101	23	23	1546.49	LAPC4 ER	LAPC4	Protein disulfide-isomerase A3 GN=PDIA3 [PDIA3_HUMAN]	0.000665496	1.48733
O43488	3	3	202.2	LAPC4 ER	LAPC4	Aflatoxin B1 aldehyde reductase member 2 GN=AKR7A2 [ARK72_HUMAN]	0.000692145	1.58734
Q9Y5L4	1	1	101.22	LAPC4	LAPC4 ER	Mitochondrial import inner membrane translocase subunit Tim13 GN=TIMM13 [TIM13_HUMAN]	0.000714726	-1.50624
Q9Y3A4	1	1	44.43	LAPC4	LAPC4 ER	Ribosomal RNA-processing protein 7 homolog A GN=RRP7A [RRP7A_HUMAN]	0.000716863	-3.01069
P30050	5	5	439.32	LAPC4	LAPC4 ER	60S ribosomal protein L12 GN=RPL12 [RL12_HUMAN]	0.000756872	-1.39501
Q01415	2	2	80.73	LAPC4 ER	LAPC4	N-acetylgalactosamine kinase GN=GALK2 [GALK2_HUMAN]	0.000757814	2.05275
P27695	11	11	739.05	LAPC4 ER	LAPC4	DNA-(apurinic or apyrimidinic site) lyase GN=APEX1 [APEX1_HUMAN]	0.000810108	1.26978
Q9UPU5	1	1	25.31	LAPC4 ER	LAPC4	Ubiquitin carboxyl-terminal hydrolase 24 GN=USP24 [UBP24_HUMAN]	0.000811161	1.69168
P36551	1	1	38.14	LAPC4 ER	LAPC4	Coproporphyrinogen-III oxidase, mitochondrial GN=CPOX [HEM6_HUMAN]	0.000820117	1.44887
P08865	7	7	542.65	LAPC4	LAPC4 ER	40S ribosomal protein SA GN=RPSA [RSSA_HUMAN]	0.000836125	-1.51537
P82930	1	1	38.58	LAPC4	LAPC4 ER	28S ribosomal protein S34, mitochondrial GN=MRPS34 [RT34_HUMAN]	0.000841734	-52.0951
P22314	23	23	1867.53	LAPC4 ER	LAPC4	Ubiquitin-like modifier-activating enzyme 1 GN=UBA1 [UBA1_HUMAN]	0.000829801	1.33232
P53801	1	1	63.57	LAPC4	LAPC4 ER	Pituitary tumor-transforming gene 1 protein-interacting protein GN=PTTG1IP [PTTG_HUMAN]	0.000865246	-2.01654
P80723	4	4	236.59	LAPC4	LAPC4 ER	Brain acid soluble protein 1 GN=BASP1 [BASP1_HUMAN]	0.000928079	-2.27393
Q13510	5	5	267.34	LAPC4 ER	LAPC4	Acid ceramidase GN=ASAH1 [ASAH1_HUMAN]	0.000940845	1.32581
Q8N3Y7	3	3	181.33	LAPC4 ER	LAPC4	Epidermal retinol dehydrogenase 2 GN=SDR16C5 PE=2 [RDHE2_HUMAN]	0.000945699	3.07909
Q15437	5	2	236.22	LAPC4 ER	LAPC4	Protein transport protein Sec23B GN=SEC23B [SC23B_HUMAN]	0.000957122	2.53829
P55735	3	3	209.29	LAPC4 ER	LAPC4	Protein SEC13 homolog GN=SEC13 [SEC13_HUMAN]	0.000989632	1.35808
P10515	4	4	206.18	LAPC4	LAPC4 ER	Dihydrolipoyllysine-residue acetyltransferase component of pyruvate dehydrogenase complex, mitochondrial GN=DLAT [ODP2_HUMAN]	0.00105091	-1.45763
P61353	3	3	110.45	LAPC4	LAPC4 ER	60S ribosomal protein L27 GN=RPL27 [RL27_HUMAN]	0.00108635	-1.46165
P55789	1	1	24.97	LAPC4 ER	LAPC4	FAD-linked sulfhydryl oxidase ALR GN=GFER [ALR_HUMAN]	0.00109688	1.94785
O43707	28	17	1910.7	LAPC4	LAPC4 ER	Alpha-actinin-4 GN=ACTN4 [ACTN4_HUMAN]	0.00112084	-1.64243
Q9UJN7	1	1	29.45	LAPC4	LAPC4 ER	Zinc finger protein 391 GN=ZNF391 PE=2 [ZN391_HUMAN]	0.00112875	-1.72457
Q14C86	1	1	63.15	LAPC4 ER	LAPC4	GTPase-activating protein and VPS9 domain-containing protein 1 GN=GAPVD1 [GAPD1_HUMAN]	0.00114401	1.57236
Q9UI30	3	3	194.4	LAPC4	LAPC4 ER	tRNA methyltransferase 112 homolog GN=TRMT112 [TR112_HUMAN]	0.00116608	-1.40336
Q16222	5	5	255.74	LAPC4 ER	LAPC4	UDP-N-acetylhexosamine pyrophosphorylase GN=UAP1 [UAP1_HUMAN]	0.00115934	1.54228
Q14493	1	1	38.29	LAPC4	LAPC4 ER	Histone RNA hairpin-binding protein GN=SLBP [SLBP_HUMAN]	0.0011889	-1.84528
Q86Y56	5	5	197.73	LAPC4 ER	LAPC4	HEAT repeat-containing protein 2 GN=HEATR2 [HEAT2_HUMAN]	0.00122142	1.62308
P52292	14	14	919.65	LAPC4	LAPC4 ER	Importin subunit alpha-2 GN=KPNA2 [IMA2_HUMAN]	0.0012341	-1.31449
P09429	7	4	586.95	LAPC4	LAPC4 ER	High mobility group protein B1 GN=HMGB1 [HMGB1_HUMAN]	0.00124247	-1.42904
O95394	7	7	448.08	LAPC4 ER	LAPC4	Phosphoacetylglucosamine mutase GN=PGM3 [AGM1_HUMAN]	0.0013082	1.39971
P61011	6	6	325.58	LAPC4 ER	LAPC4	Signal recognition particle 54 kDa protein GN=SRP54 [SRP54_HUMAN]	0.00133299	1.28141
P62857	1	1	78.8	LAPC4	LAPC4 ER	40S ribosomal protein S28 GN=RPS28 [RS28_HUMAN]	0.00137425	-1.49522
O15144	7	7	292.74	LAPC4 ER	LAPC4	Actin-related protein 2/3 complex subunit 2 GN=ARPC2 [ARPC2_HUMAN]	0.00138352	1.30458
P42025	2	1	95.58	LAPC4 ER	LAPC4	Beta-centractin GN=ACTR1B [ACTY_HUMAN]	0.00138508	1.82086
Q9NSD9	8	8	406.56	LAPC4	LAPC4 ER	Phenylalanine--tRNA ligase beta subunit GN=FARSB [SYFB_HUMAN]	0.00142422	-1.14922
Q9NQW7	6	6	361.85	LAPC4 ER	LAPC4	Xaa-Pro aminopeptidase 1 GN=XPNPEP1 [XPP1_HUMAN]	0.00140863	1.22184
Q16851	8	8	600.83	LAPC4 ER	LAPC4	UTP--glucose-1-phosphate uridylyltransferase GN=UGP2 [UGPA_HUMAN]	0.00141978	1.44357
Q02338	4	4	229.52	LAPC4 ER	LAPC4	D-beta-hydroxybutyrate dehydrogenase, mitochondrial GN=BDH1 [BDH_HUMAN]	0.00143677	1.88627
P50454	9	9	578.35	LAPC4	LAPC4 ER	Serpin H1 GN=SERPINH1 [SERPH_HUMAN]	0.0014987	-1.32945
Q14451	1	1	44.61	LAPC4	LAPC4 ER	Growth factor receptor-bound protein 7 GN=GRB7 [GRB7_HUMAN]	0.00154251	-2.54397
Q8TC56	1	1	27.47	LAPC4	LAPC4 ER	Protein FAM71B GN=FAM71B [FA71B_HUMAN]	0.00154616	-1.47021
Q9P0W0	1	1	26.48	LAPC4	LAPC4 ER	Interferon kappa GN=IFNK [IFNK_HUMAN]	0.00157655	-1.28446
Q13444	4	4	196.19	LAPC4	LAPC4 ER	Disintegrin and metalloproteinase domain-containing protein 15 GN=ADAM15 [ADA15_HUMAN]	0.00162243	-2.06139
P05387	7	5	725.73	LAPC4	LAPC4 ER	60S acidic ribosomal protein P2 GN=RPLP2 [RLA2_HUMAN]	0.00162275	-1.39594
Q9Y283	1	1	29.38	LAPC4	LAPC4 ER	Inversin GN=INVS [INVS_HUMAN]	0.00163155	-1.43081
P42345	1	1	41.6	LAPC4 ER	LAPC4	Serine/threonine-protein kinase mTOR GN=MTOR [MTOR_HUMAN]	0.00160787	1.43643
P49902	2	2	121.32	LAPC4 ER	LAPC4	Cytosolic purine 5'-nucleotidase GN=NT5C2 [5NTC_HUMAN]	0.00161016	1.82848
Q9BQ69	1	1	57.31	LAPC4 ER	LAPC4	O-acetyl-ADP-ribose deacetylase MACROD1 GN=MACROD1 [MACD1_HUMAN]	0.00169014	1.90798
Q9NYB0	1	1	34.87	LAPC4	LAPC4 ER	Telomeric repeat-binding factor 2-interacting protein 1 GN=TERF2IP [TE2IP_HUMAN]	0.00179059	-1.4384
P54296	1	1	27.2	LAPC4	LAPC4 ER	Myomesin-2 GN=MYOM2 PE=2 [MYOM2_HUMAN]	0.00179474	-2.94378
Q15366	6	5	423.22	LAPC4	LAPC4 ER	Poly(rC)-binding protein 2 GN=PCBP2 [PCBP2_HUMAN]	0.00179677	-1.23046
P48449	1	1	36.74	LAPC4	LAPC4 ER	Lanosterol synthase GN=LSS [ERG7_HUMAN]	0.00181815	-1.93019
Q14676	2	2	113.09	LAPC4	LAPC4 ER	Mediator of DNA damage checkpoint protein 1 GN=MDC1 [MDC1_HUMAN]	0.00186237	-1.80198
P62888	4	4	339.08	LAPC4	LAPC4 ER	60S ribosomal protein L30 GN=RPL30 [RL30_HUMAN]	0.00190105	-1.3793
P84098	3	3	167.59	LAPC4	LAPC4 ER	60S ribosomal protein L19 GN=RPL19 [RL19_HUMAN]	0.00201021	-1.3903
O75347	3	3	199.49	LAPC4	LAPC4 ER	Tubulin-specific chaperone A GN=TBCA [TBCA_HUMAN]	0.00207384	-1.67657
P61513	2	2	132.66	LAPC4	LAPC4 ER	60S ribosomal protein L37a GN=RPL37A [RL37A_HUMAN]	0.00208219	-1.35406
Q14894	2	1	84.12	LAPC4 ER	LAPC4	Thiomorpholine-carboxylate dehydrogenase GN=CRYM [CRYM_HUMAN]	0.00205044	2.29165
P51812	1	1	43.66	LAPC4 ER	LAPC4	Ribosomal protein S6 kinase alpha-3 GN=RPS6KA3 [KS6A3_HUMAN]	0.0020795	2.81812
P14625	31	28	1938.83	LAPC4 ER	LAPC4	Endoplasmin GN=HSP90B1 [ENPL_HUMAN]	0.00224684	1.33807
P54727	6	6	479.6	LAPC4 ER	LAPC4	UV excision repair protein RAD23 homolog B GN=RAD23B [RD23B_HUMAN]	0.0022851	1.65022
P25398	5	5	318.08	LAPC4	LAPC4 ER	40S ribosomal protein S12 GN=RPS12 [RS12_HUMAN]	0.00230683	-1.3175
Q9UQ80	7	7	423.17	LAPC4	LAPC4 ER	Proliferation-associated protein 2G4 GN=PA2G4 [PA2G4_HUMAN]	0.00238144	-1.34181
Q13330	1	1	53.65	LAPC4	LAPC4 ER	Metastasis-associated protein MTA1 GN=MTA1 [MTA1_HUMAN]	0.00238351	-1.75957
P04798	1	1	53.16	LAPC4	LAPC4 ER	Cytochrome P450 1A1 GN=CYP1A1 [CP1A1_HUMAN]	0.00239167	-2.42526
Q14980	32	32	2493.5	LAPC4	LAPC4 ER	Nuclear mitotic apparatus protein 1 GN=NUMA1 [NUMA1_HUMAN]	0.00241	-1.29987
O15020	4	2	200.33	LAPC4	LAPC4 ER	Spectrin beta chain, non-erythrocytic 2 GN=SPTBN2 [SPTN2_HUMAN]	0.00250151	-1.65229
P62263	4	4	251.58	LAPC4	LAPC4 ER	40S ribosomal protein S14 GN=RPS14 [RS14_HUMAN]	0.0025135	-1.33589
O00204	4	4	146.51	LAPC4	LAPC4 ER	Sulfotransferase family cytosolic 2B member 1 GN=SULT2B1 [ST2B1_HUMAN]	0.0025204	-1.64084
P62937	15	15	948.64	LAPC4	LAPC4 ER	Peptidyl-prolyl cis-trans isomerase A GN=PPIA [PPIA_HUMAN]	0.00253212	-1.22034
O14493	1	1	31.84	LAPC4	LAPC4 ER	Claudin-4 GN=CLDN4 [CLD4_HUMAN]	0.0027612	-5.55609
P04066	1	1	28.08	LAPC4 ER	LAPC4	Tissue alpha-L-fucosidase GN=FUCA1 [FUCO_HUMAN]	0.00278338	1.9144
P57740	3	3	122.07	LAPC4 ER	LAPC4	Nuclear pore complex protein Nup107 GN=NUP107 [NU107_HUMAN]	0.00280598	1.38072
O76054	2	2	74.69	LAPC4	LAPC4 ER	SEC14-like protein 2 GN=SEC14L2 [S14L2_HUMAN]	0.00287628	-1.91126
P62277	6	6	449.14	LAPC4	LAPC4 ER	40S ribosomal protein S13 GN=RPS13 [RS13_HUMAN]	0.00300181	-1.31213
P60866	3	3	222.36	LAPC4	LAPC4 ER	40S ribosomal protein S20 GN=RPS20 [RS20_HUMAN]	0.00323225	-1.37118
P39019	3	3	110.55	LAPC4	LAPC4 ER	40S ribosomal protein S19 GN=RPS19 [RS19_HUMAN]	0.00328759	-1.33853
Q07960	8	8	544.16	LAPC4 ER	LAPC4	Rho GTPase-activating protein 1 GN=ARHGAP1 [RHG01_HUMAN]	0.00327676	1.18644
Q96JB3	1	1	32.49	LAPC4	LAPC4 ER	Hypermethylated in cancer 2 protein GN=HIC2 [HIC2_HUMAN]	0.00331512	-1.38528
P46940	27	26	1618.11	LAPC4 ER	LAPC4	Ras GTPase-activating-like protein IQGAP1 GN=IQGAP1 [IQGA1_HUMAN]	0.0034046	1.12138
P46781	6	5	289.15	LAPC4	LAPC4 ER	40S ribosomal protein S9 GN=RPS9 [RS9_HUMAN]	0.00343845	-1.39179
P34896	3	3	143.74	LAPC4 ER	LAPC4	Serine hydroxymethyltransferase, cytosolic GN=SHMT1 [GLYC_HUMAN]	0.0034438	1.43098
Q06210	25	25	1714.35	LAPC4 ER	LAPC4	Glucosamine--fructose-6-phosphate aminotransferase [isomerizing] 1 GN=GFPT1 [GFPT1_HUMAN]	0.00350598	1.42425
O00712	3	2	131.98	LAPC4	LAPC4 ER	Nuclear factor 1 B-type GN=NFIB [NFIB_HUMAN]	0.00364852	-1.4149
P58107	9	7	620.45	LAPC4	LAPC4 ER	Epiplakin GN=EPPK1 [EPIPL_HUMAN]	0.00365581	-1.68727
Q0VDF9	3	3	123.54	LAPC4	LAPC4 ER	Heat shock 70 kDa protein 14 GN=HSPA14 [HSP7E_HUMAN]	0.00367148	-1.19825
Q71RC2	3	3	129.57	LAPC4	LAPC4 ER	La-related protein 4 GN=LARP4 [LARP4_HUMAN]	0.00375109	-1.47334
Q04917	5	2	338.9	LAPC4 ER	LAPC4	14-3-3 protein eta GN=YWHAH [1433F_HUMAN]	0.0037294	1.37708
P49411	17	17	1109.43	LAPC4 ER	LAPC4	Elongation factor Tu, mitochondrial GN=TUFM [EFTU_HUMAN]	0.00374078	1.63608
O00541	4	4	156.81	LAPC4	LAPC4 ER	Pescadillo homolog GN=PES1 [PESC_HUMAN]	0.00378184	-1.47526
Q12789	3	3	136.11	LAPC4 ER	LAPC4	General transcription factor 3C polypeptide 1 GN=GTF3C1 [TF3C1_HUMAN]	0.00381838	1.72148
Q8NB37	1	1	39.72	LAPC4	LAPC4 ER	Parkinson disease 7 domain-containing protein 1 GN=PDDC1 [PDDC1_HUMAN]	0.00385464	-2.63185
P55010	4	4	180.04	LAPC4	LAPC4 ER	Eukaryotic translation initiation factor 5 GN=EIF5 [IF5_HUMAN]	0.00388296	-1.38168
Q14203	9	8	512.42	LAPC4 ER	LAPC4	Dynactin subunit 1 GN=DCTN1 [DCTN1_HUMAN]	0.00388555	1.37201
P32322	14	13	1273.96	LAPC4 ER	LAPC4	Pyrroline-5-carboxylate reductase 1, mitochondrial GN=PYCR1 [P5CR1_HUMAN]	0.00398377	1.60203
P31947	5	2	249.64	LAPC4 ER	LAPC4	14-3-3 protein sigma GN=SFN [1433S_HUMAN]	0.00403332	4.3232
O14896	5	5	218.58	LAPC4 ER	LAPC4	Interferon regulatory factor 6 GN=IRF6 [IRF6_HUMAN]	0.00403983	1.55512
P52732	8	8	442.32	LAPC4 ER	LAPC4	Kinesin-like protein KIF11 GN=KIF11 [KIF11_HUMAN]	0.00407105	1.69315
Q02543	5	5	284.57	LAPC4	LAPC4 ER	60S ribosomal protein L18a GN=RPL18A [RL18A_HUMAN]	0.0041424	-1.35046
O75323	2	2	113.95	LAPC4 ER	LAPC4	Protein NipSnap homolog 2 GN=GBAS [NIPS2_HUMAN]	0.0041539	1.33892
P62314	2	2	167.94	LAPC4	LAPC4 ER	Small nuclear ribonucleoprotein Sm D1 GN=SNRPD1 [SMD1_HUMAN]	0.00417545	-1.26393
Q99622	1	1	29.15	LAPC4 ER	LAPC4	Protein C10 GN=C12orf57 [C10_HUMAN]	0.00429576	1.62623
P17174	9	9	568.58	LAPC4 ER	LAPC4	Aspartate aminotransferase, cytoplasmic GN=GOT1 [AATC_HUMAN]	0.0043702	1.33341
Q92615	2	1	80.34	LAPC4	LAPC4 ER	La-related protein 4B GN=LARP4B [LAR4B_HUMAN]	0.00446942	-1.48401
Q66K74	1	1	29.23	LAPC4 ER	LAPC4	Microtubule-associated protein 1S GN=MAP1S [MAP1S_HUMAN]	0.00448272	1.42757
P46013	14	14	779.5	LAPC4	LAPC4 ER	Antigen KI-67 GN=MKI67 [KI67_HUMAN]	0.00460917	-1.42397
O43633	1	1	90.71	LAPC4	LAPC4 ER	Charged multivesicular body protein 2a GN=CHMP2A [CHM2A_HUMAN]	0.00467551	-2.15543
Q92820	3	3	153.86	LAPC4	LAPC4 ER	Gamma-glutamyl hydrolase GN=GGH [GGH_HUMAN]	0.00468214	-1.54942
Q14974	14	14	1087.77	LAPC4 ER	LAPC4	Importin subunit beta-1 GN=KPNB1 [IMB1_HUMAN]	0.00465682	1.24022
P25789	4	4	211.45	LAPC4 ER	LAPC4	Proteasome subunit alpha type-4 GN=PSMA4 [PSA4_HUMAN]	0.00472157	1.34698
P54619	1	1	26.07	LAPC4	LAPC4 ER	5'-AMP-activated protein kinase subunit gamma-1 GN=PRKAG1 [AAKG1_HUMAN]	0.00478634	-1.70975
P62750	8	8	427.8	LAPC4	LAPC4 ER	60S ribosomal protein L23a GN=RPL23A [RL23A_HUMAN]	0.00491813	-1.2456
P14314	8	8	433.33	LAPC4	LAPC4 ER	Glucosidase 2 subunit beta GN=PRKCSH [GLU2B_HUMAN]	0.00497826	-1.25192
Q9NR45	4	4	219.8	LAPC4 ER	LAPC4	Sialic acid synthase GN=NANS [SIAS_HUMAN]	0.00499846	1.73803
Q14694	2	2	55.18	LAPC4	LAPC4 ER	Ubiquitin carboxyl-terminal hydrolase 10 GN=USP10 [UBP10_HUMAN]	0.00509853	-1.3358
P26358	5	5	205.92	LAPC4	LAPC4 ER	DNA (cytosine-5)-methyltransferase 1 GN=DNMT1 [DNMT1_HUMAN]	0.00513594	-1.26974
P14678	4	4	145.5	LAPC4	LAPC4 ER	Small nuclear ribonucleoprotein-associated proteins B and B' GN=SNRPB [RSMB_HUMAN]	0.00516726	-1.24513
Q9Y3I0	5	5	234.56	LAPC4	LAPC4 ER	tRNA-splicing ligase RtcB homolog GN=C22orf28 [RTCB_HUMAN]	0.00517146	-1.35151
P23381	7	7	415.96	LAPC4 ER	LAPC4	Tryptophan--tRNA ligase, cytoplasmic GN=WARS [SYWC_HUMAN]	0.00512259	1.23803
P30085	5	5	360.61	LAPC4 ER	LAPC4	UMP-CMP kinase GN=CMPK1 [KCY_HUMAN]	0.00518304	1.24169
P49770	2	2	116.04	LAPC4 ER	LAPC4	Translation initiation factor eIF-2B subunit beta GN=EIF2B2 [EI2BB_HUMAN]	0.00522993	1.33794
O60936	2	2	121.14	LAPC4 ER	LAPC4	Nucleolar protein 3 GN=NOL3 [NOL3_HUMAN]	0.00524754	1.54421
O95197	1	1	36.54	LAPC4	LAPC4 ER	Reticulon-3 GN=RTN3 [RTN3_HUMAN]	0.00538768	-1.89928
O00233	2	2	71.61	LAPC4 ER	LAPC4	26S proteasome non-ATPase regulatory subunit 9 GN=PSMD9 [PSMD9_HUMAN]	0.00541503	1.4371
P19623	4	4	174.6	LAPC4	LAPC4 ER	Spermidine synthase GN=SRM [SPEE_HUMAN]	0.00557139	-1.31177
P62906	7	7	503.21	LAPC4	LAPC4 ER	60S ribosomal protein L10a GN=RPL10A [RL10A_HUMAN]	0.00566311	-1.30636
P27797	15	15	848.53	LAPC4 ER	LAPC4	Calreticulin GN=CALR [CALR_HUMAN]	0.00565692	1.20889
Q13242	2	1	90.02	LAPC4	LAPC4 ER	Serine/arginine-rich splicing factor 9 GN=SRSF9 [SRSF9_HUMAN]	0.00592823	-1.44952
P24666	4	4	298.89	LAPC4	LAPC4 ER	Low molecular weight phosphotyrosine protein phosphatase GN=ACP1 [PPAC_HUMAN]	0.00596377	-1.40461
P78310	1	1	56.31	LAPC4	LAPC4 ER	Coxsackievirus and adenovirus receptor GN=CXADR [CXAR_HUMAN]	0.00602376	-1.72377
Q99497	8	7	697.66	LAPC4 ER	LAPC4	Protein DJ-1 GN=PARK7 [PARK7_HUMAN]	0.00603882	1.19809
P22307	8	8	429.34	LAPC4 ER	LAPC4	Non-specific lipid-transfer protein GN=SCP2 [NLTP_HUMAN]	0.00614454	1.41888
P35613	1	1	35.42	LAPC4 ER	LAPC4	Basigin GN=BSG [BASI_HUMAN]	0.00616177	1.53689
P22570	1	1	35.62	LAPC4 ER	LAPC4	NADPH:adrenodoxin oxidoreductase, mitochondrial GN=FDXR [ADRO_HUMAN]	0.00624806	2.03453
Q9HC38	3	3	138.75	LAPC4 ER	LAPC4	Glyoxalase domain-containing protein 4 GN=GLOD4 [GLOD4_HUMAN]	0.00632671	1.27564
Q6P996	12	11	661.53	LAPC4 ER	LAPC4	Pyridoxal-dependent decarboxylase domain-containing protein 1 GN=PDXDC1 [PDXD1_HUMAN]	0.00634867	1.39627
Q9UM00	1	1	33.71	LAPC4	LAPC4 ER	Transmembrane and coiled-coil domain-containing protein 1 GN=TMCO1 [TMCO1_HUMAN]	0.00644413	-6.52364
P07602	3	3	140.4	LAPC4 ER	LAPC4	Proactivator polypeptide GN=PSAP [SAP_HUMAN]	0.00644725	1.40191
Q9Y2W1	6	6	364.65	LAPC4	LAPC4 ER	Thyroid hormone receptor-associated protein 3 GN=THRAP3 [TR150_HUMAN]	0.00649558	-1.4957
Q9NYF8	1	1	30.25	LAPC4	LAPC4 ER	Bcl-2-associated transcription factor 1 GN=BCLAF1 [BCLF1_HUMAN]	0.00650834	-1.87619
P46776	3	3	134.18	LAPC4	LAPC4 ER	60S ribosomal protein L27a GN=RPL27A [RL27A_HUMAN]	0.00653101	-1.40343
P61981	6	2	470.12	LAPC4	LAPC4 ER	14-3-3 protein gamma GN=YWHAG [1433G_HUMAN]	0.00664283	-2.02537
Q9Y5Q9	3	3	178.25	LAPC4 ER	LAPC4	General transcription factor 3C polypeptide 3 GN=GTF3C3 [TF3C3_HUMAN]	0.00684084	1.61313
P00326	1	1	54.13	LAPC4	LAPC4 ER	Alcohol dehydrogenase 1C GN=ADH1C [ADH1G_HUMAN]	0.00691436	-2.70902
Q1KMD3	13	12	743.55	LAPC4	LAPC4 ER	Heterogeneous nuclear ribonucleoprotein U-like protein 2 GN=HNRNPUL2 [HNRL2_HUMAN]	0.00693048	-1.2336
O95433	8	8	460.71	LAPC4 ER	LAPC4	Activator of 90 kDa heat shock protein ATPase homolog 1 GN=AHSA1 [AHSA1_HUMAN]	0.00690626	1.54941
O75448	1	1	61.33	LAPC4 ER	LAPC4	Mediator of RNA polymerase II transcription subunit 24 GN=MED24 [MED24_HUMAN]	0.00702289	1.76955
Q9BT78	4	4	261.85	LAPC4 ER	LAPC4	COP9 signalosome complex subunit 4 GN=COPS4 [CSN4_HUMAN]	0.00722706	1.19302
Q96CP2	1	1	37.54	LAPC4 ER	LAPC4	FLYWCH family member 2 GN=FLYWCH2 [FWCH2_HUMAN]	0.00724048	1.87257
P15170	4	4	144.98	LAPC4 ER	LAPC4	Eukaryotic peptide chain release factor GTP-binding subunit ERF3A GN=GSPT1 [ERF3A_HUMAN]	0.00736051	1.252
Q8N806	3	3	166.6	LAPC4 ER	LAPC4	Putative E3 ubiquitin-protein ligase UBR7 GN=UBR7 [UBR7_HUMAN]	0.00736297	1.52321
Q92900	14	14	825.69	LAPC4	LAPC4 ER	Regulator of nonsense transcripts 1 GN=UPF1 [RENT1_HUMAN]	0.00741644	-1.14999
O95297	1	1	76.09	LAPC4	LAPC4 ER	Myelin protein zero-like protein 1 GN=MPZL1 [MPZL1_HUMAN]	0.00743062	-3.20375
P63220	1	1	40.98	LAPC4	LAPC4 ER	40S ribosomal protein S21 GN=RPS21 [RS21_HUMAN]	0.00750999	-1.4853
Q15067	9	9	521.26	LAPC4 ER	LAPC4	Peroxisomal acyl-coenzyme A oxidase 1 GN=ACOX1 [ACOX1_HUMAN]	0.0075422	1.46956
P12081	9	6	546.85	LAPC4	LAPC4 ER	Histidine--tRNA ligase, cytoplasmic GN=HARS [SYHC_HUMAN]	0.00762664	-1.2665
Q7Z6Z7	15	15	822.91	LAPC4 ER	LAPC4	E3 ubiquitin-protein ligase HUWE1 GN=HUWE1 [HUWE1_HUMAN]	0.00767053	1.4666
Q14558	7	6	455.04	LAPC4 ER	LAPC4	Phosphoribosyl pyrophosphate synthase-associated protein 1 GN=PRPSAP1 [KPRA_HUMAN]	0.00772702	1.46372
P31749	2	2	49	LAPC4 ER	LAPC4	RAC-alpha serine/threonine-protein kinase GN=AKT1 [AKT1_HUMAN]	0.00774385	1.36594
Q9UHD8	4	4	133.31	LAPC4 ER	LAPC4	Septin-9 GN=SEPT9 [SEPT9_HUMAN]	0.00777723	1.36791
O75506	1	1	29.41	LAPC4 ER	LAPC4	Heat shock factor-binding protein 1 GN=HSBP1 [HSBP1_HUMAN]	0.00780925	1.36996
P62280	2	2	187.5	LAPC4	LAPC4 ER	40S ribosomal protein S11 GN=RPS11 [RS11_HUMAN]	0.00789517	-1.28147
Q6YN16	5	5	334.98	LAPC4 ER	LAPC4	Hydroxysteroid dehydrogenase-like protein 2 GN=HSDL2 [HSDL2_HUMAN]	0.00791435	1.68706
P61916	1	1	66.13	LAPC4 ER	LAPC4	Epididymal secretory protein E1 GN=NPC2 [NPC2_HUMAN]	0.00800879	1.52815
P36578	10	10	509.05	LAPC4	LAPC4 ER	60S ribosomal protein L4 GN=RPL4 [RL4_HUMAN]	0.0083951	-1.53997
P61163	5	4	353.62	LAPC4 ER	LAPC4	Alpha-centractin GN=ACTR1A [ACTZ_HUMAN]	0.00855467	1.37628
Q12906	13	13	744.91	LAPC4	LAPC4 ER	Interleukin enhancer-binding factor 3 GN=ILF3 [ILF3_HUMAN]	0.00871929	-1.26753
Q6IN85	1	1	29	LAPC4 ER	LAPC4	Serine/threonine-protein phosphatase 4 regulatory subunit 3A GN=SMEK1 [P4R3A_HUMAN]	0.0088389	1.74827
Q14019	1	1	25.13	LAPC4	LAPC4 ER	Coactosin-like protein GN=COTL1 [COTL1_HUMAN]	0.00896389	-1.69306
Q14690	1	1	52.34	LAPC4	LAPC4 ER	Protein RRP5 homolog GN=PDCD11 [RRP5_HUMAN]	0.00897468	-2.28429
Q15084	9	9	815.92	LAPC4 ER	LAPC4	Protein disulfide-isomerase A6 GN=PDIA6 [PDIA6_HUMAN]	0.00900703	1.21387
O00567	9	8	502.3	LAPC4	LAPC4 ER	Nucleolar protein 56 GN=NOP56 [NOP56_HUMAN]	0.00913821	-1.47923
P09234	1	1	34.46	LAPC4	LAPC4 ER	U1 small nuclear ribonucleoprotein C GN=SNRPC [RU1C_HUMAN]	0.00944946	-1.41878
Q8N335	3	3	169.56	LAPC4 ER	LAPC4	Glycerol-3-phosphate dehydrogenase 1-like protein GN=GPD1L [GPD1L_HUMAN]	0.00943345	1.39484
O95861	6	6	320.48	LAPC4 ER	LAPC4	3'(2'),5'-bisphosphate nucleotidase 1 GN=BPNT1 [BPNT1_HUMAN]	0.00982805	1.23299
O60493	2	2	125.43	LAPC4	LAPC4 ER	Sorting nexin-3 GN=SNX3 [SNX3_HUMAN]	0.00990081	-1.28257
Q13185	5	3	394.9	LAPC4	LAPC4 ER	Chromobox protein homolog 3 GN=CBX3 [CBX3_HUMAN]	0.00994902	-1.45249
P11586	16	16	1023.91	LAPC4 ER	LAPC4	C-1-tetrahydrofolate synthase, cytoplasmic GN=MTHFD1 [C1TC_HUMAN]	0.00996788	1.33159
Q7RTS9	1	1	48.42	LAPC4 ER	LAPC4	Dymeclin GN=DYM [DYM_HUMAN]	0.00999228	1.53701
Q9BYC8	1	1	39.71	LAPC4 ER	LAPC4	39S ribosomal protein L32, mitochondrial GN=MRPL32 [RM32_HUMAN]	0.0100133	1.78604
Q9Y2T7	4	2	333.32	LAPC4	LAPC4 ER	Y-box-binding protein 2 GN=YBX2 [YBOX2_HUMAN]	0.010218	-1.9169
O75459	1	1	46.36	LAPC4	LAPC4 ER	P antigen family member 1 GN=PAGE1 [PAGE1_HUMAN]	0.0102655	-6.40489
Q07955	8	7	379.74	LAPC4	LAPC4 ER	Serine/arginine-rich splicing factor 1 GN=SRSF1 [SRSF1_HUMAN]	0.0103779	-1.37582
P42285	3	3	111.64	LAPC4	LAPC4 ER	Superkiller viralicidic activity 2-like 2 GN=SKIV2L2 [SK2L2_HUMAN]	0.0103829	-1.21787
Q8NBS9	8	8	406.39	LAPC4 ER	LAPC4	Thioredoxin domain-containing protein 5 GN=TXNDC5 [TXND5_HUMAN]	0.0103664	1.29873
P61158	8	8	426.17	LAPC4 ER	LAPC4	Actin-related protein 3 GN=ACTR3 [ARP3_HUMAN]	0.0104229	1.15209
P35637	5	4	353.57	LAPC4	LAPC4 ER	RNA-binding protein FUS GN=FUS [FUS_HUMAN]	0.0105904	-1.54359
Q9Y5J9	1	1	66.39	LAPC4	LAPC4 ER	Mitochondrial import inner membrane translocase subunit Tim8 B GN=TIMM8B [TIM8B_HUMAN]	0.0106141	-1.4235
Q14CX7	1	1	40.18	LAPC4	LAPC4 ER	N-alpha-acetyltransferase 25, NatB auxiliary subunit GN=NAA25 [NAA25_HUMAN]	0.0106474	-11.2187
Q8N118	2	2	104.51	LAPC4 ER	LAPC4	Cytochrome P450 4X1 GN=CYP4X1 PE=2 [CP4X1_HUMAN]	0.0105805	1.95865
P28070	3	2	217.34	LAPC4 ER	LAPC4	Proteasome subunit beta type-4 GN=PSMB4 [PSB4_HUMAN]	0.0107648	1.58733
P12955	1	1	30.81	LAPC4	LAPC4 ER	Xaa-Pro dipeptidase GN=PEPD [PEPD_HUMAN]	0.0109295	-1.70478
O60506	6	3	361.57	LAPC4	LAPC4 ER	Heterogeneous nuclear ribonucleoprotein Q GN=SYNCRIP [HNRPQ_HUMAN]	0.0109598	-1.3878
P62318	3	3	199.69	LAPC4	LAPC4 ER	Small nuclear ribonucleoprotein Sm D3 GN=SNRPD3 [SMD3_HUMAN]	0.0110116	-1.34845
Q13765	4	4	383.77	LAPC4	LAPC4 ER	Nascent polypeptide-associated complex subunit alpha GN=NACA [NACA_HUMAN]	0.0110412	-1.44881
Q15276	2	2	130.43	LAPC4 ER	LAPC4	Rab GTPase-binding effector protein 1 GN=RABEP1 [RABE1_HUMAN]	0.0112295	1.58689
Q9Y281	3	1	218.27	LAPC4 ER	LAPC4	Cofilin-2 GN=CFL2 [COF2_HUMAN]	0.0113573	2.28577
P49959	4	4	160.57	LAPC4 ER	LAPC4	Double-strand break repair protein MRE11A GN=MRE11A [MRE11_HUMAN]	0.0113654	1.28406
P52888	6	4	290.59	LAPC4	LAPC4 ER	Thimet oligopeptidase GN=THOP1 [THOP1_HUMAN]	0.0114651	-1.23205
Q99816	1	1	32.1	LAPC4 ER	LAPC4	Tumor susceptibility gene 101 protein GN=TSG101 [TS101_HUMAN]	0.0114974	1.60958
Q9BV57	1	1	33.94	LAPC4	LAPC4 ER	1,2-dihydroxy-3-keto-5-methylthiopentene dioxygenase GN=ADI1 [MTND_HUMAN]	0.0115386	-1.61542
Q12955	3	3	154.28	LAPC4 ER	LAPC4	Ankyrin-3 GN=ANK3 [ANK3_HUMAN]	0.0116007	1.46792
P61254	2	2	74.69	LAPC4	LAPC4 ER	60S ribosomal protein L26 GN=RPL26 [RL26_HUMAN]	0.0119708	-1.37823
P29966	2	2	131.27	LAPC4	LAPC4 ER	Myristoylated alanine-rich C-kinase substrate GN=MARCKS [MARCS_HUMAN]	0.0120807	-1.50455
P04075	17	14	1395.21	LAPC4 ER	LAPC4	Fructose-bisphosphate aldolase A GN=ALDOA [ALDOA_HUMAN]	0.012614	1.31576
Q9UBW8	1	1	28.01	LAPC4 ER	LAPC4	COP9 signalosome complex subunit 7a GN=COPS7A [CSN7A_HUMAN]	0.0126466	1.48473
Q8NBN7	3	3	102.32	LAPC4	LAPC4 ER	Retinol dehydrogenase 13 GN=RDH13 [RDH13_HUMAN]	0.012743	-1.40514
Q15800	1	1	79.07	LAPC4	LAPC4 ER	Methylsterol monooxygenase 1 GN=MSMO1 [MSMO1_HUMAN]	0.0128074	#VALUE!
O15042	4	4	206.44	LAPC4	LAPC4 ER	U2 snRNP-associated SURP motif-containing protein GN=U2SURP [SR140_HUMAN]	0.0128109	-1.29236
P99999	2	1	150.73	LAPC4 ER	LAPC4	Cytochrome c GN=CYCS [CYC_HUMAN]	0.0134124	1.4487
Q9Y2L1	7	7	415.37	LAPC4 ER	LAPC4	Exosome complex exonuclease RRP44 GN=DIS3 [RRP44_HUMAN]	0.0134819	1.3066
P30041	11	11	791.4	LAPC4 ER	LAPC4	Peroxiredoxin-6 GN=PRDX6 [PRDX6_HUMAN]	0.0135361	1.22477
Q13409	3	3	145.16	LAPC4	LAPC4 ER	Cytoplasmic dynein 1 intermediate chain 2 GN=DYNC1I2 [DC1I2_HUMAN]	0.013599	-1.65793
P02042	1	1	30.71	LAPC4 ER	LAPC4	Hemoglobin subunit delta GN=HBD [HBD_HUMAN]	0.0136347	2.00169
Q9H8Y5	1	1	39.2	LAPC4	LAPC4 ER	Ankyrin repeat and zinc finger domain-containing protein 1 GN=ANKZF1 [ANKZ1_HUMAN]	0.013874	-1.33528
O75764	1	1	71.05	LAPC4 ER	LAPC4	Transcription elongation factor A protein 3 GN=TCEA3 PE=2 [TCEA3_HUMAN]	0.0138523	1.44565
P62244	5	5	322.77	LAPC4	LAPC4 ER	40S ribosomal protein S15a GN=RPS15A [RS15A_HUMAN]	0.0139917	-1.30595
P62424	11	11	639.49	LAPC4	LAPC4 ER	60S ribosomal protein L7a GN=RPL7A [RL7A_HUMAN]	0.0140608	-1.34604
P18206	13	13	767.57	LAPC4 ER	LAPC4	Vinculin GN=VCL [VINC_HUMAN]	0.0141175	1.37371
Q14746	2	2	85.91	LAPC4 ER	LAPC4	Conserved oligomeric Golgi complex subunit 2 GN=COG2 [COG2_HUMAN]	0.014153	1.89646
Q9BRP4	1	1	69.75	LAPC4	LAPC4 ER	Proteasomal ATPase-associated factor 1 GN=PAAF1 [PAAF1_HUMAN]	0.0142834	-1.59767
Q99627	2	2	125.28	LAPC4 ER	LAPC4	COP9 signalosome complex subunit 8 GN=COPS8 [CSN8_HUMAN]	0.0144912	1.2601
Q9Y3U8	1	1	40.13	LAPC4	LAPC4 ER	60S ribosomal protein L36 GN=RPL36 [RL36_HUMAN]	0.0146103	-1.73658
P00568	4	4	145.73	LAPC4 ER	LAPC4	Adenylate kinase isoenzyme 1 GN=AK1 [KAD1_HUMAN]	0.0148097	1.48152
Q8IX12	1	1	64.99	LAPC4 ER	LAPC4	Cell division cycle and apoptosis regulator protein 1 GN=CCAR1 [CCAR1_HUMAN]	0.0149537	1.4666
P43490	18	18	1224.81	LAPC4	LAPC4 ER	Nicotinamide phosphoribosyltransferase GN=NAMPT [NAMPT_HUMAN]	0.0151979	-1.28966
P18669	9	9	728.97	LAPC4 ER	LAPC4	Phosphoglycerate mutase 1 GN=PGAM1 [PGAM1_HUMAN]	0.015195	1.36637
Q00535	2	1	71.48	LAPC4 ER	LAPC4	Cyclin-dependent kinase 5 GN=CDK5 [CDK5_HUMAN]	0.0153843	1.59026
Q5VV41	5	5	198.17	LAPC4 ER	LAPC4	Rho guanine nucleotide exchange factor 16 GN=ARHGEF16 [ARHGG_HUMAN]	0.0155441	1.33808
Q9BVC6	1	1	63.01	LAPC4	LAPC4 ER	Transmembrane protein 109 GN=TMEM109 [TM109_HUMAN]	0.015762	-1.62241
Q9H479	1	1	72.57	LAPC4 ER	LAPC4	Fructosamine-3-kinase GN=FN3K [FN3K_HUMAN]	0.0157271	1.68872
Q9GZT8	3	3	160.26	LAPC4 ER	LAPC4	NIF3-like protein 1 GN=NIF3L1 [NIF3L_HUMAN]	0.0158121	1.60828
Q14289	1	1	33.29	LAPC4	LAPC4 ER	Protein-tyrosine kinase 2-beta GN=PTK2B [FAK2_HUMAN]	0.0158931	-1.81155
Q9Y5Y2	1	1	63.94	LAPC4 ER	LAPC4	Cytosolic Fe-S cluster assembly factor NUBP2 GN=NUBP2 [NUBP2_HUMAN]	0.0159655	1.52201
O14745	5	5	357.99	LAPC4 ER	LAPC4	Na(+)/H(+) exchange regulatory cofactor NHE-RF1 GN=SLC9A3R1 [NHRF1_HUMAN]	0.0159694	1.29713
P18124	9	7	481.2	LAPC4	LAPC4 ER	60S ribosomal protein L7 GN=RPL7 [RL7_HUMAN]	0.0160416	-1.40751
P02458	1	1	31.83	LAPC4 ER	LAPC4	Collagen alpha-1(II) chain GN=COL2A1 [CO2A1_HUMAN]	0.0160768	3.40175
P83731	4	4	224.4	LAPC4	LAPC4 ER	60S ribosomal protein L24 GN=RPL24 [RL24_HUMAN]	0.0163579	-1.26474
P49366	1	1	49.22	LAPC4	LAPC4 ER	Deoxyhypusine synthase GN=DHPS [DHYS_HUMAN]	0.0164443	-1.75151
P54920	3	3	150.33	LAPC4	LAPC4 ER	Alpha-soluble NSF attachment protein GN=NAPA [SNAA_HUMAN]	0.0165014	-1.52981
Q9H583	4	4	172.58	LAPC4	LAPC4 ER	HEAT repeat-containing protein 1 GN=HEATR1 [HEAT1_HUMAN]	0.0165124	-2.4332
Q13404	3	2	137.72	LAPC4	LAPC4 ER	Ubiquitin-conjugating enzyme E2 variant 1 GN=UBE2V1 [UB2V1_HUMAN]	0.0166745	-1.33581
Q93009	10	10	377.14	LAPC4 ER	LAPC4	Ubiquitin carboxyl-terminal hydrolase 7 GN=USP7 [UBP7_HUMAN]	0.0170165	1.29305
O60869	1	1	62.05	LAPC4	LAPC4 ER	Endothelial differentiation-related factor 1 GN=EDF1 [EDF1_HUMAN]	0.0172051	-1.33082
P02768	2	1	170.1	LAPC4 ER	LAPC4	Serum albumin GN=ALB [ALBU_HUMAN]	0.0172395	1.9188
P19367	12	12	934.87	LAPC4 ER	LAPC4	Hexokinase-1 GN=HK1 [HXK1_HUMAN]	0.0172759	1.29159
Q86XP3	7	7	281.09	LAPC4	LAPC4 ER	ATP-dependent RNA helicase DDX42 GN=DDX42 [DDX42_HUMAN]	0.0173713	-1.2644
Q13868	2	2	98.98	LAPC4	LAPC4 ER	Exosome complex component RRP4 GN=EXOSC2 [EXOS2_HUMAN]	0.0177787	-1.38327
P17858	12	11	885.62	LAPC4 ER	LAPC4	6-phosphofructokinase, liver type GN=PFKL [K6PL_HUMAN]	0.0180446	1.3621
Q8ND56	2	2	128.37	LAPC4	LAPC4 ER	Protein LSM14 homolog A GN=LSM14A [LS14A_HUMAN]	0.0182908	-1.65988
P46087	7	6	429.4	LAPC4	LAPC4 ER	Putative ribosomal RNA methyltransferase NOP2 GN=NOP2 [NOP2_HUMAN]	0.0186676	-1.50108
P50402	1	1	70.48	LAPC4	LAPC4 ER	Emerin GN=EMD [EMD_HUMAN]	0.0187221	-1.62762
P46778	1	1	154.93	LAPC4	LAPC4 ER	60S ribosomal protein L21 GN=RPL21 [RL21_HUMAN]	0.0189738	-1.36991
P22061	3	3	208.06	LAPC4 ER	LAPC4	Protein-L-isoaspartate(D-aspartate) O-methyltransferase GN=PCMT1 [PIMT_HUMAN]	0.0194212	1.2599
P08397	4	4	149.95	LAPC4	LAPC4 ER	Porphobilinogen deaminase GN=HMBS [HEM3_HUMAN]	0.0199513	-1.21277
P50395	18	10	1141.54	LAPC4	LAPC4 ER	Rab GDP dissociation inhibitor beta GN=GDI2 [GDIB_HUMAN]	0.0199867	-1.27376
Q8TEX9	7	7	416.45	LAPC4 ER	LAPC4	Importin-4 GN=IPO4 [IPO4_HUMAN]	0.0199002	1.24388
Q9BWD1	5	5	327.98	LAPC4	LAPC4 ER	Acetyl-CoA acetyltransferase, cytosolic GN=ACAT2 [THIC_HUMAN]	0.0201817	-1.19823
P33121	12	12	591.12	LAPC4 ER	LAPC4	Long-chain-fatty-acid--CoA ligase 1 GN=ACSL1 [ACSL1_HUMAN]	0.02013	1.26871
P61081	3	2	176.02	LAPC4	LAPC4 ER	NEDD8-conjugating enzyme Ubc12 GN=UBE2M [UBC12_HUMAN]	0.0203873	-1.28919
P27361	7	3	359.3	LAPC4 ER	LAPC4	Mitogen-activated protein kinase 3 GN=MAPK3 [MK03_HUMAN]	0.0204146	1.6429
P82979	3	3	182.5	LAPC4	LAPC4 ER	SAP domain-containing ribonucleoprotein GN=SARNP [SARNP_HUMAN]	0.0205558	-1.29992
P61962	1	1	44.62	LAPC4 ER	LAPC4	DDB1- and CUL4-associated factor 7 GN=DCAF7 [DCAF7_HUMAN]	0.0205978	1.26095
P05783	12	10	738.67	LAPC4 ER	LAPC4	Keratin, type I cytoskeletal 18 GN=KRT18 [K1C18_HUMAN]	0.0206222	1.30354
O00217	1	1	39.35	LAPC4 ER	LAPC4	NADH dehydrogenase [ubiquinone] iron-sulfur protein 8, mitochondrial GN=NDUFS8 [NDUS8_HUMAN]	0.0208322	1.94442
P05161	3	3	119.69	LAPC4 ER	LAPC4	Ubiquitin-like protein ISG15 GN=ISG15 [ISG15_HUMAN]	0.0209114	1.3952
P13861	3	3	144.24	LAPC4	LAPC4 ER	cAMP-dependent protein kinase type II-alpha regulatory subunit GN=PRKAR2A [KAP2_HUMAN]	0.0213467	-1.50071
O43290	2	2	99.6	LAPC4	LAPC4 ER	U4/U6.U5 tri-snRNP-associated protein 1 GN=SART1 [SNUT1_HUMAN]	0.0213679	-1.37752
P62861	1	1	40.75	LAPC4	LAPC4 ER	40S ribosomal protein S30 GN=FAU [RS30_HUMAN]	0.0214761	-1.39342
O14929	2	2	135.71	LAPC4 ER	LAPC4	Histone acetyltransferase type B catalytic subunit GN=HAT1 [HAT1_HUMAN]	0.0216135	1.2646
Q2TAA2	1	1	28.06	LAPC4 ER	LAPC4	Isoamyl acetate-hydrolyzing esterase 1 homolog GN=IAH1 [IAH1_HUMAN]	0.021622	1.8256
P53367	2	2	134.79	LAPC4 ER	LAPC4	Arfaptin-1 GN=ARFIP1 [ARFP1_HUMAN]	0.0217944	1.59769
Q9NVS2	1	1	73.32	LAPC4 ER	LAPC4	28S ribosomal protein S18a, mitochondrial GN=MRPS18A [RT18A_HUMAN]	0.0218212	1.80585
Q8WUM4	4	4	244.59	LAPC4 ER	LAPC4	Programmed cell death 6-interacting protein GN=PDCD6IP [PDC6I_HUMAN]	0.0218333	1.17127
P26373	6	6	277.72	LAPC4	LAPC4 ER	60S ribosomal protein L13 GN=RPL13 [RL13_HUMAN]	0.0220131	-1.27716
Q16181	5	3	200.72	LAPC4 ER	LAPC4	Septin-7 GN=SEPT7 [SEPT7_HUMAN]	0.0220833	1.31767
P40855	2	2	77.01	LAPC4	LAPC4 ER	Peroxisomal biogenesis factor 19 GN=PEX19 [PEX19_HUMAN]	0.022221	-1.23318
Q00169	2	1	133.01	LAPC4	LAPC4 ER	Phosphatidylinositol transfer protein alpha isoform GN=PITPNA [PIPNA_HUMAN]	0.0222998	-1.61191
P05198	3	3	160.62	LAPC4	LAPC4 ER	Eukaryotic translation initiation factor 2 subunit 1 GN=EIF2S1 [IF2A_HUMAN]	0.0223755	-1.14235
P78344	11	11	493.43	LAPC4	LAPC4 ER	Eukaryotic translation initiation factor 4 gamma 2 GN=EIF4G2 [IF4G2_HUMAN]	0.0227447	-1.34149
Q5K4L6	1	1	31.52	LAPC4 ER	LAPC4	Long-chain fatty acid transport protein 3 GN=SLC27A3 PE=2 [S27A3_HUMAN]	0.0226983	2.16882
P51149	8	8	441.86	LAPC4	LAPC4 ER	Ras-related protein Rab-7a GN=RAB7A [RAB7A_HUMAN]	0.0228217	-1.3382
P49006	2	2	99.62	LAPC4	LAPC4 ER	MARCKS-related protein GN=MARCKSL1 [MRP_HUMAN]	0.0229442	-2.18728
Q9BQG0	13	13	735.1	LAPC4	LAPC4 ER	Myb-binding protein 1A GN=MYBBP1A [MBB1A_HUMAN]	0.0229779	-1.3007
P08579	2	2	93.92	LAPC4	LAPC4 ER	U2 small nuclear ribonucleoprotein B'' GN=SNRPB2 [RU2B_HUMAN]	0.0231532	-1.24237
Q99536	3	3	204.05	LAPC4	LAPC4 ER	Synaptic vesicle membrane protein VAT-1 homolog GN=VAT1 [VAT1_HUMAN]	0.0232627	-1.25889
P21266	3	3	191.65	LAPC4 ER	LAPC4	Glutathione S-transferase Mu 3 GN=GSTM3 [GSTM3_HUMAN]	0.02321	1.45498
Q04721	1	1	68.73	LAPC4	LAPC4 ER	Neurogenic locus notch homolog protein 2 GN=NOTCH2 [NOTC2_HUMAN]	0.0236684	-1.48242
O15357	1	1	31.03	LAPC4	LAPC4 ER	Phosphatidylinositol 3,4,5-trisphosphate 5-phosphatase 2 GN=INPPL1 [SHIP2_HUMAN]	0.0240044	-1.1894
P35219	1	1	27.46	LAPC4 ER	LAPC4	Carbonic anhydrase-related protein GN=CA8 [CAH8_HUMAN]	0.0238819	1.68262
P49354	1	1	43.01	LAPC4 ER	LAPC4	Protein farnesyltransferase/geranylgeranyltransferase type-1 subunit alpha GN=FNTA [FNTA_HUMAN]	0.0239495	1.49481
Q15643	1	1	71.02	LAPC4 ER	LAPC4	Thyroid receptor-interacting protein 11 GN=TRIP11 [TRIPB_HUMAN]	0.0240465	1.93005
Q99598	1	1	40.35	LAPC4 ER	LAPC4	Translin-associated protein X GN=TSNAX [TSNAX_HUMAN]	0.02417	1.67705
Q13155	5	5	229.9	LAPC4 ER	LAPC4	Aminoacyl tRNA synthase complex-interacting multifunctional protein 2 GN=AIMP2 [AIMP2_HUMAN]	0.0241784	1.28026
Q9UBQ7	3	3	209.1	LAPC4 ER	LAPC4	Glyoxylate reductase/hydroxypyruvate reductase GN=GRHPR [GRHPR_HUMAN]	0.0242084	1.20908
P23919	7	7	400.65	LAPC4	LAPC4 ER	Thymidylate kinase GN=DTYMK [KTHY_HUMAN]	0.0243696	-1.21983
Q9UJ70	2	2	82.7	LAPC4	LAPC4 ER	N-acetyl-D-glucosamine kinase GN=NAGK [NAGK_HUMAN]	0.024518	-1.44393
P52907	8	6	459.24	LAPC4 ER	LAPC4	F-actin-capping protein subunit alpha-1 GN=CAPZA1 [CAZA1_HUMAN]	0.0244844	1.19128
Q16822	12	12	670.05	LAPC4 ER	LAPC4	Phosphoenolpyruvate carboxykinase [GTP], mitochondrial GN=PCK2 [PCKGM_HUMAN]	0.0246926	1.34315
A0MZ66	6	6	316.32	LAPC4 ER	LAPC4	Shootin-1 GN=KIAA1598 [SHOT1_HUMAN]	0.0247472	1.40607
P60981	2	2	137.59	LAPC4	LAPC4 ER	Destrin GN=DSTN [DEST_HUMAN]	0.0250835	-1.33523
Q05655	1	1	36.88	LAPC4	LAPC4 ER	Protein kinase C delta type GN=PRKCD [KPCD_HUMAN]	0.0252813	-1.49023
Q99523	1	1	54.89	LAPC4	LAPC4 ER	Sortilin GN=SORT1 [SORT_HUMAN]	0.0252911	-1.76111
Q9NQT8	2	2	97.18	LAPC4 ER	LAPC4	Kinesin-like protein KIF13B GN=KIF13B [KI13B_HUMAN]	0.0251148	1.607
Q9Y5P6	3	3	179.4	LAPC4 ER	LAPC4	Mannose-1-phosphate guanyltransferase beta GN=GMPPB [GMPPB_HUMAN]	0.0251548	1.27525
Q02252	2	2	184.1	LAPC4 ER	LAPC4	Methylmalonate-semialdehyde dehydrogenase [acylating], mitochondrial GN=ALDH6A1 [MMSA_HUMAN]	0.0252454	1.47721
P51580	1	1	38.82	LAPC4 ER	LAPC4	Thiopurine S-methyltransferase GN=TPMT [TPMT_HUMAN]	0.0253584	1.43353
P68366	20	9	1639.46	LAPC4 ER	LAPC4	Tubulin alpha-4A chain GN=TUBA4A [TBA4A_HUMAN]	0.0254811	1.28548
Q9Y2B0	4	4	241.8	LAPC4 ER	LAPC4	Protein canopy homolog 2 GN=CNPY2 [CNPY2_HUMAN]	0.0255933	1.27813
Q9H0C8	1	1	51.13	LAPC4 ER	LAPC4	Integrin-linked kinase-associated serine/threonine phosphatase 2C GN=ILKAP [ILKAP_HUMAN]	0.0258919	1.21503
Q6P1N9	1	1	35.34	LAPC4	LAPC4 ER	Putative deoxyribonuclease TATDN1 GN=TATDN1 [TATD1_HUMAN]	0.0261667	-1.33081
Q8IWE2	1	1	76.61	LAPC4 ER	LAPC4	Protein NOXP20 GN=FAM114A1 [NXP20_HUMAN]	0.0261987	1.40752
Q9BU76	1	1	41.54	LAPC4	LAPC4 ER	Multiple myeloma tumor-associated protein 2 GN=MMTAG2 [MMTA2_HUMAN]	0.0264032	-1.6072
Q86W42	3	2	159.34	LAPC4	LAPC4 ER	THO complex subunit 6 homolog GN=THOC6 [THOC6_HUMAN]	0.0264715	-1.35959
P16949	3	3	247.12	LAPC4 ER	LAPC4	Stathmin GN=STMN1 [STMN1_HUMAN]	0.0267383	1.28504
Q9UL46	5	4	322.27	LAPC4 ER	LAPC4	Proteasome activator complex subunit 2 GN=PSME2 [PSME2_HUMAN]	0.0267462	1.28352
Q13243	3	2	209.48	LAPC4	LAPC4 ER	Serine/arginine-rich splicing factor 5 GN=SRSF5 [SRSF5_HUMAN]	0.0268972	-1.32862
Q14696	1	1	41.68	LAPC4 ER	LAPC4	LDLR chaperone MESD GN=MESDC2 [MESD_HUMAN]	0.0268394	1.24335
O75131	4	4	187.33	LAPC4	LAPC4 ER	Copine-3 GN=CPNE3 [CPNE3_HUMAN]	0.0271615	-1.69944
Q7Z434	2	2	96.95	LAPC4	LAPC4 ER	Mitochondrial antiviral-signaling protein GN=MAVS [MAVS_HUMAN]	0.0272013	-1.66367
P29401	13	13	951.58	LAPC4	LAPC4 ER	Transketolase GN=TKT [TKT_HUMAN]	0.0273196	-1.3688
Q14247	7	7	508.75	LAPC4	LAPC4 ER	Src substrate cortactin GN=CTTN [SRC8_HUMAN]	0.0276473	-1.48588
Q13573	2	2	107.86	LAPC4 ER	LAPC4	SNW domain-containing protein 1 GN=SNW1 [SNW1_HUMAN]	0.0275969	1.1682
P56270	2	2	64.56	LAPC4 ER	LAPC4	Myc-associated zinc finger protein GN=MAZ [MAZ_HUMAN]	0.0278613	1.45042
Q99873	14	14	789.78	LAPC4	LAPC4 ER	Protein arginine N-methyltransferase 1 GN=PRMT1 [ANM1_HUMAN]	0.0281426	-1.33481
P78330	2	2	110.44	LAPC4	LAPC4 ER	Phosphoserine phosphatase GN=PSPH [SERB_HUMAN]	0.0282842	-1.30032
Q9GZZ1	2	2	106.67	LAPC4	LAPC4 ER	N-alpha-acetyltransferase 50 GN=NAA50 [NAA50_HUMAN]	0.0283925	-1.32146
P22087	5	5	365.32	LAPC4	LAPC4 ER	rRNA 2'-O-methyltransferase fibrillarin GN=FBL [FBRL_HUMAN]	0.0284655	-1.48503
Q08945	7	6	381.37	LAPC4	LAPC4 ER	FACT complex subunit SSRP1 GN=SSRP1 [SSRP1_HUMAN]	0.0285682	-1.27855
P05556	2	2	49.63	LAPC4	LAPC4 ER	Integrin beta-1 GN=ITGB1 [ITB1_HUMAN]	0.0288366	-2.25577
Q9Y696	2	2	133.47	LAPC4	LAPC4 ER	Chloride intracellular channel protein 4 GN=CLIC4 [CLIC4_HUMAN]	0.0288746	-1.39454
Q9UKK9	2	2	100.6	LAPC4	LAPC4 ER	ADP-sugar pyrophosphatase GN=NUDT5 [NUDT5_HUMAN]	0.0288907	-1.34673
Q13740	7	7	389.35	LAPC4 ER	LAPC4	CD166 antigen GN=ALCAM [CD166_HUMAN]	0.0282619	1.39172
Q9H7D7	1	1	28.84	LAPC4 ER	LAPC4	WD repeat-containing protein 26 GN=WDR26 [WDR26_HUMAN]	0.0282695	1.34971
Q9Y6Q5	6	5	383.47	LAPC4 ER	LAPC4	AP-1 complex subunit mu-2 GN=AP1M2 [AP1M2_HUMAN]	0.0283046	1.22603
P09960	11	11	677.91	LAPC4 ER	LAPC4	Leukotriene A-4 hydrolase GN=LTA4H [LKHA4_HUMAN]	0.0286611	1.3423
Q6P1M3	2	2	97.67	LAPC4 ER	LAPC4	Lethal(2) giant larvae protein homolog 2 GN=LLGL2 [L2GL2_HUMAN]	0.0287394	1.39026
O75874	17	16	1106.84	LAPC4 ER	LAPC4	Isocitrate dehydrogenase [NADP] cytoplasmic GN=IDH1 [IDHC_HUMAN]	0.0287466	1.3586
O95336	7	7	273.57	LAPC4 ER	LAPC4	6-phosphogluconolactonase GN=PGLS [6PGL_HUMAN]	0.0289202	1.26468
P42696	1	1	50.96	LAPC4	LAPC4 ER	RNA-binding protein 34 GN=RBM34 [RBM34_HUMAN]	0.0292935	-2.31278
Q92538	4	4	112.47	LAPC4 ER	LAPC4	Golgi-specific brefeldin A-resistance guanine nucleotide exchange factor 1 GN=GBF1 [GBF1_HUMAN]	0.0292715	1.79054
P62753	6	6	440.73	LAPC4	LAPC4 ER	40S ribosomal protein S6 GN=RPS6 [RS6_HUMAN]	0.0293826	-1.22516
P67775	8	1	487.14	LAPC4	LAPC4 ER	Serine/threonine-protein phosphatase 2A catalytic subunit alpha isoform GN=PPP2CA [PP2AA_HUMAN]	0.0298094	-1.32727
P25098	3	2	143.33	LAPC4	LAPC4 ER	Beta-adrenergic receptor kinase 1 GN=ADRBK1 [ARBK1_HUMAN]	0.0298514	-1.42158
Q9UKS6	5	5	233.23	LAPC4	LAPC4 ER	Protein kinase C and casein kinase substrate in neurons protein 3 GN=PACSIN3 [PACN3_HUMAN]	0.0301778	-1.41763
O60763	10	10	706.47	LAPC4 ER	LAPC4	General vesicular transport factor p115 GN=USO1 [USO1_HUMAN]	0.0301438	1.26115
P23786	2	2	103.85	LAPC4 ER	LAPC4	Carnitine O-palmitoyltransferase 2, mitochondrial GN=CPT2 [CPT2_HUMAN]	0.0306199	1.62062
Q9P2T1	2	2	172.7	LAPC4 ER	LAPC4	GMP reductase 2 GN=GMPR2 [GMPR2_HUMAN]	0.0306247	1.47188
P85037	1	1	32.53	LAPC4	LAPC4 ER	Forkhead box protein K1 GN=FOXK1 [FOXK1_HUMAN]	0.0308499	-1.52651
P48637	5	5	235.96	LAPC4 ER	LAPC4	Glutathione synthetase GN=GSS [GSHB_HUMAN]	0.0308833	1.2559
Q6UXH1	1	1	42.74	LAPC4 ER	LAPC4	Cysteine-rich with EGF-like domain protein 2 GN=CRELD2 [CREL2_HUMAN]	0.0308853	2.34312
Q9BRJ6	3	3	144.39	LAPC4	LAPC4 ER	Uncharacterized protein C7orf50 GN=C7orf50 [CG050_HUMAN]	0.0309838	-1.28695
Q8IY67	3	3	148.49	LAPC4 ER	LAPC4	Ribonucleoprotein PTB-binding 1 GN=RAVER1 [RAVR1_HUMAN]	0.0311369	1.24512
Q14103	6	3	309.72	LAPC4 ER	LAPC4	Heterogeneous nuclear ribonucleoprotein D0 GN=HNRNPD [HNRPD_HUMAN]	0.0313018	1.26895
Q96A33	1	1	91.15	LAPC4	LAPC4 ER	Coiled-coil domain-containing protein 47 GN=CCDC47 [CCD47_HUMAN]	0.0318295	-2.08102
Q8WZA0	3	3	176.01	LAPC4 ER	LAPC4	Protein LZIC GN=LZIC [LZIC_HUMAN]	0.0318017	1.6747
P12270	17	17	1016.63	LAPC4 ER	LAPC4	Nucleoprotein TPR GN=TPR [TPR_HUMAN]	0.0322618	1.34056
Q9UD71	4	4	157.7	LAPC4	LAPC4 ER	Protein phosphatase 1 regulatory subunit 1B GN=PPP1R1B [PPR1B_HUMAN]	0.0323335	-2.10169
Q8TAT6	2	2	101.93	LAPC4	LAPC4 ER	Nuclear protein localization protein 4 homolog GN=NPLOC4 [NPL4_HUMAN]	0.0327097	-1.17143
P02538	6	1	323.64	LAPC4 ER	LAPC4	Keratin, type II cytoskeletal 6A GN=KRT6A [K2C6A_HUMAN]	0.0327286	1.74101
P61313	4	4	237.91	LAPC4	LAPC4 ER	60S ribosomal protein L15 GN=RPL15 [RL15_HUMAN]	0.0328278	-1.1954
Q6P1L8	1	1	72.07	LAPC4 ER	LAPC4	39S ribosomal protein L14, mitochondrial GN=MRPL14 [RM14_HUMAN]	0.0328986	1.4461
Q9UJW0	2	2	100.61	LAPC4 ER	LAPC4	Dynactin subunit 4 GN=DCTN4 [DCTN4_HUMAN]	0.0332492	1.46734
P30533	1	1	40.87	LAPC4	LAPC4 ER	Alpha-2-macroglobulin receptor-associated protein GN=LRPAP1 [AMRP_HUMAN]	0.0345334	-1.38371
Q5TFE4	1	1	72.81	LAPC4 ER	LAPC4	5'-nucleotidase domain-containing protein 1 GN=NT5DC1 [NT5D1_HUMAN]	0.0347653	1.40135
Q9UQB8	1	1	59.56	LAPC4	LAPC4 ER	Brain-specific angiogenesis inhibitor 1-associated protein 2 GN=BAIAP2 [BAIP2_HUMAN]	0.0350299	-2.0255
Q969H8	2	2	116.8	LAPC4 ER	LAPC4	UPF0556 protein C19orf10 GN=C19orf10 [CS010_HUMAN]	0.0348927	1.32508
P20810	3	3	208.45	LAPC4 ER	LAPC4	Calpastatin GN=CAST [ICAL_HUMAN]	0.0349351	1.42656
Q86VP6	13	13	791.41	LAPC4 ER	LAPC4	Cullin-associated NEDD8-dissociated protein 1 GN=CAND1 [CAND1_HUMAN]	0.0350599	1.23377
Q04760	5	5	261.75	LAPC4 ER	LAPC4	Lactoylglutathione lyase GN=GLO1 [LGUL_HUMAN]	0.0352362	1.35361
Q53GS9	4	4	200.07	LAPC4	LAPC4 ER	U4/U6.U5 tri-snRNP-associated protein 2 GN=USP39 [SNUT2_HUMAN]	0.0353175	-1.20901
Q13190	1	1	62.13	LAPC4 ER	LAPC4	Syntaxin-5 GN=STX5 [STX5_HUMAN]	0.0354955	1.96978
Q86TP1	1	1	28.08	LAPC4 ER	LAPC4	Protein prune homolog GN=PRUNE [PRUNE_HUMAN]	0.0355498	1.4456
Q16836	6	6	299.45	LAPC4 ER	LAPC4	Hydroxyacyl-coenzyme A dehydrogenase, mitochondrial GN=HADH [HCDH_HUMAN]	0.035718	1.51119
Q9UJA5	1	1	70.72	LAPC4 ER	LAPC4	tRNA (adenine(58)-N(1))-methyltransferase non-catalytic subunit TRM6 GN=TRMT6 [TRM6_HUMAN]	0.0363286	1.14607
Q9BQE3	23	12	1816.11	LAPC4 ER	LAPC4	Tubulin alpha-1C chain GN=TUBA1C [TBA1C_HUMAN]	0.036395	1.16967
Q69YN2	1	1	48.95	LAPC4 ER	LAPC4	CWF19-like protein 1 GN=CWF19L1 [C19L1_HUMAN]	0.0365139	1.49667
P61247	6	6	515.38	LAPC4	LAPC4 ER	40S ribosomal protein S3a GN=RPS3A [RS3A_HUMAN]	0.0367908	-1.15885
O43264	1	1	45.47	LAPC4 ER	LAPC4	Centromere/kinetochore protein zw10 homolog GN=ZW10 [ZW10_HUMAN]	0.0368718	2.31688
Q13595	2	2	111.77	LAPC4	LAPC4 ER	Transformer-2 protein homolog alpha GN=TRA2A [TRA2A_HUMAN]	0.037027	-1.36834
O60361	5	1	409.5	LAPC4	LAPC4 ER	Putative nucleoside diphosphate kinase GN=NME2P1 PE=5 [NDK8_HUMAN]	0.0374098	-1.33094
Q16555	1	1	68.82	LAPC4	LAPC4 ER	Dihydropyrimidinase-related protein 2 GN=DPYSL2 [DPYL2_HUMAN]	0.0374554	-2.57088
O94832	1	1	68.28	LAPC4 ER	LAPC4	Unconventional myosin-Id GN=MYO1D [MYO1D_HUMAN]	0.0375197	2.91016
Q13347	6	6	342.03	LAPC4	LAPC4 ER	Eukaryotic translation initiation factor 3 subunit I GN=EIF3I [EIF3I_HUMAN]	0.0376812	-1.2005
O15143	1	1	127.37	LAPC4 ER	LAPC4	Actin-related protein 2/3 complex subunit 1B GN=ARPC1B [ARC1B_HUMAN]	0.0376255	1.5064
Q9BVJ6	2	2	123.34	LAPC4	LAPC4 ER	U3 small nucleolar RNA-associated protein 14 homolog A GN=UTP14A [UT14A_HUMAN]	0.0377847	-1.37616
P61326	2	2	76.53	LAPC4	LAPC4 ER	Protein mago nashi homolog GN=MAGOH [MGN_HUMAN]	0.0381065	-1.24762
P52565	4	4	292.1	LAPC4 ER	LAPC4	Rho GDP-dissociation inhibitor 1 GN=ARHGDIA [GDIR1_HUMAN]	0.0380918	1.21487
Q8WU68	2	2	78.6	LAPC4	LAPC4 ER	Splicing factor U2AF 26 kDa subunit GN=U2AF1L4 [U2AF4_HUMAN]	0.0384043	-1.31756
P50914	2	2	188.36	LAPC4	LAPC4 ER	60S ribosomal protein L14 GN=RPL14 [RL14_HUMAN]	0.0385172	-1.20911
P54136	15	15	1080.07	LAPC4 ER	LAPC4	Arginine--tRNA ligase, cytoplasmic GN=RARS [SYRC_HUMAN]	0.0382319	1.16555
Q6P1J9	2	1	100.21	LAPC4 ER	LAPC4	Parafibromin GN=CDC73 [CDC73_HUMAN]	0.0384191	1.40354
Q9BX68	4	4	278.55	LAPC4 ER	LAPC4	Histidine triad nucleotide-binding protein 2, mitochondrial GN=HINT2 [HINT2_HUMAN]	0.0385002	1.35637
Q99584	1	1	25.69	LAPC4 ER	LAPC4	Protein S100-A13 GN=S100A13 [S10AD_HUMAN]	0.0386978	1.41552
P10768	5	5	239.27	LAPC4 ER	LAPC4	S-formylglutathione hydrolase GN=ESD [ESTD_HUMAN]	0.0387699	1.24656
O75616	2	2	71.72	LAPC4 ER	LAPC4	GTPase Era, mitochondrial GN=ERAL1 [ERAL1_HUMAN]	0.0393837	1.24065
Q9HDC9	2	2	69	LAPC4	LAPC4 ER	Adipocyte plasma membrane-associated protein GN=APMAP [APMAP_HUMAN]	0.039925	-1.86054
P05114	2	2	92.14	LAPC4	LAPC4 ER	Non-histone chromosomal protein HMG-14 GN=HMGN1 [HMGN1_HUMAN]	0.0399541	-1.58355
Q8NF37	4	4	294.15	LAPC4	LAPC4 ER	Lysophosphatidylcholine acyltransferase 1 GN=LPCAT1 [PCAT1_HUMAN]	0.0400611	-1.69803
P14324	5	5	274.06	LAPC4	LAPC4 ER	Farnesyl pyrophosphate synthase GN=FDPS [FPPS_HUMAN]	0.0400911	-1.27323
Q9BTT0	4	4	379.68	LAPC4 ER	LAPC4	Acidic leucine-rich nuclear phosphoprotein 32 family member E GN=ANP32E [AN32E_HUMAN]	0.0399023	1.40822
P49720	5	5	402.99	LAPC4 ER	LAPC4	Proteasome subunit beta type-3 GN=PSMB3 [PSB3_HUMAN]	0.0401673	1.32798
Q15118	1	1	38.6	LAPC4 ER	LAPC4	[Pyruvate dehydrogenase [lipoamide]] kinase isozyme 1, mitochondrial GN=PDK1 [PDK1_HUMAN]	0.0401887	1.47213
P50416	2	1	97.6	LAPC4	LAPC4 ER	Carnitine O-palmitoyltransferase 1, liver isoform GN=CPT1A [CPT1A_HUMAN]	0.0408461	-1.62117
Q13617	3	3	108.89	LAPC4 ER	LAPC4	Cullin-2 GN=CUL2 [CUL2_HUMAN]	0.0411798	1.24442
Q9NQR4	8	8	489.32	LAPC4	LAPC4 ER	Omega-amidase NIT2 GN=NIT2 [NIT2_HUMAN]	0.0413977	-1.35953
Q8IYB8	1	1	30.47	LAPC4 ER	LAPC4	ATP-dependent RNA helicase SUPV3L1, mitochondrial GN=SUPV3L1 [SUV3_HUMAN]	0.0413547	1.80807
O43592	5	5	230.82	LAPC4	LAPC4 ER	Exportin-T GN=XPOT [XPOT_HUMAN]	0.0419781	-1.22092
Q8WXX5	1	1	51.96	LAPC4 ER	LAPC4	DnaJ homolog subfamily C member 9 GN=DNAJC9 [DNJC9_HUMAN]	0.0419845	1.30698
O15498	1	1	71.64	LAPC4	LAPC4 ER	Synaptobrevin homolog YKT6 GN=YKT6 [YKT6_HUMAN]	0.0421307	-1.42299
P20339	3	1	165.8	LAPC4 ER	LAPC4	Ras-related protein Rab-5A GN=RAB5A [RAB5A_HUMAN]	0.0422641	1.90065
P35221	10	10	742.17	LAPC4	LAPC4 ER	Catenin alpha-1 GN=CTNNA1 [CTNA1_HUMAN]	0.042495	-1.19156
P06753	5	2	305.67	LAPC4	LAPC4 ER	Tropomyosin alpha-3 chain GN=TPM3 [TPM3_HUMAN]	0.0425665	-1.21117
P16989	3	1	251.99	LAPC4	LAPC4 ER	DNA-binding protein A GN=CSDA [DBPA_HUMAN]	0.0426367	-1.74742
Q6DD88	7	7	397.47	LAPC4 ER	LAPC4	Atlastin-3 GN=ATL3 [ATLA3_HUMAN]	0.0426012	1.41762
Q8NBJ7	2	2	111.52	LAPC4	LAPC4 ER	Sulfatase-modifying factor 2 GN=SUMF2 [SUMF2_HUMAN]	0.0429586	-1.31054
P49406	1	1	38.42	LAPC4 ER	LAPC4	39S ribosomal protein L19, mitochondrial GN=MRPL19 [RM19_HUMAN]	0.0428984	2.03393
P49005	1	1	83.51	LAPC4 ER	LAPC4	DNA polymerase delta subunit 2 GN=POLD2 [DPOD2_HUMAN]	0.0429456	1.75404
Q9BUQ8	1	1	23.92	LAPC4	LAPC4 ER	Probable ATP-dependent RNA helicase DDX23 GN=DDX23 [DDX23_HUMAN]	0.043931	-2.19331
P61160	6	6	423.05	LAPC4 ER	LAPC4	Actin-related protein 2 GN=ACTR2 [ARP2_HUMAN]	0.0440168	1.19351
P60468	1	1	26.75	LAPC4 ER	LAPC4	Protein transport protein Sec61 subunit beta GN=SEC61B [SC61B_HUMAN]	0.0441381	1.44768
P61604	6	6	417.34	LAPC4	LAPC4 ER	10 kDa heat shock protein, mitochondrial GN=HSPE1 [CH10_HUMAN]	0.0446034	-1.23294
Q8TCT8	1	1	26.99	LAPC4	LAPC4 ER	Signal peptide peptidase-like 2A GN=SPPL2A [SPP2A_HUMAN]	0.0448572	-2.04936
P53396	35	35	2217.13	LAPC4 ER	LAPC4	ATP-citrate synthase GN=ACLY [ACLY_HUMAN]	0.044936	1.20109
P62249	5	4	335.63	LAPC4	LAPC4 ER	40S ribosomal protein S16 GN=RPS16 [RS16_HUMAN]	0.045032	-1.3467
P40222	4	4	272.45	LAPC4 ER	LAPC4	Alpha-taxilin GN=TXLNA [TXLNA_HUMAN]	0.0453183	1.32513
P49207	2	2	72.6	LAPC4	LAPC4 ER	60S ribosomal protein L34 GN=RPL34 [RL34_HUMAN]	0.0455014	-1.35835
A6NHL2	4	1	200.06	LAPC4 ER	LAPC4	Tubulin alpha chain-like 3 GN=TUBAL3 [TBAL3_HUMAN]	0.0454648	1.23731
O15446	1	1	50.46	LAPC4	LAPC4 ER	DNA-directed RNA polymerase I subunit RPA34 GN=CD3EAP [RPA34_HUMAN]	0.0456262	-1.39158
Q96EI5	1	1	26.19	LAPC4 ER	LAPC4	Transcription elongation factor A protein-like 4 GN=TCEAL4 [TCAL4_HUMAN]	0.0457217	2.15035
Q9NQC3	3	3	263.68	LAPC4	LAPC4 ER	Reticulon-4 GN=RTN4 [RTN4_HUMAN]	0.0461675	-1.3707
P49589	5	5	222.07	LAPC4	LAPC4 ER	Cysteine--tRNA ligase, cytoplasmic GN=CARS [SYCC_HUMAN]	0.0463745	-1.23862
Q14137	2	2	90.06	LAPC4	LAPC4 ER	Ribosome biogenesis protein BOP1 GN=BOP1 [BOP1_HUMAN]	0.0468251	-1.56086
P60983	2	2	104.29	LAPC4 ER	LAPC4	Glia maturation factor beta GN=GMFB [GMFB_HUMAN]	0.0459952	1.4726
Q16134	1	1	36.25	LAPC4 ER	LAPC4	Electron transfer flavoprotein-ubiquinone oxidoreductase, mitochondrial GN=ETFDH [ETFD_HUMAN]	0.046078	1.80784
O00462	1	1	64.34	LAPC4 ER	LAPC4	Beta-mannosidase GN=MANBA [MANBA_HUMAN]	0.0462201	1.62611
O95163	2	2	76.89	LAPC4 ER	LAPC4	Elongator complex protein 1 GN=IKBKAP [ELP1_HUMAN]	0.0462406	1.21758
Q9C0C9	1	1	35.19	LAPC4 ER	LAPC4	Ubiquitin-conjugating enzyme E2 O GN=UBE2O [UBE2O_HUMAN]	0.0465339	2.55338
Q9BQ39	2	1	90.96	LAPC4 ER	LAPC4	ATP-dependent RNA helicase DDX50 GN=DDX50 [DDX50_HUMAN]	0.0465864	1.87832
P45984	2	2	94.77	LAPC4 ER	LAPC4	Mitogen-activated protein kinase 9 GN=MAPK9 [MK09_HUMAN]	0.0466731	1.40179
P51659	7	7	405.93	LAPC4 ER	LAPC4	Peroxisomal multifunctional enzyme type 2 GN=HSD17B4 [DHB4_HUMAN]	0.0467766	1.52394
O43747	6	6	402.8	LAPC4 ER	LAPC4	AP-1 complex subunit gamma-1 GN=AP1G1 [AP1G1_HUMAN]	0.0468353	1.24378
P08195	6	6	281.74	LAPC4	LAPC4 ER	4F2 cell-surface antigen heavy chain GN=SLC3A2 [4F2_HUMAN]	0.0473182	-1.24621
P00491	7	7	501.81	LAPC4 ER	LAPC4	Purine nucleoside phosphorylase GN=PNP [PNPH_HUMAN]	0.0476459	1.15631
Q99714	9	9	731	LAPC4 ER	LAPC4	3-hydroxyacyl-CoA dehydrogenase type-2 GN=HSD17B10 [HCD2_HUMAN]	0.0476975	1.3505
P41208	1	1	26.78	LAPC4 ER	LAPC4	Centrin-2 GN=CETN2 [CETN2_HUMAN]	0.0478082	1.40179
P36871	1	1	57.8	LAPC4 ER	LAPC4	Phosphoglucomutase-1 GN=PGM1 [PGM1_HUMAN]	0.0478996	6.10874
P38919	7	5	550.88	LAPC4	LAPC4 ER	Eukaryotic initiation factor 4A-III GN=EIF4A3 [IF4A3_HUMAN]	0.0483449	-1.23518
Q9UNM6	7	7	349.25	LAPC4 ER	LAPC4	26S proteasome non-ATPase regulatory subunit 13 GN=PSMD13 [PSD13_HUMAN]	0.0484321	1.20527
Q15126	4	4	233.44	LAPC4 ER	LAPC4	Phosphomevalonate kinase GN=PMVK [PMVK_HUMAN]	0.0485434	1.44654
Q9NRW7	1	1	51.7	LAPC4 ER	LAPC4	Vacuolar protein sorting-associated protein 45 GN=VPS45 [VPS45_HUMAN]	0.0488701	1.34521
P55769	3	3	180.97	LAPC4	LAPC4 ER	NHP2-like protein 1 GN=NHP2L1 [NH2L1_HUMAN]	0.0489814	-1.3467
Q8WX92	2	1	94.75	LAPC4	LAPC4 ER	Negative elongation factor B GN=COBRA1 [NELFB_HUMAN]	0.0491655	-1.79486
P09001	2	2	51.55	LAPC4 ER	LAPC4	39S ribosomal protein L3, mitochondrial GN=MRPL3 [RM03_HUMAN]	0.0492336	1.38509
P55957	1	1	41.1	LAPC4	LAPC4 ER	BH3-interacting domain death agonist GN=BID [BID_HUMAN]	0.0495689	-1.91201
Q14684	2	2	74.3	LAPC4	LAPC4 ER	Ribosomal RNA processing protein 1 homolog B GN=RRP1B [RRP1B_HUMAN]	0.0500167	-1.65175
O00231	11	10	622.43	LAPC4 ER	LAPC4	26S proteasome non-ATPase regulatory subunit 11 GN=PSMD11 [PSD11_HUMAN]	0.0501524	1.19721
P39023	7	7	425.08	LAPC4	LAPC4 ER	60S ribosomal protein L3 GN=RPL3 [RL3_HUMAN]	0.0504581	-1.22758
P47755	5	3	312.27	LAPC4 ER	LAPC4	F-actin-capping protein subunit alpha-2 GN=CAPZA2 [CAZA2_HUMAN]	0.0504354	1.25158
Q9NY27	1	1	37.24	LAPC4 ER	LAPC4	Serine/threonine-protein phosphatase 4 regulatory subunit 2 GN=PPP4R2 [PP4R2_HUMAN]	0.0505093	1.70097
P05455	7	7	429.05	LAPC4 ER	LAPC4	Lupus La protein GN=SSB [LA_HUMAN]	0.050559	1.22034
Q96I25	2	2	98.14	LAPC4	LAPC4 ER	Splicing factor 45 GN=RBM17 [SPF45_HUMAN]	0.0514315	-1.43062
Q9UHL4	2	2	60.62	LAPC4	LAPC4 ER	Dipeptidyl peptidase 2 GN=DPP7 [DPP2_HUMAN]	0.0517016	-1.30743
P26885	2	2	124.64	LAPC4	LAPC4 ER	Peptidyl-prolyl cis-trans isomerase FKBP2 GN=FKBP2 [FKBP2_HUMAN]	0.0517147	-1.24379
Q9H4M9	3	1	115.64	LAPC4	LAPC4 ER	EH domain-containing protein 1 GN=EHD1 [EHD1_HUMAN]	0.0518317	-1.9817
Q96ST2	1	1	38.45	LAPC4	LAPC4 ER	Protein IWS1 homolog GN=IWS1 [IWS1_HUMAN]	0.0518985	-1.29901
Q99575	2	2	166.82	LAPC4	LAPC4 ER	Ribonucleases P/MRP protein subunit POP1 GN=POP1 [POP1_HUMAN]	0.052143	-1.41716
P50583	1	1	36.15	LAPC4 ER	LAPC4	Bis(5'-nucleosyl)-tetraphosphatase [asymmetrical] GN=NUDT2 [AP4A_HUMAN]	0.0513818	1.39022
Q9H4G0	1	1	68.03	LAPC4 ER	LAPC4	Band 4.1-like protein 1 GN=EPB41L1 [E41L1_HUMAN]	0.0515166	1.72826
P46926	4	4	215	LAPC4 ER	LAPC4	Glucosamine-6-phosphate isomerase 1 GN=GNPDA1 [GNPI1_HUMAN]	0.0519145	1.21485
P49591	7	7	269.24	LAPC4 ER	LAPC4	Serine--tRNA ligase, cytoplasmic GN=SARS [SYSC_HUMAN]	0.0520589	1.21931
Q9NXG2	2	2	138.58	LAPC4 ER	LAPC4	THUMP domain-containing protein 1 GN=THUMPD1 [THUM1_HUMAN]	0.0520967	1.23731
Q9UFG5	1	1	20.62	LAPC4 ER	LAPC4	UPF0449 protein C19orf25 GN=C19orf25 [CS025_HUMAN]	0.0521956	1.58931
P36915	1	1	53.97	LAPC4 ER	LAPC4	Guanine nucleotide-binding protein-like 1 GN=GNL1 [GNL1_HUMAN]	0.0522085	1.3701
Q15024	4	4	189.54	LAPC4	LAPC4 ER	Exosome complex component RRP42 GN=EXOSC7 [EXOS7_HUMAN]	0.052888	-1.15158
P61204	5	2	427.04	LAPC4 ER	LAPC4	ADP-ribosylation factor 3 GN=ARF3 [ARF3_HUMAN]	0.0537086	1.2907
Q08209	2	2	96.67	LAPC4 ER	LAPC4	Serine/threonine-protein phosphatase 2B catalytic subunit alpha isoform GN=PPP3CA [PP2BA_HUMAN]	0.0537419	1.2121
P62829	4	4	190.33	LAPC4	LAPC4 ER	60S ribosomal protein L23 GN=RPL23 [RL23_HUMAN]	0.053904	-1.32531
P50851	11	9	540.68	LAPC4 ER	LAPC4	Lipopolysaccharide-responsive and beige-like anchor protein GN=LRBA [LRBA_HUMAN]	0.0540791	1.29328
P38646	23	23	1857.66	LAPC4	LAPC4 ER	Stress-70 protein, mitochondrial GN=HSPA9 [GRP75_HUMAN]	0.0548214	-1.2604
P26368	6	6	444.86	LAPC4	LAPC4 ER	Splicing factor U2AF 65 kDa subunit GN=U2AF2 [U2AF2_HUMAN]	0.0548761	-1.23578
Q13148	4	4	165.18	LAPC4 ER	LAPC4	TAR DNA-binding protein 43 GN=TARDBP [TADBP_HUMAN]	0.0547172	1.48179
P82663	1	1	57.9	LAPC4 ER	LAPC4	28S ribosomal protein S25, mitochondrial GN=MRPS25 [RT25_HUMAN]	0.0547198	1.39561
Q13561	8	8	591.56	LAPC4	LAPC4 ER	Dynactin subunit 2 GN=DCTN2 [DCTN2_HUMAN]	0.0553222	-2.04431
Q15645	5	5	310.65	LAPC4	LAPC4 ER	Pachytene checkpoint protein 2 homolog GN=TRIP13 [PCH2_HUMAN]	0.0557685	-1.30317
P05388	8	8	656.81	LAPC4	LAPC4 ER	60S acidic ribosomal protein P0 GN=RPLP0 [RLA0_HUMAN]	0.055825	-1.17742
O75083	11	10	751.92	LAPC4	LAPC4 ER	WD repeat-containing protein 1 GN=WDR1 [WDR1_HUMAN]	0.0559707	-1.25309
Q13162	5	4	256.27	LAPC4 ER	LAPC4	Peroxiredoxin-4 GN=PRDX4 [PRDX4_HUMAN]	0.0562454	1.31369
O60547	4	4	235.89	LAPC4 ER	LAPC4	GDP-mannose 4,6 dehydratase GN=GMDS [GMDS_HUMAN]	0.0564682	1.22471
A6NDG6	2	2	88.7	LAPC4 ER	LAPC4	Phosphoglycolate phosphatase GN=PGP [PGP_HUMAN]	0.0565247	1.34301
P45954	3	3	215.06	LAPC4 ER	LAPC4	Short/branched chain specific acyl-CoA dehydrogenase, mitochondrial GN=ACADSB [ACDSB_HUMAN]	0.0569811	1.31639
P68371	28	4	2436.03	LAPC4 ER	LAPC4	Tubulin beta-4B chain GN=TUBB4B [TBB4B_HUMAN]	0.0571032	1.28385
Q8N2M8	1	1	30.19	LAPC4 ER	LAPC4	CLK4-associating serine/arginine rich protein GN=CLASRP [CLASR_HUMAN]	0.0571119	1.25392
P40937	1	1	78.48	LAPC4 ER	LAPC4	Replication factor C subunit 5 GN=RFC5 [RFC5_HUMAN]	0.057377	1.85589
O60825	1	1	64.9	LAPC4	LAPC4 ER	6-phosphofructo-2-kinase/fructose-2,6-bisphosphatase 2 GN=PFKFB2 [F262_HUMAN]	0.057558	-5.10147
Q96B36	1	1	37.73	LAPC4	LAPC4 ER	Proline-rich AKT1 substrate 1 GN=AKT1S1 [AKTS1_HUMAN]	0.0576388	-1.40123
Q9UNH7	1	1	52.32	LAPC4 ER	LAPC4	Sorting nexin-6 GN=SNX6 [SNX6_HUMAN]	0.0577437	1.81828
Q99447	2	2	107.27	LAPC4	LAPC4 ER	Ethanolamine-phosphate cytidylyltransferase GN=PCYT2 [PCY2_HUMAN]	0.0581431	-1.51599
O94903	1	1	28.11	LAPC4 ER	LAPC4	Proline synthase co-transcribed bacterial homolog protein GN=PROSC [PROSC_HUMAN]	0.0584142	1.31674
P42892	1	1	33.66	LAPC4	LAPC4 ER	Endothelin-converting enzyme 1 GN=ECE1 [ECE1_HUMAN]	0.0593074	-2.24535
P38432	2	2	116.15	LAPC4	LAPC4 ER	Coilin GN=COIL [COIL_HUMAN]	0.0600964	-1.68382
P11388	10	7	622.64	LAPC4	LAPC4 ER	DNA topoisomerase 2-alpha GN=TOP2A [TOP2A_HUMAN]	0.0601208	-1.25677
Q9UMX0	3	1	127.97	LAPC4 ER	LAPC4	Ubiquilin-1 GN=UBQLN1 [UBQL1_HUMAN]	0.0601172	1.27058
P62191	10	9	593.3	LAPC4 ER	LAPC4	26S protease regulatory subunit 4 GN=PSMC1 [PRS4_HUMAN]	0.0604289	1.16099
Q9Y5K8	1	1	91.2	LAPC4	LAPC4 ER	V-type proton ATPase subunit D GN=ATP6V1D [VATD_HUMAN]	0.0608979	-1.50363
Q6KB66	1	1	52.28	LAPC4	LAPC4 ER	Keratin, type II cytoskeletal 80 GN=KRT80 [K2C80_HUMAN]	0.0610823	-1.38239
Q13310	12	6	720.6	LAPC4	LAPC4 ER	Polyadenylate-binding protein 4 GN=PABPC4 [PABP4_HUMAN]	0.0611043	-1.17045
Q96N66	2	2	141.59	LAPC4	LAPC4 ER	Lysophospholipid acyltransferase 7 GN=MBOAT7 [MBOA7_HUMAN]	0.0611783	-1.92558
Q92616	3	3	178.46	LAPC4 ER	LAPC4	Translational activator GCN1 GN=GCN1L1 [GCN1L_HUMAN]	0.0609785	1.20752
P08758	8	8	461.13	LAPC4 ER	LAPC4	Annexin A5 GN=ANXA5 [ANXA5_HUMAN]	0.0617208	1.48645
Q9NT62	2	2	79.01	LAPC4 ER	LAPC4	Ubiquitin-like-conjugating enzyme ATG3 GN=ATG3 [ATG3_HUMAN]	0.0617864	1.16552
P09661	6	6	386.57	LAPC4	LAPC4 ER	U2 small nuclear ribonucleoprotein A' GN=SNRPA1 [RU2A_HUMAN]	0.0618864	-1.26093
O95782	9	6	411.53	LAPC4	LAPC4 ER	AP-2 complex subunit alpha-1 GN=AP2A1 [AP2A1_HUMAN]	0.0626764	-1.12591
Q13098	3	3	110.9	LAPC4 ER	LAPC4	COP9 signalosome complex subunit 1 GN=GPS1 [CSN1_HUMAN]	0.0630169	1.21517
O75223	4	4	285.4	LAPC4	LAPC4 ER	Gamma-glutamylcyclotransferase GN=GGCT [GGCT_HUMAN]	0.063307	-1.27253
P13674	3	3	237.97	LAPC4 ER	LAPC4	Prolyl 4-hydroxylase subunit alpha-1 GN=P4HA1 [P4HA1_HUMAN]	0.0633376	1.32971
Q06323	11	11	573.33	LAPC4 ER	LAPC4	Proteasome activator complex subunit 1 GN=PSME1 [PSME1_HUMAN]	0.0639214	1.22657
Q9NP72	3	3	252.13	LAPC4	LAPC4 ER	Ras-related protein Rab-18 GN=RAB18 [RAB18_HUMAN]	0.0651922	-1.28791
P06493	9	7	424.2	LAPC4	LAPC4 ER	Cyclin-dependent kinase 1 GN=CDK1 [CDK1_HUMAN]	0.0651983	-1.10975
Q9BYG3	1	1	32.41	LAPC4	LAPC4 ER	MKI67 FHA domain-interacting nucleolar phosphoprotein GN=MKI67IP [MK67I_HUMAN]	0.065744	-1.87378
Q9BTE6	3	3	188.66	LAPC4	LAPC4 ER	Alanyl-tRNA editing protein Aarsd1 GN=AARSD1 [AASD1_HUMAN]	0.0659968	-1.30678
Q7RTV0	2	2	76.66	LAPC4	LAPC4 ER	PHD finger-like domain-containing protein 5A GN=PHF5A [PHF5A_HUMAN]	0.0666565	-1.21408
Q9H3P2	3	3	147.17	LAPC4	LAPC4 ER	Negative elongation factor A GN=NELFA [NELFA_HUMAN]	0.0666795	-1.37158
Q8WZA9	1	1	33.33	LAPC4 ER	LAPC4	Immunity-related GTPase family Q protein GN=IRGQ [IRGQ_HUMAN]	0.066713	1.69104
Q9BVP2	3	3	107.26	LAPC4	LAPC4 ER	Guanine nucleotide-binding protein-like 3 GN=GNL3 [GNL3_HUMAN]	0.0672446	-1.23641
Q9NWU5	1	1	49.09	LAPC4 ER	LAPC4	39S ribosomal protein L22, mitochondrial GN=MRPL22 [RM22_HUMAN]	0.0674641	1.37087
P00167	4	4	217.54	LAPC4	LAPC4 ER	Cytochrome b5 GN=CYB5A [CYB5_HUMAN]	0.0677717	-1.61351
P40429	6	6	240.25	LAPC4	LAPC4 ER	60S ribosomal protein L13a GN=RPL13A [RL13A_HUMAN]	0.0679032	-1.27148
P31948	14	14	1027.89	LAPC4	LAPC4 ER	Stress-induced-phosphoprotein 1 GN=STIP1 [STIP1_HUMAN]	0.0679949	-1.25052
Q9UN86	2	2	179.28	LAPC4	LAPC4 ER	Ras GTPase-activating protein-binding protein 2 GN=G3BP2 [G3BP2_HUMAN]	0.0680604	-1.41023
Q8NC51	6	6	390.66	LAPC4	LAPC4 ER	Plasminogen activator inhibitor 1 RNA-binding protein GN=SERBP1 [PAIRB_HUMAN]	0.0685204	-1.20162
P28066	7	6	483.31	LAPC4 ER	LAPC4	Proteasome subunit alpha type-5 GN=PSMA5 [PSA5_HUMAN]	0.0687024	1.31106
P31943	10	5	895.57	LAPC4	LAPC4 ER	Heterogeneous nuclear ribonucleoprotein H GN=HNRNPH1 [HNRH1_HUMAN]	0.0695394	-1.12505
Q14197	1	1	60.54	LAPC4 ER	LAPC4	Peptidyl-tRNA hydrolase ICT1, mitochondrial GN=ICT1 [ICT1_HUMAN]	0.069449	1.73648
P42126	6	6	328.43	LAPC4 ER	LAPC4	Enoyl-CoA delta isomerase 1, mitochondrial GN=ECI1 [ECI1_HUMAN]	0.069954	1.30579
Q7L5L3	1	1	83.55	LAPC4 ER	LAPC4	Glycerophosphodiester phosphodiesterase domain-containing protein 3 GN=GDPD3 PE=2 [GDPD3_HUMAN]	0.0701449	1.47096
Q9Y394	1	1	48.79	LAPC4 ER	LAPC4	Dehydrogenase/reductase SDR family member 7 GN=DHRS7 [DHRS7_HUMAN]	0.0702185	2.9089
P40939	10	10	789.64	LAPC4 ER	LAPC4	Trifunctional enzyme subunit alpha, mitochondrial GN=HADHA [ECHA_HUMAN]	0.0702875	1.34009
P00390	10	10	644.06	LAPC4 ER	LAPC4	Glutathione reductase, mitochondrial GN=GSR [GSHR_HUMAN]	0.0703072	1.14585
P34897	9	9	454.49	LAPC4	LAPC4 ER	Serine hydroxymethyltransferase, mitochondrial GN=SHMT2 [GLYM_HUMAN]	0.0706936	-1.15786
P59998	5	5	260.29	LAPC4 ER	LAPC4	Actin-related protein 2/3 complex subunit 4 GN=ARPC4 [ARPC4_HUMAN]	0.0708356	1.14695
Q09666	99	97	6115.18	LAPC4	LAPC4 ER	Neuroblast differentiation-associated protein AHNAK GN=AHNAK [AHNK_HUMAN]	0.0713889	-1.24153
P62879	2	2	130.98	LAPC4	LAPC4 ER	Guanine nucleotide-binding protein G(I)/G(S)/G(T) subunit beta-2 GN=GNB2 [GBB2_HUMAN]	0.0718767	-1.35312
Q9GZL7	1	1	58.19	LAPC4	LAPC4 ER	Ribosome biogenesis protein WDR12 GN=WDR12 [WDR12_HUMAN]	0.072596	-1.47211
Q04323	2	2	161.91	LAPC4	LAPC4 ER	UBX domain-containing protein 1 GN=UBXN1 [UBXN1_HUMAN]	0.0729848	-1.24632
Q9Y6A4	1	1	40.39	LAPC4	LAPC4 ER	UPF0468 protein C16orf80 GN=C16orf80 [CP080_HUMAN]	0.0730904	-1.3958
P35611	2	2	51.45	LAPC4	LAPC4 ER	Alpha-adducin GN=ADD1 [ADDA_HUMAN]	0.0735436	-1.36556
O43670	2	2	103.71	LAPC4	LAPC4 ER	Zinc finger protein 207 GN=ZNF207 [ZN207_HUMAN]	0.0735651	-1.19674
Q12907	3	3	116.3	LAPC4 ER	LAPC4	Vesicular integral-membrane protein VIP36 GN=LMAN2 [LMAN2_HUMAN]	0.0724979	1.44394
Q7KZF4	21	21	1271.22	LAPC4 ER	LAPC4	Staphylococcal nuclease domain-containing protein 1 GN=SND1 [SND1_HUMAN]	0.0727294	1.13545
Q9BPX5	2	2	160.59	LAPC4 ER	LAPC4	Actin-related protein 2/3 complex subunit 5-like protein GN=ARPC5L [ARP5L_HUMAN]	0.0727871	1.24412
O96019	2	2	71.63	LAPC4 ER	LAPC4	Actin-like protein 6A GN=ACTL6A [ACL6A_HUMAN]	0.0729896	1.22293
Q15291	1	1	48.11	LAPC4 ER	LAPC4	Retinoblastoma-binding protein 5 GN=RBBP5 [RBBP5_HUMAN]	0.0730042	1.45475
P15927	2	2	168.74	LAPC4 ER	LAPC4	Replication protein A 32 kDa subunit GN=RPA2 [RFA2_HUMAN]	0.073007	1.25702
P43155	7	7	349	LAPC4 ER	LAPC4	Carnitine O-acetyltransferase GN=CRAT [CACP_HUMAN]	0.0731605	1.26201
P23193	3	3	158.23	LAPC4 ER	LAPC4	Transcription elongation factor A protein 1 GN=TCEA1 [TCEA1_HUMAN]	0.0732961	1.17283
Q13557	1	1	25.96	LAPC4 ER	LAPC4	Calcium/calmodulin-dependent protein kinase type II subunit delta GN=CAMK2D [KCC2D_HUMAN]	0.0733771	2.44597
Q13535	1	1	27.28	LAPC4	LAPC4 ER	Serine/threonine-protein kinase ATR GN=ATR [ATR_HUMAN]	0.0738405	-1.30143
Q14498	4	4	251.23	LAPC4	LAPC4 ER	RNA-binding protein 39 GN=RBM39 [RBM39_HUMAN]	0.0740383	-1.2514
O60264	6	6	285.06	LAPC4	LAPC4 ER	SWI/SNF-related matrix-associated actin-dependent regulator of chromatin subfamily A member 5 GN=SMARCA5 [SMCA5_HUMAN]	0.0740596	-1.36924
Q96EL3	2	2	63.93	LAPC4 ER	LAPC4	39S ribosomal protein L53, mitochondrial GN=MRPL53 [RM53_HUMAN]	0.0738237	1.23645
P13995	3	3	134.03	LAPC4	LAPC4 ER	Bifunctional methylenetetrahydrofolate dehydrogenase/cyclohydrolase, mitochondrial GN=MTHFD2 [MTDC_HUMAN]	0.0745479	-1.18848
Q32MZ4	4	4	160.04	LAPC4 ER	LAPC4	Leucine-rich repeat flightless-interacting protein 1 GN=LRRFIP1 [LRRF1_HUMAN]	0.0747256	1.34678
P32119	7	7	544.67	LAPC4	LAPC4 ER	Peroxiredoxin-2 GN=PRDX2 [PRDX2_HUMAN]	0.0754101	-1.24977
O00764	2	2	212.74	LAPC4 ER	LAPC4	Pyridoxal kinase GN=PDXK [PDXK_HUMAN]	0.0754655	1.28145
Q9ULK4	1	1	40.08	LAPC4 ER	LAPC4	Mediator of RNA polymerase II transcription subunit 23 GN=MED23 [MED23_HUMAN]	0.075753	1.29477
Q9Y3C8	2	2	57.62	LAPC4	LAPC4 ER	Ubiquitin-fold modifier-conjugating enzyme 1 GN=UFC1 [UFC1_HUMAN]	0.0760774	-1.19448
P09211	13	13	1119.35	LAPC4 ER	LAPC4	Glutathione S-transferase P GN=GSTP1 [GSTP1_HUMAN]	0.0762075	1.22284
Q2M3C7	1	1	20.3	LAPC4	LAPC4 ER	A-kinase anchor protein SPHKAP GN=SPHKAP [SPKAP_HUMAN]	0.0764108	-1.22048
P35998	11	10	522.79	LAPC4 ER	LAPC4	26S protease regulatory subunit 7 GN=PSMC2 [PRS7_HUMAN]	0.0773365	1.19558
Q9BVI4	1	1	45.46	LAPC4	LAPC4 ER	Nucleolar complex protein 4 homolog GN=NOC4L [NOC4L_HUMAN]	0.0774898	-1.78214
P17980	8	8	549.21	LAPC4 ER	LAPC4	26S protease regulatory subunit 6A GN=PSMC3 [PRS6A_HUMAN]	0.0777081	1.12658
P14868	15	15	908.33	LAPC4 ER	LAPC4	Aspartate--tRNA ligase, cytoplasmic GN=DARS [SYDC_HUMAN]	0.077791	1.23348
Q15019	6	6	300.78	LAPC4 ER	LAPC4	Septin-2 GN=SEPT2 [SEPT2_HUMAN]	0.0778435	1.2135
Q16739	1	1	26.05	LAPC4 ER	LAPC4	Ceramide glucosyltransferase GN=UGCG [CEGT_HUMAN]	0.0786496	1.4227
P51665	5	5	334.8	LAPC4 ER	LAPC4	26S proteasome non-ATPase regulatory subunit 7 GN=PSMD7 [PSD7_HUMAN]	0.0792317	1.29783
P46777	6	6	454.59	LAPC4	LAPC4 ER	60S ribosomal protein L5 GN=RPL5 [RL5_HUMAN]	0.0799774	-1.23037
P21281	4	4	246.51	LAPC4	LAPC4 ER	V-type proton ATPase subunit B, brain isoform GN=ATP6V1B2 [VATB2_HUMAN]	0.0801454	-1.23756
O43660	3	3	137.09	LAPC4	LAPC4 ER	Pleiotropic regulator 1 GN=PLRG1 [PLRG1_HUMAN]	0.0801632	-1.37099
A8MWD9	1	1	76.13	LAPC4 ER	LAPC4	Small nuclear ribonucleoprotein G-like protein PE=3 [RUXGL_HUMAN]	0.0796617	1.18687
Q96EP5	5	5	331.14	LAPC4 ER	LAPC4	DAZ-associated protein 1 GN=DAZAP1 [DAZP1_HUMAN]	0.0800828	1.1496
P18085	6	4	386.13	LAPC4 ER	LAPC4	ADP-ribosylation factor 4 GN=ARF4 [ARF4_HUMAN]	0.0801522	1.20383
P23368	3	3	130.16	LAPC4 ER	LAPC4	NAD-dependent malic enzyme, mitochondrial GN=ME2 [MAOM_HUMAN]	0.0803538	1.26755
Q9H6F5	1	1	51.66	LAPC4	LAPC4 ER	Coiled-coil domain-containing protein 86 GN=CCDC86 [CCD86_HUMAN]	0.0809542	-3.44833
O00148	9	2	524.76	LAPC4	LAPC4 ER	ATP-dependent RNA helicase DDX39A GN=DDX39A [DX39A_HUMAN]	0.0811869	-1.87752
O75843	1	1	36.6	LAPC4 ER	LAPC4	AP-1 complex subunit gamma-like 2 GN=AP1G2 [AP1G2_HUMAN]	0.081025	1.61905
O14980	21	19	1229.77	LAPC4 ER	LAPC4	Exportin-1 GN=XPO1 [XPO1_HUMAN]	0.081097	1.215
O15260	2	2	174.9	LAPC4 ER	LAPC4	Surfeit locus protein 4 GN=SURF4 [SURF4_HUMAN]	0.0811727	1.66212
Q5JRA6	5	5	329.58	LAPC4 ER	LAPC4	Melanoma inhibitory activity protein 3 GN=MIA3 [MIA3_HUMAN]	0.0813489	1.37324
Q92734	4	4	135.2	LAPC4 ER	LAPC4	Protein TFG GN=TFG [TFG_HUMAN]	0.0815153	1.16945
Q5T440	1	1	51	LAPC4 ER	LAPC4	Putative transferase CAF17, mitochondrial GN=IBA57 [CAF17_HUMAN]	0.081638	1.36164
O15116	1	1	48.66	LAPC4	LAPC4 ER	U6 snRNA-associated Sm-like protein LSm1 GN=LSM1 [LSM1_HUMAN]	0.0823064	-1.23014
Q9Y5S9	3	3	167.16	LAPC4	LAPC4 ER	RNA-binding protein 8A GN=RBM8A [RBM8A_HUMAN]	0.0829813	-1.23982
P55145	4	4	283.45	LAPC4 ER	LAPC4	Mesencephalic astrocyte-derived neurotrophic factor GN=MANF [MANF_HUMAN]	0.0830188	1.1501
Q9UKD2	1	1	57.95	LAPC4	LAPC4 ER	mRNA turnover protein 4 homolog GN=MRTO4 [MRT4_HUMAN]	0.0835656	-1.27795
Q9NY91	1	1	35.69	LAPC4 ER	LAPC4	Low affinity sodium-glucose cotransporter GN=SLC5A4 PE=2 [SC5A4_HUMAN]	0.0838662	1.24763
P52815	3	3	172.92	LAPC4 ER	LAPC4	39S ribosomal protein L12, mitochondrial GN=MRPL12 [RM12_HUMAN]	0.0843675	1.20745
P13798	7	7	358.11	LAPC4	LAPC4 ER	Acylamino-acid-releasing enzyme GN=APEH [ACPH_HUMAN]	0.0846246	-1.20919
P49903	1	1	26.42	LAPC4	LAPC4 ER	Selenide, water dikinase 1 GN=SEPHS1 [SPS1_HUMAN]	0.0849123	-1.15066
Q9Y2X3	8	8	473.22	LAPC4	LAPC4 ER	Nucleolar protein 58 GN=NOP58 [NOP58_HUMAN]	0.0852102	-1.25003
P62304	3	3	116.02	LAPC4	LAPC4 ER	Small nuclear ribonucleoprotein E GN=SNRPE [RUXE_HUMAN]	0.0854166	-1.34909
Q6L8Q7	5	5	346.5	LAPC4 ER	LAPC4	2',5'-phosphodiesterase 12 GN=PDE12 [PDE12_HUMAN]	0.0852428	1.20984
Q13045	8	8	374.92	LAPC4 ER	LAPC4	Protein flightless-1 homolog GN=FLII [FLII_HUMAN]	0.0854299	1.1415
Q02878	5	5	359.07	LAPC4	LAPC4 ER	60S ribosomal protein L6 GN=RPL6 [RL6_HUMAN]	0.0856327	-1.27564
P58546	3	3	231.38	LAPC4	LAPC4 ER	Myotrophin GN=MTPN [MTPN_HUMAN]	0.0857699	-1.27152
P27694	7	7	410.36	LAPC4 ER	LAPC4	Replication protein A 70 kDa DNA-binding subunit GN=RPA1 [RFA1_HUMAN]	0.0858142	1.17311
Q5T4S7	9	8	383.32	LAPC4 ER	LAPC4	E3 ubiquitin-protein ligase UBR4 GN=UBR4 [UBR4_HUMAN]	0.0860654	1.29718
P11498	2	2	94.28	LAPC4	LAPC4 ER	Pyruvate carboxylase, mitochondrial GN=PC [PYC_HUMAN]	0.0864812	-1.26886
Q9NPF4	1	1	41.97	LAPC4 ER	LAPC4	Probable tRNA threonylcarbamoyladenosine biosynthesis protein OSGEP GN=OSGEP [OSGEP_HUMAN]	0.0868283	1.36357
Q5UIP0	1	1	60.44	LAPC4	LAPC4 ER	Telomere-associated protein RIF1 GN=RIF1 [RIF1_HUMAN]	0.0872093	-1.43916
P48735	18	18	1261.24	LAPC4 ER	LAPC4	Isocitrate dehydrogenase [NADP], mitochondrial GN=IDH2 [IDHP_HUMAN]	0.0874738	1.2053
Q12996	2	2	151.83	LAPC4	LAPC4 ER	Cleavage stimulation factor subunit 3 GN=CSTF3 [CSTF3_HUMAN]	0.08816	-1.94918
Q12904	6	6	355.09	LAPC4 ER	LAPC4	Aminoacyl tRNA synthase complex-interacting multifunctional protein 1 GN=AIMP1 [AIMP1_HUMAN]	0.0878419	1.2258
Q8TBQ9	1	1	57.94	LAPC4 ER	LAPC4	Protein kish-A GN=TMEM167A PE=2 [KISHA_HUMAN]	0.0878901	1.47173
P35270	2	2	128.72	LAPC4 ER	LAPC4	Sepiapterin reductase GN=SPR [SPRE_HUMAN]	0.0881123	1.23596
P52597	10	8	678.96	LAPC4 ER	LAPC4	Heterogeneous nuclear ribonucleoprotein F GN=HNRNPF [HNRPF_HUMAN]	0.088218	1.12673
P31949	1	1	132.63	LAPC4 ER	LAPC4	Protein S100-A11 GN=S100A11 [S10AB_HUMAN]	0.0882233	1.35326
Q9NR28	1	1	106.61	LAPC4 ER	LAPC4	Diablo homolog, mitochondrial GN=DIABLO [DBLOH_HUMAN]	0.0885737	1.18067
Q9NR30	18	17	1195.21	LAPC4	LAPC4 ER	Nucleolar RNA helicase 2 GN=DDX21 [DDX21_HUMAN]	0.0888684	-1.23341
Q13618	3	3	136.99	LAPC4 ER	LAPC4	Cullin-3 GN=CUL3 [CUL3_HUMAN]	0.0889997	1.32817
Q9HD33	2	2	65.07	LAPC4 ER	LAPC4	39S ribosomal protein L47, mitochondrial GN=MRPL47 [RM47_HUMAN]	0.0890873	1.5389
A5YKK6	3	3	183.51	LAPC4	LAPC4 ER	CCR4-NOT transcription complex subunit 1 GN=CNOT1 [CNOT1_HUMAN]	0.0893312	-1.43905
Q96FV9	1	1	41.43	LAPC4	LAPC4 ER	THO complex subunit 1 GN=THOC1 [THOC1_HUMAN]	0.0896039	-1.67399
Q12849	2	2	66.91	LAPC4	LAPC4 ER	G-rich sequence factor 1 GN=GRSF1 [GRSF1_HUMAN]	0.0896873	-1.27068
Q9BTW9	6	6	274.25	LAPC4 ER	LAPC4	Tubulin-specific chaperone D GN=TBCD [TBCD_HUMAN]	0.0898126	1.21279
P18031	1	1	67.77	LAPC4	LAPC4 ER	Tyrosine-protein phosphatase non-receptor type 1 GN=PTPN1 [PTN1_HUMAN]	0.0902818	-1.27193
O76003	7	7	448.2	LAPC4	LAPC4 ER	Glutaredoxin-3 GN=GLRX3 [GLRX3_HUMAN]	0.0908397	-1.18682
Q96D71	2	2	88.18	LAPC4	LAPC4 ER	RalBP1-associated Eps domain-containing protein 1 GN=REPS1 [REPS1_HUMAN]	0.091104	-1.28073
P25787	5	5	429.78	LAPC4 ER	LAPC4	Proteasome subunit alpha type-2 GN=PSMA2 [PSA2_HUMAN]	0.0914008	1.35291
Q99538	1	1	59.01	LAPC4 ER	LAPC4	Legumain GN=LGMN [LGMN_HUMAN]	0.0917096	1.26212
P30043	6	5	388.86	LAPC4 ER	LAPC4	Flavin reductase (NADPH) GN=BLVRB [BLVRB_HUMAN]	0.0918505	1.14291
P35520	10	10	550.55	LAPC4 ER	LAPC4	Cystathionine beta-synthase GN=CBS [CBS_HUMAN]	0.0920915	1.23295
Q8IWX8	1	1	51.09	LAPC4	LAPC4 ER	Calcium homeostasis endoplasmic reticulum protein GN=CHERP [CHERP_HUMAN]	0.0924185	-1.19129
Q15061	1	1	68.25	LAPC4 ER	LAPC4	WD repeat-containing protein 43 GN=WDR43 [WDR43_HUMAN]	0.0923081	1.59045
P37802	15	15	1113.02	LAPC4 ER	LAPC4	Transgelin-2 GN=TAGLN2 [TAGL2_HUMAN]	0.0926527	1.25723
P48147	2	2	124.67	LAPC4 ER	LAPC4	Prolyl endopeptidase GN=PREP [PPCE_HUMAN]	0.0927842	1.23815
Q8TEA8	1	1	71.46	LAPC4	LAPC4 ER	D-tyrosyl-tRNA(Tyr) deacylase 1 GN=DTD1 [DTD1_HUMAN]	0.0931176	-1.51706
Q9UHB9	4	4	170.12	LAPC4 ER	LAPC4	Signal recognition particle 68 kDa protein GN=SRP68 [SRP68_HUMAN]	0.0933085	1.26382
Q9H2U2	7	6	345.66	LAPC4 ER	LAPC4	Inorganic pyrophosphatase 2, mitochondrial GN=PPA2 [IPYR2_HUMAN]	0.0935971	1.12638
P61088	5	5	205.85	LAPC4 ER	LAPC4	Ubiquitin-conjugating enzyme E2 N GN=UBE2N [UBE2N_HUMAN]	0.0937512	1.1149
Q9NQX3	1	1	35.09	LAPC4 ER	LAPC4	Gephyrin GN=GPHN [GEPH_HUMAN]	0.0937919	1.78144
Q16643	4	4	201.59	LAPC4	LAPC4 ER	Drebrin GN=DBN1 [DREB_HUMAN]	0.0940816	-1.3759
Q9Y6H1	3	3	167.94	LAPC4	LAPC4 ER	Coiled-coil-helix-coiled-coil-helix domain-containing protein 2, mitochondrial GN=CHCHD2 [CHCH2_HUMAN]	0.0941631	-1.17514
Q13547	2	1	102	LAPC4 ER	LAPC4	Histone deacetylase 1 GN=HDAC1 [HDAC1_HUMAN]	0.0949885	1.17403
P00367	11	11	571.82	LAPC4 ER	LAPC4	Glutamate dehydrogenase 1, mitochondrial GN=GLUD1 [DHE3_HUMAN]	0.095322	1.23068
Q9BXS6	1	1	36.96	LAPC4	LAPC4 ER	Nucleolar and spindle-associated protein 1 GN=NUSAP1 [NUSAP_HUMAN]	0.0956419	-1.34883
Q96PU5	2	2	74.69	LAPC4	LAPC4 ER	E3 ubiquitin-protein ligase NEDD4-like GN=NEDD4L [NED4L_HUMAN]	0.0973476	-1.2994
Q15003	3	3	109.14	LAPC4 ER	LAPC4	Condensin complex subunit 2 GN=NCAPH [CND2_HUMAN]	0.0973369	1.17225
P02786	1	1	79.48	LAPC4	LAPC4 ER	Transferrin receptor protein 1 GN=TFRC [TFR1_HUMAN]	0.0975886	-1.65041
Q9Y5S2	2	2	77.34	LAPC4 ER	LAPC4	Serine/threonine-protein kinase MRCK beta GN=CDC42BPB [MRCKB_HUMAN]	0.0977236	1.30052
Q9BW04	4	4	210.61	LAPC4	LAPC4 ER	Specifically androgen-regulated gene protein GN=SARG [SARG_HUMAN]	0.0984044	-1.17583
O75521	7	7	534.36	LAPC4 ER	LAPC4	Enoyl-CoA delta isomerase 2, mitochondrial GN=ECI2 [ECI2_HUMAN]	0.0984451	1.24755
Q15382	1	1	107.13	LAPC4	LAPC4 ER	GTP-binding protein Rheb GN=RHEB [RHEB_HUMAN]	0.0991365	-1.19756
Q9P206	1	1	26.96	LAPC4	LAPC4 ER	Uncharacterized protein KIAA1522 GN=KIAA1522 [K1522_HUMAN]	0.0992028	-1.44244
Q9NX40	1	1	34.98	LAPC4 ER	LAPC4	OCIA domain-containing protein 1 GN=OCIAD1 [OCAD1_HUMAN]	0.0990069	1.77996
Q9UI10	4	4	183.73	LAPC4 ER	LAPC4	Translation initiation factor eIF-2B subunit delta GN=EIF2B4 [EI2BD_HUMAN]	0.0990883	1.12294
P11940	14	9	989.48	LAPC4	LAPC4 ER	Polyadenylate-binding protein 1 GN=PABPC1 [PABP1_HUMAN]	0.099981	-1.15816
Q15907	6	6	384.48	LAPC4	LAPC4 ER	Ras-related protein Rab-11B GN=RAB11B [RB11B_HUMAN]	0.10036	-1.13574
Q69YH5	1	1	24.63	LAPC4 ER	LAPC4	Cell division cycle-associated protein 2 GN=CDCA2 [CDCA2_HUMAN]	0.10063	1.61203
Q9Y5Q8	3	3	147.82	LAPC4 ER	LAPC4	General transcription factor 3C polypeptide 5 GN=GTF3C5 [TF3C5_HUMAN]	0.100646	1.16686
P04424	2	2	86.87	LAPC4 ER	LAPC4	Argininosuccinate lyase GN=ASL [ARLY_HUMAN]	0.100803	1.21427
O00139	1	1	37.07	LAPC4	LAPC4 ER	Kinesin-like protein KIF2A GN=KIF2A [KIF2A_HUMAN]	0.101464	-1.35108
P35813	1	1	34.52	LAPC4 ER	LAPC4	Protein phosphatase 1A GN=PPM1A [PPM1A_HUMAN]	0.101834	1.254
Q02809	2	2	92.42	LAPC4 ER	LAPC4	Procollagen-lysine,2-oxoglutarate 5-dioxygenase 1 GN=PLOD1 [PLOD1_HUMAN]	0.101937	1.18321
Q9BQA1	2	2	108.34	LAPC4	LAPC4 ER	Methylosome protein 50 GN=WDR77 [MEP50_HUMAN]	0.102745	-1.33148
P84090	2	1	178.33	LAPC4	LAPC4 ER	Enhancer of rudimentary homolog GN=ERH [ERH_HUMAN]	0.10285	-1.26101
Q6XQN6	4	4	123.81	LAPC4	LAPC4 ER	Nicotinate phosphoribosyltransferase GN=NAPRT1 [PNCB_HUMAN]	0.102909	-1.30579
Q9UBU9	4	4	245.18	LAPC4	LAPC4 ER	Nuclear RNA export factor 1 GN=NXF1 [NXF1_HUMAN]	0.103294	-1.18436
P46977	2	1	64.08	LAPC4	LAPC4 ER	Dolichyl-diphosphooligosaccharide--protein glycosyltransferase subunit STT3A GN=STT3A [STT3A_HUMAN]	0.103343	-2.13519
P38606	6	6	365.01	LAPC4	LAPC4 ER	V-type proton ATPase catalytic subunit A GN=ATP6V1A [VATA_HUMAN]	0.103351	-1.22662
Q15393	15	13	1064.62	LAPC4	LAPC4 ER	Splicing factor 3B subunit 3 GN=SF3B3 [SF3B3_HUMAN]	0.104071	-1.1034
Q2TAL8	1	1	25.88	LAPC4 ER	LAPC4	Glutamine-rich protein 1 GN=QRICH1 [QRIC1_HUMAN]	0.104005	1.30702
Q96KB5	4	4	164.89	LAPC4 ER	LAPC4	Lymphokine-activated killer T-cell-originated protein kinase GN=PBK [TOPK_HUMAN]	0.10403	1.15465
Q8IZ83	1	1	71.41	LAPC4 ER	LAPC4	Aldehyde dehydrogenase family 16 member A1 GN=ALDH16A1 [A16A1_HUMAN]	0.104074	1.897
Q9BWJ5	3	3	123.17	LAPC4	LAPC4 ER	Splicing factor 3B subunit 5 GN=SF3B5 [SF3B5_HUMAN]	0.104728	-1.27236
P11216	15	15	936.23	LAPC4	LAPC4 ER	Glycogen phosphorylase, brain form GN=PYGB [PYGB_HUMAN]	0.104948	-1.15606
O75153	10	9	558.53	LAPC4	LAPC4 ER	Clustered mitochondria protein homolog GN=KIAA0664 [CLU_HUMAN]	0.105623	-1.13346
P35268	4	4	262.85	LAPC4	LAPC4 ER	60S ribosomal protein L22 GN=RPL22 [RL22_HUMAN]	0.105644	-1.11783
O43159	1	1	49.86	LAPC4	LAPC4 ER	Ribosomal RNA-processing protein 8 GN=RRP8 [RRP8_HUMAN]	0.105666	-1.47732
Q8N2K0	1	1	43.26	LAPC4	LAPC4 ER	Monoacylglycerol lipase ABHD12 GN=ABHD12 PE=2 [ABD12_HUMAN]	0.105698	-2.54748
Q08379	3	3	162.39	LAPC4 ER	LAPC4	Golgin subfamily A member 2 GN=GOLGA2 [GOGA2_HUMAN]	0.105493	1.21762
Q03701	1	1	37.69	LAPC4	LAPC4 ER	CCAAT/enhancer-binding protein zeta GN=CEBPZ [CEBPZ_HUMAN]	0.106416	-1.63382
O43760	1	1	53.58	LAPC4 ER	LAPC4	Synaptogyrin-2 GN=SYNGR2 [SNG2_HUMAN]	0.106584	1.25685
Q15637	4	4	217.96	LAPC4 ER	LAPC4	Splicing factor 1 GN=SF1 [SF01_HUMAN]	0.10683	1.18482
O43681	5	5	250.46	LAPC4 ER	LAPC4	ATPase ASNA1 GN=ASNA1 [ASNA_HUMAN]	0.106901	1.06454
Q06830	12	11	742.61	LAPC4 ER	LAPC4	Peroxiredoxin-1 GN=PRDX1 [PRDX1_HUMAN]	0.108222	1.20061
Q14204	41	41	2302.74	LAPC4	LAPC4 ER	Cytoplasmic dynein 1 heavy chain 1 GN=DYNC1H1 [DYHC1_HUMAN]	0.108365	-1.20658
P22732	1	1	26.98	LAPC4	LAPC4 ER	Solute carrier family 2, facilitated glucose transporter member 5 GN=SLC2A5 [GTR5_HUMAN]	0.108594	-1.25345
P06733	21	16	1911.79	LAPC4 ER	LAPC4	Alpha-enolase GN=ENO1 [ENOA_HUMAN]	0.108818	1.19288
P09132	1	1	41.9	LAPC4 ER	LAPC4	Signal recognition particle 19 kDa protein GN=SRP19 [SRP19_HUMAN]	0.108863	1.25748
P51532	2	2	76.53	LAPC4 ER	LAPC4	Transcription activator BRG1 GN=SMARCA4 [SMCA4_HUMAN]	0.10939	1.19645
P55209	2	1	218.88	LAPC4	LAPC4 ER	Nucleosome assembly protein 1-like 1 GN=NAP1L1 [NP1L1_HUMAN]	0.109779	-1.15116
O43278	1	1	31.87	LAPC4	LAPC4 ER	Kunitz-type protease inhibitor 1 GN=SPINT1 [SPIT1_HUMAN]	0.109874	-1.4072
O43847	4	4	170.15	LAPC4 ER	LAPC4	Nardilysin GN=NRD1 [NRDC_HUMAN]	0.109614	1.20806
O95793	5	4	293.17	LAPC4	LAPC4 ER	Double-stranded RNA-binding protein Staufen homolog 1 GN=STAU1 [STAU1_HUMAN]	0.110182	-1.24158
P41091	13	13	692.31	LAPC4	LAPC4 ER	Eukaryotic translation initiation factor 2 subunit 3 GN=EIF2S3 [IF2G_HUMAN]	0.110298	-1.08798
Q7Z4Q2	1	1	71.29	LAPC4 ER	LAPC4	HEAT repeat-containing protein 3 GN=HEATR3 [HEAT3_HUMAN]	0.110643	1.61632
Q9UBI1	2	2	110.28	LAPC4	LAPC4 ER	COMM domain-containing protein 3 GN=COMMD3 [COMD3_HUMAN]	0.111339	-1.14639
P62910	1	1	70.03	LAPC4	LAPC4 ER	60S ribosomal protein L32 GN=RPL32 [RL32_HUMAN]	0.112423	-1.45251
Q9H6R4	1	1	34.84	LAPC4	LAPC4 ER	Nucleolar protein 6 GN=NOL6 [NOL6_HUMAN]	0.112443	-1.41512
O60343	2	2	134.25	LAPC4 ER	LAPC4	TBC1 domain family member 4 GN=TBC1D4 [TBCD4_HUMAN]	0.112059	1.24053
Q9H488	2	2	109.71	LAPC4 ER	LAPC4	GDP-fucose protein O-fucosyltransferase 1 GN=POFUT1 [OFUT1_HUMAN]	0.112263	1.26987
Q9Y5B9	6	6	337.73	LAPC4	LAPC4 ER	FACT complex subunit SPT16 GN=SUPT16H [SP16H_HUMAN]	0.11269	-1.33475
P08621	4	4	183.94	LAPC4	LAPC4 ER	U1 small nuclear ribonucleoprotein 70 kDa GN=SNRNP70 [RU17_HUMAN]	0.113036	-1.28587
Q13442	3	3	190.02	LAPC4	LAPC4 ER	28 kDa heat- and acid-stable phosphoprotein GN=PDAP1 [HAP28_HUMAN]	0.113261	-1.32327
O15212	3	3	110.23	LAPC4	LAPC4 ER	Prefoldin subunit 6 GN=PFDN6 [PFD6_HUMAN]	0.113387	-1.27627
Q01970	4	3	152.04	LAPC4	LAPC4 ER	1-phosphatidylinositol 4,5-bisphosphate phosphodiesterase beta-3 GN=PLCB3 [PLCB3_HUMAN]	0.113544	-1.58581
Q9UJY4	1	1	41.77	LAPC4 ER	LAPC4	ADP-ribosylation factor-binding protein GGA2 GN=GGA2 [GGA2_HUMAN]	0.11343	1.31006
P46821	3	3	122.3	LAPC4	LAPC4 ER	Microtubule-associated protein 1B GN=MAP1B [MAP1B_HUMAN]	0.114145	-1.50233
P51991	9	7	587.55	LAPC4	LAPC4 ER	Heterogeneous nuclear ribonucleoprotein A3 GN=HNRNPA3 [ROA3_HUMAN]	0.114564	-1.26463
Q6IAA8	1	1	88.41	LAPC4	LAPC4 ER	Ragulator complex protein LAMTOR1 GN=LAMTOR1 [LTOR1_HUMAN]	0.11481	-1.67558
P61970	2	2	115.94	LAPC4 ER	LAPC4	Nuclear transport factor 2 GN=NUTF2 [NTF2_HUMAN]	0.114523	1.32998
Q92544	1	1	34.58	LAPC4 ER	LAPC4	Transmembrane 9 superfamily member 4 GN=TM9SF4 [TM9S4_HUMAN]	0.114782	1.41212
Q96BM9	1	1	37.92	LAPC4 ER	LAPC4	ADP-ribosylation factor-like protein 8A GN=ARL8A [ARL8A_HUMAN]	0.115345	1.60573
P26599	10	10	864.58	LAPC4 ER	LAPC4	Polypyrimidine tract-binding protein 1 GN=PTBP1 [PTBP1_HUMAN]	0.115617	1.26784
Q9H7Z7	2	2	103.05	LAPC4 ER	LAPC4	Prostaglandin E synthase 2 GN=PTGES2 [PGES2_HUMAN]	0.115678	1.33598
Q6DKJ4	1	1	43.21	LAPC4 ER	LAPC4	Nucleoredoxin GN=NXN [NXN_HUMAN]	0.115848	1.19657
O75396	2	2	131.9	LAPC4	LAPC4 ER	Vesicle-trafficking protein SEC22b GN=SEC22B [SC22B_HUMAN]	0.116283	-1.27578
Q92905	3	3	105.49	LAPC4 ER	LAPC4	COP9 signalosome complex subunit 5 GN=COPS5 [CSN5_HUMAN]	0.116084	1.12086
Q93034	1	1	31.14	LAPC4 ER	LAPC4	Cullin-5 GN=CUL5 [CUL5_HUMAN]	0.116239	1.49515
Q01844	2	2	91.67	LAPC4	LAPC4 ER	RNA-binding protein EWS GN=EWSR1 [EWS_HUMAN]	0.116568	-1.21287
Q96B26	2	2	126.17	LAPC4	LAPC4 ER	Exosome complex component RRP43 GN=EXOSC8 [EXOS8_HUMAN]	0.116786	-1.29097
Q14166	10	9	450.83	LAPC4	LAPC4 ER	Tubulin--tyrosine ligase-like protein 12 GN=TTLL12 [TTL12_HUMAN]	0.117056	-1.16051
Q13247	4	3	187.75	LAPC4	LAPC4 ER	Serine/arginine-rich splicing factor 6 GN=SRSF6 [SRSF6_HUMAN]	0.11712	-1.30948
P05386	4	2	285.43	LAPC4	LAPC4 ER	60S acidic ribosomal protein P1 GN=RPLP1 [RLA1_HUMAN]	0.117136	-1.29173
Q13952	1	1	69.46	LAPC4 ER	LAPC4	Nuclear transcription factor Y subunit gamma GN=NFYC [NFYC_HUMAN]	0.117129	1.41588
Q9UNE7	5	5	302.04	LAPC4	LAPC4 ER	E3 ubiquitin-protein ligase CHIP GN=STUB1 [CHIP_HUMAN]	0.117299	-1.27796
Q9Y446	7	7	374.78	LAPC4	LAPC4 ER	Plakophilin-3 GN=PKP3 [PKP3_HUMAN]	0.117781	-1.19107
Q9NZB2	6	5	327.83	LAPC4	LAPC4 ER	Constitutive coactivator of PPAR-gamma-like protein 1 GN=FAM120A [F120A_HUMAN]	0.11808	-1.1752
P11279	1	1	53.08	LAPC4	LAPC4 ER	Lysosome-associated membrane glycoprotein 1 GN=LAMP1 [LAMP1_HUMAN]	0.118158	-1.32857
O43491	2	2	134.79	LAPC4	LAPC4 ER	Band 4.1-like protein 2 GN=EPB41L2 [E41L2_HUMAN]	0.118369	-1.36927
P62495	10	10	505.92	LAPC4	LAPC4 ER	Eukaryotic peptide chain release factor subunit 1 GN=ETF1 [ERF1_HUMAN]	0.11863	-1.19817
P07814	26	26	1737.53	LAPC4 ER	LAPC4	Bifunctional glutamate/proline--tRNA ligase GN=EPRS [SYEP_HUMAN]	0.118452	1.15289
Q16537	2	2	101.7	LAPC4 ER	LAPC4	Serine/threonine-protein phosphatase 2A 56 kDa regulatory subunit epsilon isoform GN=PPP2R5E [2A5E_HUMAN]	0.11862	1.20907
Q8IUI8	1	1	40.87	LAPC4 ER	LAPC4	Cytokine receptor-like factor 3 GN=CRLF3 [CRLF3_HUMAN]	0.118627	1.8299
Q9BW27	1	1	67.41	LAPC4 ER	LAPC4	Nuclear pore complex protein Nup85 GN=NUP85 [NUP85_HUMAN]	0.118808	1.39033
P18621	6	6	294.62	LAPC4	LAPC4 ER	60S ribosomal protein L17 GN=RPL17 [RL17_HUMAN]	0.118959	-1.14866
O43324	2	2	116.86	LAPC4 ER	LAPC4	Eukaryotic translation elongation factor 1 epsilon-1 GN=EEF1E1 [MCA3_HUMAN]	0.119293	1.24784
O43395	4	3	196.41	LAPC4 ER	LAPC4	U4/U6 small nuclear ribonucleoprotein Prp3 GN=PRPF3 [PRPF3_HUMAN]	0.119939	1.14478
Q96DG6	4	4	142.01	LAPC4	LAPC4 ER	Carboxymethylenebutenolidase homolog GN=CMBL [CMBL_HUMAN]	0.120233	-1.36469
Q92947	1	1	50.89	LAPC4	LAPC4 ER	Glutaryl-CoA dehydrogenase, mitochondrial GN=GCDH [GCDH_HUMAN]	0.120284	-1.25673
O00299	8	8	652.86	LAPC4 ER	LAPC4	Chloride intracellular channel protein 1 GN=CLIC1 [CLIC1_HUMAN]	0.120393	1.0619
Q92530	1	1	45.05	LAPC4	LAPC4 ER	Proteasome inhibitor PI31 subunit GN=PSMF1 [PSMF1_HUMAN]	0.120803	-1.22509
P62917	2	2	218.49	LAPC4	LAPC4 ER	60S ribosomal protein L8 GN=RPL8 [RL8_HUMAN]	0.120948	-1.17307
P17612	1	1	60.65	LAPC4 ER	LAPC4	cAMP-dependent protein kinase catalytic subunit alpha GN=PRKACA [KAPCA_HUMAN]	0.120873	1.29686
Q13405	3	3	262.61	LAPC4 ER	LAPC4	39S ribosomal protein L49, mitochondrial GN=MRPL49 [RM49_HUMAN]	0.121163	1.25684
Q8IZL8	1	1	102.57	LAPC4 ER	LAPC4	Proline-, glutamic acid- and leucine-rich protein 1 GN=PELP1 [PELP1_HUMAN]	0.121469	1.59134
P62328	1	1	87.52	LAPC4 ER	LAPC4	Thymosin beta-4 GN=TMSB4X [TYB4_HUMAN]	0.122236	1.24847
P30405	2	2	88.35	LAPC4	LAPC4 ER	Peptidyl-prolyl cis-trans isomerase F, mitochondrial GN=PPIF [PPIF_HUMAN]	0.123141	-1.17545
Q9HB40	1	1	48.69	LAPC4	LAPC4 ER	Retinoid-inducible serine carboxypeptidase GN=SCPEP1 [RISC_HUMAN]	0.123274	-1.25093
P55786	18	16	1027.39	LAPC4 ER	LAPC4	Puromycin-sensitive aminopeptidase GN=NPEPPS [PSA_HUMAN]	0.122875	1.09881
Q99436	2	2	63.45	LAPC4 ER	LAPC4	Proteasome subunit beta type-7 GN=PSMB7 [PSB7_HUMAN]	0.123039	1.37829
Q9Y6N5	6	6	292.29	LAPC4 ER	LAPC4	Sulfide:quinone oxidoreductase, mitochondrial GN=SQRDL [SQRD_HUMAN]	0.124214	1.22344
Q9UJU6	2	2	151.33	LAPC4	LAPC4 ER	Drebrin-like protein GN=DBNL [DBNL_HUMAN]	0.124399	-1.28638
P42785	1	1	29.76	LAPC4	LAPC4 ER	Lysosomal Pro-X carboxypeptidase GN=PRCP [PCP_HUMAN]	0.125719	-1.27333
Q9BWF3	3	3	170.57	LAPC4	LAPC4 ER	RNA-binding protein 4 GN=RBM4 [RBM4_HUMAN]	0.126736	-1.30534
O60568	1	1	89.31	LAPC4 ER	LAPC4	Procollagen-lysine,2-oxoglutarate 5-dioxygenase 3 GN=PLOD3 [PLOD3_HUMAN]	0.127024	1.56107
O00267	4	4	277.96	LAPC4 ER	LAPC4	Transcription elongation factor SPT5 GN=SUPT5H [SPT5H_HUMAN]	0.129064	1.29511
O43615	2	2	137.96	LAPC4	LAPC4 ER	Mitochondrial import inner membrane translocase subunit TIM44 GN=TIMM44 [TIM44_HUMAN]	0.129929	-1.22749
Q96D46	2	2	56.94	LAPC4	LAPC4 ER	60S ribosomal export protein NMD3 GN=NMD3 [NMD3_HUMAN]	0.13003	-1.42656
Q00839	14	14	857.04	LAPC4	LAPC4 ER	Heterogeneous nuclear ribonucleoprotein U GN=HNRNPU [HNRPU_HUMAN]	0.130108	-1.20725
Q92878	2	2	84.95	LAPC4 ER	LAPC4	DNA repair protein RAD50 GN=RAD50 [RAD50_HUMAN]	0.129976	1.30691
O15514	1	1	48.14	LAPC4 ER	LAPC4	DNA-directed RNA polymerase II subunit RPB4 GN=POLR2D [RPB4_HUMAN]	0.130187	1.40045
O43493	1	1	33.32	LAPC4	LAPC4 ER	Trans-Golgi network integral membrane protein 2 GN=TGOLN2 [TGON2_HUMAN]	0.130893	-2.03351
O76094	2	2	109.38	LAPC4 ER	LAPC4	Signal recognition particle 72 kDa protein GN=SRP72 [SRP72_HUMAN]	0.130895	1.32721
Q07020	5	5	368.05	LAPC4	LAPC4 ER	60S ribosomal protein L18 GN=RPL18 [RL18_HUMAN]	0.131551	-1.31536
P62195	13	11	731.86	LAPC4 ER	LAPC4	26S protease regulatory subunit 8 GN=PSMC5 [PRS8_HUMAN]	0.131446	1.18496
Q9H9J2	2	2	103.09	LAPC4 ER	LAPC4	39S ribosomal protein L44, mitochondrial GN=MRPL44 [RM44_HUMAN]	0.133178	1.24786
P47756	7	7	500.36	LAPC4 ER	LAPC4	F-actin-capping protein subunit beta GN=CAPZB [CAPZB_HUMAN]	0.133634	1.19627
Q9H8H0	1	1	68.65	LAPC4	LAPC4 ER	Nucleolar protein 11 GN=NOL11 [NOL11_HUMAN]	0.13434	-1.78213
Q01780	2	2	95.62	LAPC4	LAPC4 ER	Exosome component 10 GN=EXOSC10 [EXOSX_HUMAN]	0.134422	-1.15867
P22392	8	1	577.61	LAPC4 ER	LAPC4	Nucleoside diphosphate kinase B GN=NME2 [NDKB_HUMAN]	0.134757	1.30765
Q96A26	1	1	34	LAPC4	LAPC4 ER	Protein FAM162A GN=FAM162A [F162A_HUMAN]	0.135661	-1.83855
O75367	11	9	830.36	LAPC4	LAPC4 ER	Core histone macro-H2A.1 GN=H2AFY [H2AY_HUMAN]	0.135718	-1.37275
O14617	3	3	99.51	LAPC4 ER	LAPC4	AP-3 complex subunit delta-1 GN=AP3D1 [AP3D1_HUMAN]	0.13536	1.12315
P35237	2	2	70.8	LAPC4 ER	LAPC4	Serpin B6 GN=SERPINB6 [SPB6_HUMAN]	0.135568	1.44474
Q13200	14	13	1045.01	LAPC4 ER	LAPC4	26S proteasome non-ATPase regulatory subunit 2 GN=PSMD2 [PSMD2_HUMAN]	0.135769	1.17669
O14828	2	2	180.82	LAPC4	LAPC4 ER	Secretory carrier-associated membrane protein 3 GN=SCAMP3 [SCAM3_HUMAN]	0.136233	-1.39089
P62854	2	2	191.29	LAPC4	LAPC4 ER	40S ribosomal protein S26 GN=RPS26 [RS26_HUMAN]	0.136552	-1.20441
O76062	1	1	56.31	LAPC4	LAPC4 ER	Delta(14)-sterol reductase GN=TM7SF2 PE=2 [ERG24_HUMAN]	0.137692	-2.20053
Q86X76	1	1	77.27	LAPC4 ER	LAPC4	Nitrilase homolog 1 GN=NIT1 [NIT1_HUMAN]	0.137326	1.23288
P56192	13	13	853.18	LAPC4 ER	LAPC4	Methionine--tRNA ligase, cytoplasmic GN=MARS [SYMC_HUMAN]	0.137465	1.12345
Q8N163	11	11	510.76	LAPC4 ER	LAPC4	DBIRD complex subunit KIAA1967 GN=KIAA1967 [K1967_HUMAN]	0.137612	1.14386
P11137	1	1	29.61	LAPC4 ER	LAPC4	Microtubule-associated protein 2 GN=MAP2 [MAP2_HUMAN]	0.138009	1.52662
Q9NR19	3	3	155.63	LAPC4 ER	LAPC4	Acetyl-coenzyme A synthetase, cytoplasmic GN=ACSS2 [ACSA_HUMAN]	0.138479	1.14809
Q13620	6	6	411.89	LAPC4 ER	LAPC4	Cullin-4B GN=CUL4B [CUL4B_HUMAN]	0.139848	1.23251
Q9UBF2	3	1	341.83	LAPC4 ER	LAPC4	Coatomer subunit gamma-2 GN=COPG2 [COPG2_HUMAN]	0.140473	1.37214
O75600	3	3	145.77	LAPC4	LAPC4 ER	2-amino-3-ketobutyrate coenzyme A ligase, mitochondrial GN=GCAT [KBL_HUMAN]	0.140713	-1.31109
Q9P270	1	1	42.87	LAPC4 ER	LAPC4	SLAIN motif-containing protein 2 GN=SLAIN2 [SLAI2_HUMAN]	0.141439	1.33769
Q9NX58	1	1	48.01	LAPC4	LAPC4 ER	Cell growth-regulating nucleolar protein GN=LYAR [LYAR_HUMAN]	0.142057	-1.22423
Q9HB07	2	2	97.59	LAPC4	LAPC4 ER	UPF0160 protein MYG1, mitochondrial GN=C12orf10 [MYG1_HUMAN]	0.142915	-1.25803
Q9BTD8	1	1	70.43	LAPC4	LAPC4 ER	RNA-binding protein 42 GN=RBM42 [RBM42_HUMAN]	0.143045	-1.30547
Q07021	5	5	443.28	LAPC4	LAPC4 ER	Complement component 1 Q subcomponent-binding protein, mitochondrial GN=C1QBP [C1QBP_HUMAN]	0.143502	-1.27859
P56537	5	5	367.05	LAPC4	LAPC4 ER	Eukaryotic translation initiation factor 6 GN=EIF6 [IF6_HUMAN]	0.143573	-1.2936
P62942	4	4	285.18	LAPC4	LAPC4 ER	Peptidyl-prolyl cis-trans isomerase FKBP1A GN=FKBP1A [FKB1A_HUMAN]	0.143735	-1.20478
Q99986	2	2	136.35	LAPC4	LAPC4 ER	Serine/threonine-protein kinase VRK1 GN=VRK1 [VRK1_HUMAN]	0.143867	-1.84119
Q15717	3	3	219.44	LAPC4	LAPC4 ER	ELAV-like protein 1 GN=ELAVL1 [ELAV1_HUMAN]	0.143909	-1.34339
P07900	33	17	2661.51	LAPC4 ER	LAPC4	Heat shock protein HSP 90-alpha GN=HSP90AA1 [HS90A_HUMAN]	0.143205	1.18621
Q9HAB8	1	1	27.42	LAPC4 ER	LAPC4	Phosphopantothenate--cysteine ligase GN=PPCS [PPCS_HUMAN]	0.143392	1.33636
Q9NRR5	2	1	82.99	LAPC4 ER	LAPC4	Ubiquilin-4 GN=UBQLN4 [UBQL4_HUMAN]	0.144319	1.36984
P62316	5	5	369.04	LAPC4	LAPC4 ER	Small nuclear ribonucleoprotein Sm D2 GN=SNRPD2 [SMD2_HUMAN]	0.144952	-1.1193
P53007	3	3	162.25	LAPC4	LAPC4 ER	Tricarboxylate transport protein, mitochondrial GN=SLC25A1 [TXTP_HUMAN]	0.145058	-1.25238
P61956	1	1	71.79	LAPC4	LAPC4 ER	Small ubiquitin-related modifier 2 GN=SUMO2 [SUMO2_HUMAN]	0.147114	-1.24942
Q9Y2A7	1	1	33.86	LAPC4	LAPC4 ER	Nck-associated protein 1 GN=NCKAP1 [NCKP1_HUMAN]	0.147378	-1.14852
P31937	4	4	225.54	LAPC4	LAPC4 ER	3-hydroxyisobutyrate dehydrogenase, mitochondrial GN=HIBADH [3HIDH_HUMAN]	0.147381	-1.26901
P52788	4	4	198.22	LAPC4 ER	LAPC4	Spermine synthase GN=SMS [SPSY_HUMAN]	0.147053	1.20906
P48643	14	12	1122.85	LAPC4 ER	LAPC4	T-complex protein 1 subunit epsilon GN=CCT5 [TCPE_HUMAN]	0.149439	1.16431
P62487	1	1	68.75	LAPC4	LAPC4 ER	DNA-directed RNA polymerase II subunit RPB7 GN=POLR2G [RPB7_HUMAN]	0.149871	-1.16627
P68032	9	2	597.41	LAPC4 ER	LAPC4	Actin, alpha cardiac muscle 1 GN=ACTC1 [ACTC_HUMAN]	0.149968	1.20651
Q9BXW9	1	1	37.33	LAPC4 ER	LAPC4	Fanconi anemia group D2 protein GN=FANCD2 [FACD2_HUMAN]	0.1502	1.42589
P05787	25	22	2053.47	LAPC4	LAPC4 ER	Keratin, type II cytoskeletal 8 GN=KRT8 [K2C8_HUMAN]	0.150524	-1.24203
Q7L5N1	3	3	152.27	LAPC4 ER	LAPC4	COP9 signalosome complex subunit 6 GN=COPS6 [CSN6_HUMAN]	0.150699	1.28803
P15586	2	2	105.58	LAPC4	LAPC4 ER	N-acetylglucosamine-6-sulfatase GN=GNS [GNS_HUMAN]	0.150988	-1.10521
P08047	1	1	60.81	LAPC4 ER	LAPC4	Transcription factor Sp1 GN=SP1 [SP1_HUMAN]	0.151579	1.21175
P12004	6	6	354.72	LAPC4 ER	LAPC4	Proliferating cell nuclear antigen GN=PCNA [PCNA_HUMAN]	0.151963	1.08834
Q9BY44	6	6	286.79	LAPC4	LAPC4 ER	Eukaryotic translation initiation factor 2A GN=EIF2A [EIF2A_HUMAN]	0.152409	-1.17262
Q9BPX3	3	3	188.43	LAPC4 ER	LAPC4	Condensin complex subunit 3 GN=NCAPG [CND3_HUMAN]	0.152795	1.26969
Q9UDY2	1	1	56.32	LAPC4	LAPC4 ER	Tight junction protein ZO-2 GN=TJP2 [ZO2_HUMAN]	0.15325	-1.24854
P60033	2	2	106.28	LAPC4 ER	LAPC4	CD81 antigen GN=CD81 [CD81_HUMAN]	0.15364	1.25827
Q13011	8	8	556.63	LAPC4 ER	LAPC4	Delta(3,5)-Delta(2,4)-dienoyl-CoA isomerase, mitochondrial GN=ECH1 [ECH1_HUMAN]	0.15419	1.17464
Q07157	3	3	104.44	LAPC4	LAPC4 ER	Tight junction protein ZO-1 GN=TJP1 [ZO1_HUMAN]	0.154435	-1.23154
P78371	22	22	1951.14	LAPC4 ER	LAPC4	T-complex protein 1 subunit beta GN=CCT2 [TCPB_HUMAN]	0.155796	1.157
Q15056	4	4	185.39	LAPC4	LAPC4 ER	Eukaryotic translation initiation factor 4H GN=EIF4H [IF4H_HUMAN]	0.15635	-1.16396
O94919	1	1	42.17	LAPC4	LAPC4 ER	Endonuclease domain-containing 1 protein GN=ENDOD1 [ENDD1_HUMAN]	0.156968	-1.2497
Q15008	9	9	486.09	LAPC4 ER	LAPC4	26S proteasome non-ATPase regulatory subunit 6 GN=PSMD6 [PSMD6_HUMAN]	0.157298	1.13831
Q99798	12	12	620.08	LAPC4 ER	LAPC4	Aconitate hydratase, mitochondrial GN=ACO2 [ACON_HUMAN]	0.158009	1.17179
Q9H2J4	2	2	107.01	LAPC4	LAPC4 ER	Phosducin-like protein 3 GN=PDCL3 [PDCL3_HUMAN]	0.158667	-1.28947
Q9UL15	2	2	183.38	LAPC4 ER	LAPC4	BAG family molecular chaperone regulator 5 GN=BAG5 [BAG5_HUMAN]	0.158435	1.33469
Q9BQ52	10	10	466.05	LAPC4 ER	LAPC4	Zinc phosphodiesterase ELAC protein 2 GN=ELAC2 [RNZ2_HUMAN]	0.158651	1.09646
O60684	4	1	163.29	LAPC4 ER	LAPC4	Importin subunit alpha-7 GN=KPNA6 [IMA7_HUMAN]	0.15875	1.37019
P31942	3	3	175.12	LAPC4	LAPC4 ER	Heterogeneous nuclear ribonucleoprotein H3 GN=HNRNPH3 [HNRH3_HUMAN]	0.159355	-1.20556
P29372	1	1	34.86	LAPC4 ER	LAPC4	DNA-3-methyladenine glycosylase GN=MPG [3MG_HUMAN]	0.159261	1.37455
Q9UHV9	2	2	166.99	LAPC4	LAPC4 ER	Prefoldin subunit 2 GN=PFDN2 [PFD2_HUMAN]	0.159539	-1.26858
Q99757	1	1	24.05	LAPC4 ER	LAPC4	Thioredoxin, mitochondrial GN=TXN2 [THIOM_HUMAN]	0.160017	1.40548
Q8NFQ8	1	1	31.91	LAPC4	LAPC4 ER	Torsin-1A-interacting protein 2 GN=TOR1AIP2 [TOIP2_HUMAN]	0.160207	-1.53418
Q96KP4	17	17	963.62	LAPC4 ER	LAPC4	Cytosolic non-specific dipeptidase GN=CNDP2 [CNDP2_HUMAN]	0.160714	1.14921
P24928	3	3	178.52	LAPC4	LAPC4 ER	DNA-directed RNA polymerase II subunit RPB1 GN=POLR2A [RPB1_HUMAN]	0.161024	-1.16114
Q9H0U4	7	2	679.69	LAPC4	LAPC4 ER	Ras-related protein Rab-1B GN=RAB1B [RAB1B_HUMAN]	0.16289	-1.1589
P16615	4	4	319.03	LAPC4	LAPC4 ER	Sarcoplasmic/endoplasmic reticulum calcium ATPase 2 GN=ATP2A2 [AT2A2_HUMAN]	0.162904	-1.37683
Q86YS6	2	1	123.94	LAPC4	LAPC4 ER	Ras-related protein Rab-43 GN=RAB43 [RAB43_HUMAN]	0.16464	-1.36329
P51858	6	6	332.14	LAPC4	LAPC4 ER	Hepatoma-derived growth factor GN=HDGF [HDGF_HUMAN]	0.165457	-1.20791
Q08752	3	2	126.05	LAPC4	LAPC4 ER	Peptidyl-prolyl cis-trans isomerase D GN=PPID [PPID_HUMAN]	0.165734	-1.17374
Q9Y3A3	1	1	36.63	LAPC4 ER	LAPC4	MOB-like protein phocein GN=MOB4 [PHOCN_HUMAN]	0.165235	1.27382
Q86TI2	1	1	57.16	LAPC4 ER	LAPC4	Dipeptidyl peptidase 9 GN=DPP9 [DPP9_HUMAN]	0.165396	1.25608
Q13572	1	1	29.73	LAPC4 ER	LAPC4	Inositol-tetrakisphosphate 1-kinase GN=ITPK1 [ITPK1_HUMAN]	0.165608	1.25218
Q9NV88	1	1	30.48	LAPC4 ER	LAPC4	Integrator complex subunit 9 GN=INTS9 [INT9_HUMAN]	0.165733	1.53279
Q00341	7	7	342.9	LAPC4	LAPC4 ER	Vigilin GN=HDLBP [VIGLN_HUMAN]	0.16663	-1.14939
Q00325	1	1	63.6	LAPC4	LAPC4 ER	Phosphate carrier protein, mitochondrial GN=SLC25A3 [MPCP_HUMAN]	0.166835	-1.96489
P63092	6	5	315.64	LAPC4	LAPC4 ER	Guanine nucleotide-binding protein G(s) subunit alpha isoforms short GN=GNAS [GNAS2_HUMAN]	0.168191	-1.31105
Q86V21	2	2	66.13	LAPC4 ER	LAPC4	Acetoacetyl-CoA synthetase GN=AACS [AACS_HUMAN]	0.168094	1.30871
Q9Y224	5	5	391.72	LAPC4 ER	LAPC4	UPF0568 protein C14orf166 GN=C14orf166 [CN166_HUMAN]	0.168255	1.12078
P51153	2	1	120.62	LAPC4 ER	LAPC4	Ras-related protein Rab-13 GN=RAB13 [RAB13_HUMAN]	0.16838	1.51517
P15374	4	4	213.68	LAPC4 ER	LAPC4	Ubiquitin carboxyl-terminal hydrolase isozyme L3 GN=UCHL3 [UCHL3_HUMAN]	0.168754	1.28116
Q12769	1	1	66.45	LAPC4 ER	LAPC4	Nuclear pore complex protein Nup160 GN=NUP160 [NU160_HUMAN]	0.169141	1.2595
P23526	15	12	914.84	LAPC4	LAPC4 ER	Adenosylhomocysteinase GN=AHCY [SAHH_HUMAN]	0.169417	-1.1849
O75208	1	1	45.03	LAPC4 ER	LAPC4	Ubiquinone biosynthesis protein COQ9, mitochondrial GN=COQ9 [COQ9_HUMAN]	0.169568	1.20739
Q15785	6	6	327.3	LAPC4	LAPC4 ER	Mitochondrial import receptor subunit TOM34 GN=TOMM34 [TOM34_HUMAN]	0.170597	-1.19341
Q14108	4	4	181.47	LAPC4	LAPC4 ER	Lysosome membrane protein 2 GN=SCARB2 [SCRB2_HUMAN]	0.170687	-1.32792
Q9BXP5	6	6	388.67	LAPC4	LAPC4 ER	Serrate RNA effector molecule homolog GN=SRRT [SRRT_HUMAN]	0.170703	-1.20106
O60701	21	20	1443.05	LAPC4 ER	LAPC4	UDP-glucose 6-dehydrogenase GN=UGDH [UGDH_HUMAN]	0.170657	1.1438
P13473	2	1	127.95	LAPC4 ER	LAPC4	Lysosome-associated membrane glycoprotein 2 GN=LAMP2 [LAMP2_HUMAN]	0.170699	1.36117
P41250	9	9	602.61	LAPC4	LAPC4 ER	Glycine--tRNA ligase GN=GARS [SYG_HUMAN]	0.172862	-1.14678
Q6P1R4	1	1	35.43	LAPC4 ER	LAPC4	tRNA-dihydrouridine(16/17) synthase [NAD(P)(+)]-like GN=DUS1L [DUS1L_HUMAN]	0.173211	1.36325
P61758	4	4	207.56	LAPC4	LAPC4 ER	Prefoldin subunit 3 GN=VBP1 [PFD3_HUMAN]	0.173476	-1.14196
O75340	4	4	245.06	LAPC4	LAPC4 ER	Programmed cell death protein 6 GN=PDCD6 [PDCD6_HUMAN]	0.173703	-1.25193
P08134	6	1	308.27	LAPC4 ER	LAPC4	Rho-related GTP-binding protein RhoC GN=RHOC [RHOC_HUMAN]	0.174026	1.11318
Q15121	3	3	123.76	LAPC4 ER	LAPC4	Astrocytic phosphoprotein PEA-15 GN=PEA15 [PEA15_HUMAN]	0.1741	1.30648
P61020	3	1	134.79	LAPC4	LAPC4 ER	Ras-related protein Rab-5B GN=RAB5B [RAB5B_HUMAN]	0.174611	-1.2157
P61224	4	4	284.28	LAPC4 ER	LAPC4	Ras-related protein Rap-1b GN=RAP1B [RAP1B_HUMAN]	0.174893	1.2768
Q9Y5K5	7	7	316.2	LAPC4 ER	LAPC4	Ubiquitin carboxyl-terminal hydrolase isozyme L5 GN=UCHL5 [UCHL5_HUMAN]	0.175072	1.10385
P37837	11	11	681.5	LAPC4	LAPC4 ER	Transaldolase GN=TALDO1 [TALDO_HUMAN]	0.175772	-1.20281
Q9Y3E5	1	1	43.1	LAPC4	LAPC4 ER	Peptidyl-tRNA hydrolase 2, mitochondrial GN=PTRH2 [PTH2_HUMAN]	0.1759	-1.6266
P30086	7	7	629.12	LAPC4	LAPC4 ER	Phosphatidylethanolamine-binding protein 1 GN=PEBP1 [PEBP1_HUMAN]	0.176224	-1.22172
P08727	16	14	1406.05	LAPC4	LAPC4 ER	Keratin, type I cytoskeletal 19 GN=KRT19 [K1C19_HUMAN]	0.176278	-1.27804
Q96RE7	1	1	51.93	LAPC4 ER	LAPC4	Nucleus accumbens-associated protein 1 GN=NACC1 [NACC1_HUMAN]	0.176277	1.46444
Q99733	6	5	319.89	LAPC4	LAPC4 ER	Nucleosome assembly protein 1-like 4 GN=NAP1L4 [NP1L4_HUMAN]	0.176504	-1.16009
P60900	5	5	412.21	LAPC4 ER	LAPC4	Proteasome subunit alpha type-6 GN=PSMA6 [PSA6_HUMAN]	0.176831	1.15527
O00483	1	1	51.2	LAPC4	LAPC4 ER	NADH dehydrogenase [ubiquinone] 1 alpha subcomplex subunit 4 GN=NDUFA4 [NDUA4_HUMAN]	0.178003	-1.59295
P78527	58	57	3437.01	LAPC4 ER	LAPC4	DNA-dependent protein kinase catalytic subunit GN=PRKDC [PRKDC_HUMAN]	0.178027	1.09542
O95671	3	3	149.35	LAPC4	LAPC4 ER	N-acetylserotonin O-methyltransferase-like protein GN=ASMTL [ASML_HUMAN]	0.178672	-1.40342
P46459	14	13	729.77	LAPC4	LAPC4 ER	Vesicle-fusing ATPase GN=NSF [NSF_HUMAN]	0.179243	-1.08739
Q9Y2T2	1	1	54.79	LAPC4 ER	LAPC4	AP-3 complex subunit mu-1 GN=AP3M1 [AP3M1_HUMAN]	0.179393	1.19575
Q8IZP0	1	1	47.17	LAPC4	LAPC4 ER	Abl interactor 1 GN=ABI1 [ABI1_HUMAN]	0.180157	-1.229
Q9UJZ1	6	6	352.88	LAPC4	LAPC4 ER	Stomatin-like protein 2 GN=STOML2 [STML2_HUMAN]	0.18066	-1.52604
Q15714	1	1	46.98	LAPC4	LAPC4 ER	TSC22 domain family protein 1 GN=TSC22D1 [T22D1_HUMAN]	0.180917	-1.6833
P42766	3	3	137.65	LAPC4	LAPC4 ER	60S ribosomal protein L35 GN=RPL35 [RL35_HUMAN]	0.181466	-1.815
P11474	1	1	32.41	LAPC4	LAPC4 ER	Steroid hormone receptor ERR1 GN=ESRRA [ERR1_HUMAN]	0.181532	-1.28806
P20042	4	4	201.11	LAPC4	LAPC4 ER	Eukaryotic translation initiation factor 2 subunit 2 GN=EIF2S2 [IF2B_HUMAN]	0.181588	-1.14319
P49915	8	8	377.95	LAPC4 ER	LAPC4	GMP synthase [glutamine-hydrolyzing] GN=GMPS [GUAA_HUMAN]	0.180642	1.12762
P49321	13	13	650.19	LAPC4 ER	LAPC4	Nuclear autoantigenic sperm protein GN=NASP [NASP_HUMAN]	0.181511	1.17138
P11766	3	3	292.46	LAPC4 ER	LAPC4	Alcohol dehydrogenase class-3 GN=ADH5 [ADHX_HUMAN]	0.181641	1.13361
A6NHR9	4	4	200.67	LAPC4 ER	LAPC4	Structural maintenance of chromosomes flexible hinge domain-containing protein 1 GN=SMCHD1 [SMHD1_HUMAN]	0.18215	1.13008
O95453	1	1	26.19	LAPC4 ER	LAPC4	Poly(A)-specific ribonuclease PARN GN=PARN [PARN_HUMAN]	0.182919	1.60177
P07858	2	2	112.93	LAPC4 ER	LAPC4	Cathepsin B GN=CTSB [CATB_HUMAN]	0.183048	1.0996
P19387	1	1	27.97	LAPC4	LAPC4 ER	DNA-directed RNA polymerase II subunit RPB3 GN=POLR2C [RPB3_HUMAN]	0.183559	-1.04552
O75489	4	4	163.26	LAPC4	LAPC4 ER	NADH dehydrogenase [ubiquinone] iron-sulfur protein 3, mitochondrial GN=NDUFS3 [NDUS3_HUMAN]	0.183863	-1.20531
P36954	1	1	35.86	LAPC4 ER	LAPC4	DNA-directed RNA polymerase II subunit RPB9 GN=POLR2I [RPB9_HUMAN]	0.183379	1.24441
P04632	5	5	329.03	LAPC4 ER	LAPC4	Calpain small subunit 1 GN=CAPNS1 [CPNS1_HUMAN]	0.18381	1.15404
Q8IWT0	1	1	57.7	LAPC4	LAPC4 ER	Protein archease GN=ZBTB8OS [ARCH_HUMAN]	0.185799	-1.21612
Q3YEC7	1	1	37.88	LAPC4	LAPC4 ER	Rab-like protein 6 GN=RABL6 [RABL6_HUMAN]	0.186054	-1.41973
Q06203	1	1	101.93	LAPC4 ER	LAPC4	Amidophosphoribosyltransferase GN=PPAT [PUR1_HUMAN]	0.186488	1.26236
P62256	1	1	43.12	LAPC4 ER	LAPC4	Ubiquitin-conjugating enzyme E2 H GN=UBE2H [UBE2H_HUMAN]	0.187279	1.2632
Q4G148	1	1	35.74	LAPC4	LAPC4 ER	Glucoside xylosyltransferase 1 GN=GXYLT1 [GXLT1_HUMAN]	0.188617	-1.31518
Q13451	11	11	804.29	LAPC4	LAPC4 ER	Peptidyl-prolyl cis-trans isomerase FKBP5 GN=FKBP5 [FKBP5_HUMAN]	0.188811	-1.22468
Q15631	4	4	197.59	LAPC4 ER	LAPC4	Translin GN=TSN [TSN_HUMAN]	0.188534	1.1417
P45974	12	12	703.66	LAPC4 ER	LAPC4	Ubiquitin carboxyl-terminal hydrolase 5 GN=USP5 [UBP5_HUMAN]	0.188795	1.09965
Q01650	1	1	95.86	LAPC4	LAPC4 ER	Large neutral amino acids transporter small subunit 1 GN=SLC7A5 [LAT1_HUMAN]	0.19009	-1.71435
P54578	9	9	518.27	LAPC4 ER	LAPC4	Ubiquitin carboxyl-terminal hydrolase 14 GN=USP14 [UBP14_HUMAN]	0.189866	1.09319
P55317	2	2	102.86	LAPC4 ER	LAPC4	Hepatocyte nuclear factor 3-alpha GN=FOXA1 [FOXA1_HUMAN]	0.190015	1.18131
Q9Y3D6	2	2	98.58	LAPC4 ER	LAPC4	Mitochondrial fission 1 protein GN=FIS1 [FIS1_HUMAN]	0.19025	1.22203
P38159	3	3	140.68	LAPC4	LAPC4 ER	RNA-binding motif protein, X chromosome GN=RBMX [RBMX_HUMAN]	0.19089	-1.32368
P14174	2	2	126.55	LAPC4	LAPC4 ER	Macrophage migration inhibitory factor GN=MIF [MIF_HUMAN]	0.191125	-1.18153
Q5T6F2	1	1	33.97	LAPC4	LAPC4 ER	Ubiquitin-associated protein 2 GN=UBAP2 [UBAP2_HUMAN]	0.191473	-1.49731
O00505	1	1	33.51	LAPC4	LAPC4 ER	Importin subunit alpha-3 GN=KPNA3 [IMA3_HUMAN]	0.191682	-1.16616
Q14011	3	3	293.85	LAPC4 ER	LAPC4	Cold-inducible RNA-binding protein GN=CIRBP [CIRBP_HUMAN]	0.191762	1.24482
Q9BY32	1	1	55.17	LAPC4	LAPC4 ER	Inosine triphosphate pyrophosphatase GN=ITPA [ITPA_HUMAN]	0.193978	-1.3207
Q13428	5	4	392.32	LAPC4	LAPC4 ER	Treacle protein GN=TCOF1 [TCOF_HUMAN]	0.194025	-1.25562
Q5TA45	1	1	34.2	LAPC4 ER	LAPC4	Integrator complex subunit 11 GN=CPSF3L [INT11_HUMAN]	0.194198	1.20348
Q9H9S4	4	3	158.02	LAPC4 ER	LAPC4	Calcium-binding protein 39-like GN=CAB39L [CB39L_HUMAN]	0.194205	1.19831
Q12874	6	6	257.4	LAPC4	LAPC4 ER	Splicing factor 3A subunit 3 GN=SF3A3 [SF3A3_HUMAN]	0.19453	-1.11821
P53597	1	1	63.77	LAPC4 ER	LAPC4	Succinyl-CoA ligase [ADP/GDP-forming] subunit alpha, mitochondrial GN=SUCLG1 [SUCA_HUMAN]	0.194936	1.15787
O95292	2	2	146.76	LAPC4	LAPC4 ER	Vesicle-associated membrane protein-associated protein B/C GN=VAPB [VAPB_HUMAN]	0.195649	-1.3995
P36957	5	4	385.16	LAPC4 ER	LAPC4	Dihydrolipoyllysine-residue succinyltransferase component of 2-oxoglutarate dehydrogenase complex, mitochondrial GN=DLST [ODO2_HUMAN]	0.195697	1.22324
Q8WXI9	3	3	143.97	LAPC4 ER	LAPC4	Transcriptional repressor p66-beta GN=GATAD2B [P66B_HUMAN]	0.195777	1.15282
Q13616	2	2	66.27	LAPC4 ER	LAPC4	Cullin-1 GN=CUL1 [CUL1_HUMAN]	0.196098	1.10592
Q9HA64	1	1	37.55	LAPC4 ER	LAPC4	Ketosamine-3-kinase GN=FN3KRP [KT3K_HUMAN]	0.196201	1.46251
P30520	7	7	341.98	LAPC4	LAPC4 ER	Adenylosuccinate synthetase isozyme 2 GN=ADSS [PURA2_HUMAN]	0.196848	-1.17004
P10606	1	1	29.12	LAPC4	LAPC4 ER	Cytochrome c oxidase subunit 5B, mitochondrial GN=COX5B [COX5B_HUMAN]	0.197251	-1.49475
Q86UE4	4	4	214.69	LAPC4	LAPC4 ER	Protein LYRIC GN=MTDH [LYRIC_HUMAN]	0.198252	-1.19718
Q9GZP4	3	3	98.62	LAPC4 ER	LAPC4	PITH domain-containing protein 1 GN=PITHD1 [PITH1_HUMAN]	0.199007	1.14954
Q8NHH9	1	1	34.92	LAPC4	LAPC4 ER	Atlastin-2 GN=ATL2 [ATLA2_HUMAN]	0.199864	-1.22149
P25786	5	5	207.1	LAPC4 ER	LAPC4	Proteasome subunit alpha type-1 GN=PSMA1 [PSA1_HUMAN]	0.199734	1.10265
Q9NX24	2	2	128.43	LAPC4	LAPC4 ER	H/ACA ribonucleoprotein complex subunit 2 GN=NHP2 [NHP2_HUMAN]	0.201184	-1.22378
Q14165	3	2	243.91	LAPC4	LAPC4 ER	Malectin GN=MLEC [MLEC_HUMAN]	0.201338	-1.52179
O43252	3	2	157.34	LAPC4 ER	LAPC4	Bifunctional 3'-phosphoadenosine 5'-phosphosulfate synthase 1 GN=PAPSS1 [PAPS1_HUMAN]	0.201509	1.18348
P04080	3	3	99.37	LAPC4 ER	LAPC4	Cystatin-B GN=CSTB [CYTB_HUMAN]	0.201584	1.42115
Q92783	3	1	102.69	LAPC4 ER	LAPC4	Signal transducing adapter molecule 1 GN=STAM [STAM1_HUMAN]	0.201661	1.19845
Q9H7E9	1	1	71.15	LAPC4	LAPC4 ER	UPF0488 protein C8orf33 GN=C8orf33 [CH033_HUMAN]	0.20215	-1.74586
Q9GZU8	1	1	53.61	LAPC4	LAPC4 ER	Protein FAM192A GN=FAM192A [F192A_HUMAN]	0.202225	-1.39063
P68402	3	3	141.84	LAPC4	LAPC4 ER	Platelet-activating factor acetylhydrolase IB subunit beta GN=PAFAH1B2 [PA1B2_HUMAN]	0.202649	-1.10671
Q9HAV7	1	1	30.45	LAPC4	LAPC4 ER	GrpE protein homolog 1, mitochondrial GN=GRPEL1 [GRPE1_HUMAN]	0.202739	-1.2784
O75822	2	2	83.41	LAPC4	LAPC4 ER	Eukaryotic translation initiation factor 3 subunit J GN=EIF3J [EIF3J_HUMAN]	0.202929	-1.18718
P27348	9	6	781.7	LAPC4	LAPC4 ER	14-3-3 protein theta GN=YWHAQ [1433T_HUMAN]	0.203887	-1.13839
O00425	5	5	230.74	LAPC4	LAPC4 ER	Insulin-like growth factor 2 mRNA-binding protein 3 GN=IGF2BP3 [IF2B3_HUMAN]	0.204045	-1.18987
Q92979	1	1	59.65	LAPC4	LAPC4 ER	Ribosomal RNA small subunit methyltransferase NEP1 GN=EMG1 [NEP1_HUMAN]	0.204277	-1.24134
Q8NE71	4	3	244.9	LAPC4	LAPC4 ER	ATP-binding cassette sub-family F member 1 GN=ABCF1 [ABCF1_HUMAN]	0.204337	-1.18131
P22102	17	17	1089.39	LAPC4 ER	LAPC4	Trifunctional purine biosynthetic protein adenosine-3 GN=GART [PUR2_HUMAN]	0.202847	1.13387
Q08257	4	4	172.11	LAPC4 ER	LAPC4	Quinone oxidoreductase GN=CRYZ [QOR_HUMAN]	0.203929	1.18705
Q9Y3C1	1	1	41.93	LAPC4 ER	LAPC4	Nucleolar protein 16 GN=NOP16 [NOP16_HUMAN]	0.204187	1.23183
Q8WVC0	1	1	56.79	LAPC4 ER	LAPC4	RNA polymerase-associated protein LEO1 GN=LEO1 [LEO1_HUMAN]	0.204229	1.31225
P55036	3	2	194.17	LAPC4 ER	LAPC4	26S proteasome non-ATPase regulatory subunit 4 GN=PSMD4 [PSMD4_HUMAN]	0.204471	1.11701
P26196	10	10	536.78	LAPC4	LAPC4 ER	Probable ATP-dependent RNA helicase DDX6 GN=DDX6 [DDX6_HUMAN]	0.205025	-1.14156
Q32P28	1	1	53.34	LAPC4 ER	LAPC4	Prolyl 3-hydroxylase 1 GN=LEPRE1 [P3H1_HUMAN]	0.206217	1.34163
Q9BT22	1	1	28.69	LAPC4 ER	LAPC4	Chitobiosyldiphosphodolichol beta-mannosyltransferase GN=ALG1 [ALG1_HUMAN]	0.206501	1.57832
P08107	22	20	1713.76	LAPC4 ER	LAPC4	Heat shock 70 kDa protein 1A/1B GN=HSPA1A [HSP71_HUMAN]	0.207096	1.09053
Q68E01	1	1	31.14	LAPC4 ER	LAPC4	Integrator complex subunit 3 GN=INTS3 [INT3_HUMAN]	0.208324	1.17046
P12268	16	15	1341.11	LAPC4	LAPC4 ER	Inosine-5'-monophosphate dehydrogenase 2 GN=IMPDH2 [IMDH2_HUMAN]	0.208527	-1.20711
Q9Y2Q3	2	2	114.26	LAPC4 ER	LAPC4	Glutathione S-transferase kappa 1 GN=GSTK1 [GSTK1_HUMAN]	0.210553	1.14053
Q14938	1	1	26.51	LAPC4 ER	LAPC4	Nuclear factor 1 X-type GN=NFIX [NFIX_HUMAN]	0.210613	1.17356
Q9NR33	1	1	25.91	LAPC4 ER	LAPC4	DNA polymerase epsilon subunit 4 GN=POLE4 [DPOE4_HUMAN]	0.211296	1.61528
P50552	3	3	111.14	LAPC4 ER	LAPC4	Vasodilator-stimulated phosphoprotein GN=VASP [VASP_HUMAN]	0.21136	1.17729
Q14789	7	7	267.7	LAPC4 ER	LAPC4	Golgin subfamily B member 1 GN=GOLGB1 [GOGB1_HUMAN]	0.212471	1.36786
Q8IY81	1	1	126.6	LAPC4	LAPC4 ER	pre-rRNA processing protein FTSJ3 GN=FTSJ3 [RRMJ3_HUMAN]	0.213332	-1.73682
P51398	2	2	65.42	LAPC4	LAPC4 ER	28S ribosomal protein S29, mitochondrial GN=DAP3 [RT29_HUMAN]	0.213493	-1.25094
P02545	10	10	595.84	LAPC4	LAPC4 ER	Prelamin-A/C GN=LMNA [LMNA_HUMAN]	0.213971	-1.19897
O75937	2	2	65.11	LAPC4 ER	LAPC4	DnaJ homolog subfamily C member 8 GN=DNAJC8 [DNJC8_HUMAN]	0.213447	1.14218
P25788	3	3	116.18	LAPC4 ER	LAPC4	Proteasome subunit alpha type-3 GN=PSMA3 [PSA3_HUMAN]	0.213969	1.17299
O60884	3	3	161.52	LAPC4 ER	LAPC4	DnaJ homolog subfamily A member 2 GN=DNAJA2 [DNJA2_HUMAN]	0.213997	1.24276
P48556	4	4	167.04	LAPC4 ER	LAPC4	26S proteasome non-ATPase regulatory subunit 8 GN=PSMD8 [PSMD8_HUMAN]	0.214792	1.0991
Q8TEQ6	3	3	135.69	LAPC4	LAPC4 ER	Gem-associated protein 5 GN=GEMIN5 [GEMI5_HUMAN]	0.215379	-1.43959
Q9GZS3	4	4	160.72	LAPC4 ER	LAPC4	WD repeat-containing protein 61 GN=WDR61 [WDR61_HUMAN]	0.215498	1.3426
P26639	13	12	666.96	LAPC4 ER	LAPC4	Threonine--tRNA ligase, cytoplasmic GN=TARS [SYTC_HUMAN]	0.215562	1.13597
Q16630	2	2	122.62	LAPC4	LAPC4 ER	Cleavage and polyadenylation specificity factor subunit 6 GN=CPSF6 [CPSF6_HUMAN]	0.217064	-1.20699
P24539	2	2	120.33	LAPC4	LAPC4 ER	ATP synthase subunit b, mitochondrial GN=ATP5F1 [AT5F1_HUMAN]	0.217293	-1.45416
Q5RKV6	2	2	78.03	LAPC4	LAPC4 ER	Exosome complex component MTR3 GN=EXOSC6 [EXOS6_HUMAN]	0.217376	-1.15509
Q14669	4	4	193.08	LAPC4	LAPC4 ER	E3 ubiquitin-protein ligase TRIP12 GN=TRIP12 [TRIPC_HUMAN]	0.217831	-1.26908
Q01082	15	13	905.17	LAPC4	LAPC4 ER	Spectrin beta chain, non-erythrocytic 1 GN=SPTBN1 [SPTB2_HUMAN]	0.218829	-1.12714
P53582	1	1	63.02	LAPC4	LAPC4 ER	Methionine aminopeptidase 1 GN=METAP1 [AMPM1_HUMAN]	0.21945	-2.01806
Q9BRT3	1	1	48.54	LAPC4 ER	LAPC4	Migration and invasion enhancer 1 GN=MIEN1 [MIEN1_HUMAN]	0.219368	1.1524
P14618	32	30	2394.31	LAPC4 ER	LAPC4	Pyruvate kinase isozymes M1/M2 GN=PKM [KPYM_HUMAN]	0.219464	1.09596
Q08211	25	24	1687.6	LAPC4	LAPC4 ER	ATP-dependent RNA helicase A GN=DHX9 [DHX9_HUMAN]	0.221154	-1.15046
Q9BZK7	8	8	574.31	LAPC4 ER	LAPC4	F-box-like/WD repeat-containing protein TBL1XR1 GN=TBL1XR1 [TBL1R_HUMAN]	0.221434	1.13818
P53618	13	13	737.15	LAPC4 ER	LAPC4	Coatomer subunit beta GN=COPB1 [COPB_HUMAN]	0.221682	1.12924
Q04637	16	16	1107.54	LAPC4	LAPC4 ER	Eukaryotic translation initiation factor 4 gamma 1 GN=EIF4G1 [IF4G1_HUMAN]	0.222108	-1.10163
P17655	12	12	869.67	LAPC4 ER	LAPC4	Calpain-2 catalytic subunit GN=CAPN2 [CAN2_HUMAN]	0.22224	1.10603
P43686	5	5	262.52	LAPC4 ER	LAPC4	26S protease regulatory subunit 6B GN=PSMC4 [PRS6B_HUMAN]	0.223558	1.15962
Q96GG9	2	2	134.47	LAPC4 ER	LAPC4	DCN1-like protein 1 GN=DCUN1D1 [DCNL1_HUMAN]	0.224457	1.27786
Q13509	17	2	1474.68	LAPC4 ER	LAPC4	Tubulin beta-3 chain GN=TUBB3 [TBB3_HUMAN]	0.224516	1.11372
Q9UKN8	2	2	73.48	LAPC4 ER	LAPC4	General transcription factor 3C polypeptide 4 GN=GTF3C4 [TF3C4_HUMAN]	0.225183	1.21762
Q92945	15	15	1116.77	LAPC4	LAPC4 ER	Far upstream element-binding protein 2 GN=KHSRP [FUBP2_HUMAN]	0.22862	-1.09764
O94760	3	3	207.76	LAPC4 ER	LAPC4	N(G),N(G)-dimethylarginine dimethylaminohydrolase 1 GN=DDAH1 [DDAH1_HUMAN]	0.228641	1.17694
Q92621	7	7	326.4	LAPC4 ER	LAPC4	Nuclear pore complex protein Nup205 GN=NUP205 [NU205_HUMAN]	0.22885	1.09649
O43598	1	1	102.19	LAPC4 ER	LAPC4	2'-deoxynucleoside 5'-phosphate N-hydrolase 1 GN=DNPH1 [DNPH1_HUMAN]	0.229847	1.33831
P09496	2	2	71.6	LAPC4	LAPC4 ER	Clathrin light chain A GN=CLTA [CLCA_HUMAN]	0.23048	-1.15505
Q9UMS4	7	7	366.06	LAPC4	LAPC4 ER	Pre-mRNA-processing factor 19 GN=PRPF19 [PRP19_HUMAN]	0.230541	-1.07901
P23588	3	3	175.73	LAPC4 ER	LAPC4	Eukaryotic translation initiation factor 4B GN=EIF4B [IF4B_HUMAN]	0.231081	1.13461
P63172	1	1	51.06	LAPC4 ER	LAPC4	Dynein light chain Tctex-type 1 GN=DYNLT1 [DYLT1_HUMAN]	0.231096	1.03382
Q9BTZ2	3	3	201.76	LAPC4 ER	LAPC4	Dehydrogenase/reductase SDR family member 4 GN=DHRS4 [DHRS4_HUMAN]	0.231618	1.38727
Q5SSJ5	3	3	188.74	LAPC4 ER	LAPC4	Heterochromatin protein 1-binding protein 3 GN=HP1BP3 [HP1B3_HUMAN]	0.231783	1.21087
Q6RFH5	1	1	35.2	LAPC4	LAPC4 ER	WD repeat-containing protein 74 GN=WDR74 [WDR74_HUMAN]	0.232414	-2.38999
Q96TA1	3	3	136.41	LAPC4	LAPC4 ER	Niban-like protein 1 GN=FAM129B [NIBL1_HUMAN]	0.232925	-1.06668
Q12888	6	6	361.64	LAPC4 ER	LAPC4	Tumor suppressor p53-binding protein 1 GN=TP53BP1 [TP53B_HUMAN]	0.232522	1.22585
P33176	15	15	1008.85	LAPC4 ER	LAPC4	Kinesin-1 heavy chain GN=KIF5B [KINH_HUMAN]	0.232809	1.14137
P62979	4	4	221.51	LAPC4	LAPC4 ER	Ubiquitin-40S ribosomal protein S27a GN=RPS27A [RS27A_HUMAN]	0.233875	-1.15498
O95573	8	8	409.94	LAPC4	LAPC4 ER	Long-chain-fatty-acid--CoA ligase 3 GN=ACSL3 [ACSL3_HUMAN]	0.234087	-1.25155
P62310	1	1	49.87	LAPC4	LAPC4 ER	U6 snRNA-associated Sm-like protein LSm3 GN=LSM3 [LSM3_HUMAN]	0.234803	-1.17188
O75964	1	1	33.31	LAPC4	LAPC4 ER	ATP synthase subunit g, mitochondrial GN=ATP5L [ATP5L_HUMAN]	0.234809	-1.45135
P62993	1	1	75.13	LAPC4 ER	LAPC4	Growth factor receptor-bound protein 2 GN=GRB2 [GRB2_HUMAN]	0.234689	1.45385
P22492	3	1	181.78	LAPC4 ER	LAPC4	Histone H1t GN=HIST1H1T [H1T_HUMAN]	0.234734	1.31924
O00264	6	5	392.5	LAPC4	LAPC4 ER	Membrane-associated progesterone receptor component 1 GN=PGRMC1 [PGRC1_HUMAN]	0.235046	-1.32331
Q9UHX1	3	3	223.63	LAPC4	LAPC4 ER	Poly(U)-binding-splicing factor PUF60 GN=PUF60 [PUF60_HUMAN]	0.236098	-1.08251
O75369	75	68	5095.85	LAPC4	LAPC4 ER	Filamin-B GN=FLNB [FLNB_HUMAN]	0.236191	-1.10974
Q8N4Q1	1	1	28.64	LAPC4	LAPC4 ER	Mitochondrial intermembrane space import and assembly protein 40 GN=CHCHD4 [MIA40_HUMAN]	0.237017	-1.2266
P53999	5	5	255.6	LAPC4	LAPC4 ER	Activated RNA polymerase II transcriptional coactivator p15 GN=SUB1 [TCP4_HUMAN]	0.237411	-1.19566
O43765	4	4	228.11	LAPC4	LAPC4 ER	Small glutamine-rich tetratricopeptide repeat-containing protein alpha GN=SGTA [SGTA_HUMAN]	0.237494	-1.19282
P17931	4	3	169.67	LAPC4 ER	LAPC4	Galectin-3 GN=LGALS3 [LEG3_HUMAN]	0.236662	1.15413
Q96MM3	1	1	28.94	LAPC4 ER	LAPC4	Zinc finger protein 42 homolog GN=ZFP42 [ZFP42_HUMAN]	0.237336	1.32465
Q5T0Z8	1	1	35.29	LAPC4 ER	LAPC4	Uncharacterized protein C6orf132 GN=C6orf132 [CF132_HUMAN]	0.237584	1.6469
P05026	2	2	86.36	LAPC4 ER	LAPC4	Sodium/potassium-transporting ATPase subunit beta-1 GN=ATP1B1 [AT1B1_HUMAN]	0.238017	1.2929
P11172	2	2	125.82	LAPC4	LAPC4 ER	Uridine 5'-monophosphate synthase GN=UMPS [UMPS_HUMAN]	0.239758	-1.13778
Q8NFH3	1	1	75.61	LAPC4	LAPC4 ER	Nucleoporin Nup43 GN=NUP43 [NUP43_HUMAN]	0.240284	-1.18536
P61964	2	2	97.23	LAPC4 ER	LAPC4	WD repeat-containing protein 5 GN=WDR5 [WDR5_HUMAN]	0.240743	1.19389
P29218	1	1	54.48	LAPC4 ER	LAPC4	Inositol monophosphatase 1 GN=IMPA1 [IMPA1_HUMAN]	0.241478	1.58245
Q6FI81	6	6	202.39	LAPC4	LAPC4 ER	Anamorsin GN=CIAPIN1 [CPIN1_HUMAN]	0.242164	-1.18943
P61086	5	5	272.25	LAPC4	LAPC4 ER	Ubiquitin-conjugating enzyme E2 K GN=UBE2K [UBE2K_HUMAN]	0.243284	-1.17271
Q9Y570	3	3	141.5	LAPC4	LAPC4 ER	Protein phosphatase methylesterase 1 GN=PPME1 [PPME1_HUMAN]	0.244985	-1.21433
P62841	2	2	87.16	LAPC4 ER	LAPC4	40S ribosomal protein S15 GN=RPS15 [RS15_HUMAN]	0.243985	1.35101
Q9NQW6	1	1	40.67	LAPC4 ER	LAPC4	Actin-binding protein anillin GN=ANLN [ANLN_HUMAN]	0.244234	1.66624
P42330	1	1	49.71	LAPC4 ER	LAPC4	Aldo-keto reductase family 1 member C3 GN=AKR1C3 [AK1C3_HUMAN]	0.244496	1.23101
P55263	7	6	251.31	LAPC4 ER	LAPC4	Adenosine kinase GN=ADK [ADK_HUMAN]	0.244535	1.16048
Q9H3P7	1	1	147.03	LAPC4 ER	LAPC4	Golgi resident protein GCP60 GN=ACBD3 [GCP60_HUMAN]	0.24472	1.24346
Q5TDH0	4	4	248.95	LAPC4 ER	LAPC4	Protein DDI1 homolog 2 GN=DDI2 [DDI2_HUMAN]	0.244939	1.15812
P07339	9	9	525.78	LAPC4 ER	LAPC4	Cathepsin D GN=CTSD [CATD_HUMAN]	0.244995	1.13573
O95232	2	2	193.1	LAPC4	LAPC4 ER	Luc7-like protein 3 GN=LUC7L3 [LC7L3_HUMAN]	0.245392	-1.54056
P11142	31	28	2347.2	LAPC4	LAPC4 ER	Heat shock cognate 71 kDa protein GN=HSPA8 [HSP7C_HUMAN]	0.247288	-1.14624
P05549	2	2	79.16	LAPC4	LAPC4 ER	Transcription factor AP-2-alpha GN=TFAP2A [AP2A_HUMAN]	0.247717	-1.24368
Q9UQE7	6	5	342.41	LAPC4	LAPC4 ER	Structural maintenance of chromosomes protein 3 GN=SMC3 [SMC3_HUMAN]	0.248742	-1.1141
Q15046	12	12	642.28	LAPC4	LAPC4 ER	Lysine--tRNA ligase GN=KARS [SYK_HUMAN]	0.248746	-1.14656
O75940	1	1	39.91	LAPC4 ER	LAPC4	Survival of motor neuron-related-splicing factor 30 GN=SMNDC1 [SPF30_HUMAN]	0.248168	1.13653
Q9NR31	2	2	110.67	LAPC4 ER	LAPC4	GTP-binding protein SAR1a GN=SAR1A [SAR1A_HUMAN]	0.248719	1.164
Q9Y2Z4	3	3	144.81	LAPC4 ER	LAPC4	Tyrosine--tRNA ligase, mitochondrial GN=YARS2 [SYYM_HUMAN]	0.249035	1.26561
Q5VW32	2	2	129.24	LAPC4	LAPC4 ER	BRO1 domain-containing protein BROX GN=BROX [BROX_HUMAN]	0.249536	-1.20533
P43307	2	2	158.75	LAPC4 ER	LAPC4	Translocon-associated protein subunit alpha GN=SSR1 [SSRA_HUMAN]	0.249629	1.39139
Q9Y520	3	3	114.15	LAPC4	LAPC4 ER	Protein PRRC2C GN=PRRC2C [PRC2C_HUMAN]	0.251044	-1.263
O95299	1	1	52.4	LAPC4 ER	LAPC4	NADH dehydrogenase [ubiquinone] 1 alpha subcomplex subunit 10, mitochondrial GN=NDUFA10 [NDUAA_HUMAN]	0.25091	1.26624
P61201	3	3	177.25	LAPC4 ER	LAPC4	COP9 signalosome complex subunit 2 GN=COPS2 [CSN2_HUMAN]	0.25139	1.1795
Q13435	9	8	461.69	LAPC4	LAPC4 ER	Splicing factor 3B subunit 2 GN=SF3B2 [SF3B2_HUMAN]	0.252779	-1.11086
Q92499	13	13	662.39	LAPC4	LAPC4 ER	ATP-dependent RNA helicase DDX1 GN=DDX1 [DDX1_HUMAN]	0.253044	-1.05733
Q96FW1	7	7	446.31	LAPC4	LAPC4 ER	Ubiquitin thioesterase OTUB1 GN=OTUB1 [OTUB1_HUMAN]	0.253445	-1.19714
Q9HD45	3	3	134.96	LAPC4 ER	LAPC4	Transmembrane 9 superfamily member 3 GN=TM9SF3 [TM9S3_HUMAN]	0.254043	1.33785
Q9UNZ2	3	3	206.53	LAPC4	LAPC4 ER	NSFL1 cofactor p47 GN=NSFL1C [NSF1C_HUMAN]	0.254435	-1.27389
Q9NYU2	11	11	458.66	LAPC4	LAPC4 ER	UDP-glucose:glycoprotein glucosyltransferase 1 GN=UGGT1 [UGGG1_HUMAN]	0.25591	-1.11035
P30566	6	5	296.56	LAPC4	LAPC4 ER	Adenylosuccinate lyase GN=ADSL [PUR8_HUMAN]	0.255926	-1.11544
P22234	19	19	1265.43	LAPC4 ER	LAPC4	Multifunctional protein ADE2 GN=PAICS [PUR6_HUMAN]	0.255945	1.12815
Q9HC07	1	1	39.67	LAPC4 ER	LAPC4	Transmembrane protein 165 GN=TMEM165 [TM165_HUMAN]	0.25618	1.26597
Q16204	5	4	244.02	LAPC4 ER	LAPC4	Coiled-coil domain-containing protein 6 GN=CCDC6 [CCDC6_HUMAN]	0.257424	1.20386
P45985	1	1	49.14	LAPC4 ER	LAPC4	Dual specificity mitogen-activated protein kinase kinase 4 GN=MAP2K4 [MP2K4_HUMAN]	0.259319	1.2164
P60891	7	4	477.91	LAPC4 ER	LAPC4	Ribose-phosphate pyrophosphokinase 1 GN=PRPS1 [PRPS1_HUMAN]	0.259566	1.14206
Q99614	1	1	32.18	LAPC4	LAPC4 ER	Tetratricopeptide repeat protein 1 GN=TTC1 [TTC1_HUMAN]	0.259996	-1.18105
O60888	2	2	97.01	LAPC4	LAPC4 ER	Protein CutA GN=CUTA [CUTA_HUMAN]	0.260251	-1.23848
P63241	10	10	703.46	LAPC4	LAPC4 ER	Eukaryotic translation initiation factor 5A-1 GN=EIF5A [IF5A1_HUMAN]	0.260328	-1.14797
P21333	58	52	3930.66	LAPC4 ER	LAPC4	Filamin-A GN=FLNA [FLNA_HUMAN]	0.260646	1.11122
O43447	1	1	58.89	LAPC4 ER	LAPC4	Peptidyl-prolyl cis-trans isomerase H GN=PPIH [PPIH_HUMAN]	0.260886	1.09029
Q9UKX7	1	1	30.27	LAPC4	LAPC4 ER	Nuclear pore complex protein Nup50 GN=NUP50 [NUP50_HUMAN]	0.26298	-1.01402
Q12905	12	12	849.8	LAPC4	LAPC4 ER	Interleukin enhancer-binding factor 2 GN=ILF2 [ILF2_HUMAN]	0.263987	-1.10809
P46782	4	3	391.92	LAPC4	LAPC4 ER	40S ribosomal protein S5 GN=RPS5 [RS5_HUMAN]	0.264995	-1.14216
Q9BSH4	2	2	69.75	LAPC4	LAPC4 ER	Translational activator of cytochrome c oxidase 1 GN=TACO1 [TACO1_HUMAN]	0.265211	-1.31579
Q9BYD3	1	1	64.33	LAPC4 ER	LAPC4	39S ribosomal protein L4, mitochondrial GN=MRPL4 [RM04_HUMAN]	0.26487	1.29179
O95400	1	1	57.35	LAPC4 ER	LAPC4	CD2 antigen cytoplasmic tail-binding protein 2 GN=CD2BP2 [CD2B2_HUMAN]	0.264884	1.19258
Q05048	2	2	62.72	LAPC4 ER	LAPC4	Cleavage stimulation factor subunit 1 GN=CSTF1 [CSTF1_HUMAN]	0.265066	1.20245
Q53FT3	1	1	70.2	LAPC4	LAPC4 ER	Protein Hikeshi GN=C11orf73 [HIKES_HUMAN]	0.266841	-1.18848
P24752	9	9	654.89	LAPC4 ER	LAPC4	Acetyl-CoA acetyltransferase, mitochondrial GN=ACAT1 [THIL_HUMAN]	0.267066	1.12818
O00244	2	2	71.13	LAPC4	LAPC4 ER	Copper transport protein ATOX1 GN=ATOX1 [ATOX1_HUMAN]	0.267297	-1.19157
Q9BZZ5	3	3	202.81	LAPC4 ER	LAPC4	Apoptosis inhibitor 5 GN=API5 [API5_HUMAN]	0.269131	1.16415
Q9UK76	4	4	232.38	LAPC4 ER	LAPC4	Hematological and neurological expressed 1 protein GN=HN1 [HN1_HUMAN]	0.269371	1.1077
Q5JTJ3	2	2	129.21	LAPC4	LAPC4 ER	Uncharacterized protein C1orf31 GN=C1orf31 [CA031_HUMAN]	0.269792	-1.10201
Q06124	2	2	121.01	LAPC4	LAPC4 ER	Tyrosine-protein phosphatase non-receptor type 11 GN=PTPN11 [PTN11_HUMAN]	0.27012	-1.30333
P61619	1	1	63.49	LAPC4 ER	LAPC4	Protein transport protein Sec61 subunit alpha isoform 1 GN=SEC61A1 [S61A1_HUMAN]	0.270245	1.51162
Q14814	1	1	30.54	LAPC4 ER	LAPC4	Myocyte-specific enhancer factor 2D GN=MEF2D [MEF2D_HUMAN]	0.271363	1.15702
Q16850	2	2	112.85	LAPC4	LAPC4 ER	Lanosterol 14-alpha demethylase GN=CYP51A1 [CP51A_HUMAN]	0.271815	-1.21376
P49792	14	14	851.95	LAPC4 ER	LAPC4	E3 SUMO-protein ligase RanBP2 GN=RANBP2 [RBP2_HUMAN]	0.272211	1.07938
Q9NWU2	1	1	49.72	LAPC4 ER	LAPC4	Glucose-induced degradation protein 8 homolog GN=GID8 [GID8_HUMAN]	0.272512	1.12018
Q92541	1	1	27.46	LAPC4	LAPC4 ER	RNA polymerase-associated protein RTF1 homolog GN=RTF1 [RTF1_HUMAN]	0.273276	-1.65182
O14979	5	3	282.94	LAPC4	LAPC4 ER	Heterogeneous nuclear ribonucleoprotein D-like GN=HNRPDL [HNRDL_HUMAN]	0.273689	-1.16271
P61586	7	2	312.35	LAPC4 ER	LAPC4	Transforming protein RhoA GN=RHOA [RHOA_HUMAN]	0.273594	1.15108
P24534	3	3	210.73	LAPC4 ER	LAPC4	Elongation factor 1-beta GN=EEF1B2 [EF1B_HUMAN]	0.273718	1.14287
P23258	1	1	35.86	LAPC4	LAPC4 ER	Tubulin gamma-1 chain GN=TUBG1 [TBG1_HUMAN]	0.274394	-1.21975
P18077	1	1	36.5	LAPC4	LAPC4 ER	60S ribosomal protein L35a GN=RPL35A [RL35A_HUMAN]	0.27552	-1.37311
P51553	3	3	94.52	LAPC4	LAPC4 ER	Isocitrate dehydrogenase [NAD] subunit gamma, mitochondrial GN=IDH3G [IDH3G_HUMAN]	0.275671	-1.3051
P46379	7	7	440.43	LAPC4	LAPC4 ER	Large proline-rich protein BAG6 GN=BAG6 [BAG6_HUMAN]	0.275832	-1.10909
O75717	1	1	58.62	LAPC4 ER	LAPC4	WD repeat and HMG-box DNA-binding protein 1 GN=WDHD1 [WDHD1_HUMAN]	0.275435	1.14733
Q9UL03	1	1	33.43	LAPC4 ER	LAPC4	Integrator complex subunit 6 GN=INTS6 [INT6_HUMAN]	0.276145	1.20603
Q8NEM2	1	1	41.19	LAPC4 ER	LAPC4	SHC SH2 domain-binding protein 1 GN=SHCBP1 [SHCBP_HUMAN]	0.276307	1.30901
Q9H4A4	14	14	813.55	LAPC4	LAPC4 ER	Aminopeptidase B GN=RNPEP [AMPB_HUMAN]	0.278037	-1.10319
O75821	4	4	196.49	LAPC4	LAPC4 ER	Eukaryotic translation initiation factor 3 subunit G GN=EIF3G [EIF3G_HUMAN]	0.278209	-1.16124
P15311	13	7	743.44	LAPC4 ER	LAPC4	Ezrin GN=EZR [EZRI_HUMAN]	0.277941	1.07225
Q9P2R7	2	2	99.36	LAPC4 ER	LAPC4	Succinyl-CoA ligase [ADP-forming] subunit beta, mitochondrial GN=SUCLA2 [SUCB1_HUMAN]	0.278205	1.16527
P63104	7	4	606.49	LAPC4 ER	LAPC4	14-3-3 protein zeta/delta GN=YWHAZ [1433Z_HUMAN]	0.278306	1.1204
P55212	1	1	49.17	LAPC4 ER	LAPC4	Caspase-6 GN=CASP6 [CASP6_HUMAN]	0.278683	1.13547
Q04206	3	3	194.37	LAPC4	LAPC4 ER	Transcription factor p65 GN=RELA [TF65_HUMAN]	0.278957	-1.11944
Q7L0Y3	1	1	45.23	LAPC4 ER	LAPC4	Mitochondrial ribonuclease P protein 1 GN=TRMT10C [MRRP1_HUMAN]	0.280436	1.12432
Q7Z6K5	1	1	32.98	LAPC4	LAPC4 ER	UPF0552 protein C15orf38 GN=C15orf38 PE=2 [CO038_HUMAN]	0.280821	-1.25919
P48047	3	3	226.71	LAPC4	LAPC4 ER	ATP synthase subunit O, mitochondrial GN=ATP5O [ATPO_HUMAN]	0.282881	-1.26869
O94776	6	6	351.85	LAPC4	LAPC4 ER	Metastasis-associated protein MTA2 GN=MTA2 [MTA2_HUMAN]	0.28322	-1.13821
Q9ULV4	1	1	41.11	LAPC4 ER	LAPC4	Coronin-1C GN=CORO1C [COR1C_HUMAN]	0.282614	1.21032
O15270	1	1	62.83	LAPC4 ER	LAPC4	Serine palmitoyltransferase 2 GN=SPTLC2 [SPTC2_HUMAN]	0.283273	1.29998
P33991	11	11	672.71	LAPC4 ER	LAPC4	DNA replication licensing factor MCM4 GN=MCM4 [MCM4_HUMAN]	0.283348	1.09873
Q13586	2	2	82.09	LAPC4	LAPC4 ER	Stromal interaction molecule 1 GN=STIM1 [STIM1_HUMAN]	0.283936	-1.32145
Q96C86	1	1	115.71	LAPC4	LAPC4 ER	m7GpppX diphosphatase GN=DCPS [DCPS_HUMAN]	0.284072	-1.31404
Q09028	7	4	440.31	LAPC4 ER	LAPC4	Histone-binding protein RBBP4 GN=RBBP4 [RBBP4_HUMAN]	0.284165	1.06916
P62081	5	5	244.18	LAPC4	LAPC4 ER	40S ribosomal protein S7 GN=RPS7 [RS7_HUMAN]	0.284796	-1.20903
Q96GQ7	1	1	36.6	LAPC4	LAPC4 ER	Probable ATP-dependent RNA helicase DDX27 GN=DDX27 [DDX27_HUMAN]	0.284992	-1.40938
O00115	2	2	97.45	LAPC4	LAPC4 ER	Deoxyribonuclease-2-alpha GN=DNASE2 [DNS2A_HUMAN]	0.285374	-1.13432
Q9UBX3	4	4	256.67	LAPC4 ER	LAPC4	Mitochondrial dicarboxylate carrier GN=SLC25A10 [DIC_HUMAN]	0.285032	1.28233
P63151	4	4	180.68	LAPC4 ER	LAPC4	Serine/threonine-protein phosphatase 2A 55 kDa regulatory subunit B alpha isoform GN=PPP2R2A [2ABA_HUMAN]	0.285293	1.10415
P53680	1	1	41.28	LAPC4	LAPC4 ER	AP-2 complex subunit sigma GN=AP2S1 [AP2S1_HUMAN]	0.285772	-1.10375
P49189	7	7	425.15	LAPC4 ER	LAPC4	4-trimethylaminobutyraldehyde dehydrogenase GN=ALDH9A1 [AL9A1_HUMAN]	0.28616	1.11576
O14964	1	1	57.11	LAPC4 ER	LAPC4	Hepatocyte growth factor-regulated tyrosine kinase substrate GN=HGS [HGS_HUMAN]	0.286324	1.22492
O15400	1	1	35.63	LAPC4	LAPC4 ER	Syntaxin-7 GN=STX7 [STX7_HUMAN]	0.287108	-1.26319
P17096	1	1	109.08	LAPC4	LAPC4 ER	High mobility group protein HMG-I/HMG-Y GN=HMGA1 [HMGA1_HUMAN]	0.287454	-1.28986
Q13630	6	6	332.35	LAPC4	LAPC4 ER	GDP-L-fucose synthase GN=TSTA3 [FCL_HUMAN]	0.288062	-1.13019
O00161	1	1	74.2	LAPC4	LAPC4 ER	Synaptosomal-associated protein 23 GN=SNAP23 [SNP23_HUMAN]	0.288481	-1.2666
Q9NXH9	2	2	97.72	LAPC4	LAPC4 ER	tRNA (guanine(26)-N(2))-dimethyltransferase GN=TRMT1 [TRM1_HUMAN]	0.288494	-1.19379
Q08378	3	3	174.7	LAPC4 ER	LAPC4	Golgin subfamily A member 3 GN=GOLGA3 [GOGA3_HUMAN]	0.287991	1.20912
P55011	4	4	306.65	LAPC4 ER	LAPC4	Solute carrier family 12 member 2 GN=SLC12A2 [S12A2_HUMAN]	0.288051	1.1124
Q09472	2	1	69.91	LAPC4 ER	LAPC4	Histone acetyltransferase p300 GN=EP300 [EP300_HUMAN]	0.288662	1.33133
P49755	5	5	471.89	LAPC4	LAPC4 ER	Transmembrane emp24 domain-containing protein 10 GN=TMED10 [TMEDA_HUMAN]	0.28914	-1.17708
Q96ST3	1	1	70.16	LAPC4 ER	LAPC4	Paired amphipathic helix protein Sin3a GN=SIN3A [SIN3A_HUMAN]	0.289752	1.29758
Q9BVK6	1	1	50.52	LAPC4 ER	LAPC4	Transmembrane emp24 domain-containing protein 9 GN=TMED9 [TMED9_HUMAN]	0.290415	1.30808
Q49A26	1	1	48.49	LAPC4	LAPC4 ER	Putative oxidoreductase GLYR1 GN=GLYR1 [GLYR1_HUMAN]	0.290655	-1.17751
Q9Y2S7	2	2	154.25	LAPC4	LAPC4 ER	Polymerase delta-interacting protein 2 GN=POLDIP2 [PDIP2_HUMAN]	0.291749	-1.18681
Q16186	1	1	60.14	LAPC4 ER	LAPC4	Proteasomal ubiquitin receptor ADRM1 GN=ADRM1 [ADRM1_HUMAN]	0.291554	1.07007
Q9H9P8	3	3	172.13	LAPC4 ER	LAPC4	L-2-hydroxyglutarate dehydrogenase, mitochondrial GN=L2HGDH [L2HDH_HUMAN]	0.292219	1.16935
Q13257	1	1	96.61	LAPC4 ER	LAPC4	Mitotic spindle assembly checkpoint protein MAD2A GN=MAD2L1 [MD2L1_HUMAN]	0.293317	1.25572
P10619	1	1	89.11	LAPC4 ER	LAPC4	Lysosomal protective protein GN=CTSA [PPGB_HUMAN]	0.294527	1.09617
Q96CW1	4	4	181.83	LAPC4	LAPC4 ER	AP-2 complex subunit mu GN=AP2M1 [AP2M1_HUMAN]	0.294957	-1.09533
P54725	3	3	194.9	LAPC4 ER	LAPC4	UV excision repair protein RAD23 homolog A GN=RAD23A [RD23A_HUMAN]	0.295059	1.1506
Q5JRX3	5	5	183.62	LAPC4	LAPC4 ER	Presequence protease, mitochondrial GN=PITRM1 [PREP_HUMAN]	0.296216	-1.12017
P62258	11	8	888.93	LAPC4 ER	LAPC4	14-3-3 protein epsilon GN=YWHAE [1433E_HUMAN]	0.296059	1.07702
Q6DKI1	1	1	55.83	LAPC4	LAPC4 ER	60S ribosomal protein L7-like 1 GN=RPL7L1 [RL7L_HUMAN]	0.296945	-1.3154
Q8N8S7	1	1	58.3	LAPC4 ER	LAPC4	Protein enabled homolog GN=ENAH [ENAH_HUMAN]	0.297027	1.41488
Q8IYB3	5	5	274.75	LAPC4	LAPC4 ER	Serine/arginine repetitive matrix protein 1 GN=SRRM1 [SRRM1_HUMAN]	0.297445	-1.14339
Q13813	31	30	2019.32	LAPC4	LAPC4 ER	Spectrin alpha chain, non-erythrocytic 1 GN=SPTAN1 [SPTN1_HUMAN]	0.299686	-1.11916
Q99848	1	1	33.09	LAPC4	LAPC4 ER	Probable rRNA-processing protein EBP2 GN=EBNA1BP2 [EBP2_HUMAN]	0.299926	-1.17635
Q15165	1	1	36.6	LAPC4	LAPC4 ER	Serum paraoxonase/arylesterase 2 GN=PON2 [PON2_HUMAN]	0.300314	-1.41938
O15067	13	13	605.37	LAPC4	LAPC4 ER	Phosphoribosylformylglycinamidine synthase GN=PFAS [PUR4_HUMAN]	0.300458	-1.10467
P36776	7	7	394.37	LAPC4	LAPC4 ER	Lon protease homolog, mitochondrial GN=LONP1 [LONM_HUMAN]	0.300566	-1.16598
Q8TE77	1	1	65.78	LAPC4 ER	LAPC4	Protein phosphatase Slingshot homolog 3 GN=SSH3 [SSH3_HUMAN]	0.300277	1.14427
Q16774	2	2	53.5	LAPC4 ER	LAPC4	Guanylate kinase GN=GUK1 [KGUA_HUMAN]	0.300718	1.1346
P27824	9	9	618.26	LAPC4	LAPC4 ER	Calnexin GN=CANX [CALX_HUMAN]	0.302409	-1.28517
Q9Y265	13	13	993.06	LAPC4	LAPC4 ER	RuvB-like 1 GN=RUVBL1 [RUVB1_HUMAN]	0.304121	-1.08915
Q969Z0	2	2	137.94	LAPC4	LAPC4 ER	Protein TBRG4 GN=TBRG4 [TBRG4_HUMAN]	0.30461	-1.23669
P49459	1	1	61.87	LAPC4	LAPC4 ER	Ubiquitin-conjugating enzyme E2 A GN=UBE2A [UBE2A_HUMAN]	0.305446	-1.20305
O43583	1	1	31.47	LAPC4 ER	LAPC4	Density-regulated protein GN=DENR [DENR_HUMAN]	0.305218	1.14605
Q07666	2	2	153.64	LAPC4	LAPC4 ER	KH domain-containing, RNA-binding, signal transduction-associated protein 1 GN=KHDRBS1 [KHDR1_HUMAN]	0.306017	-1.0672
Q9UBM7	2	2	94.57	LAPC4	LAPC4 ER	7-dehydrocholesterol reductase GN=DHCR7 [DHCR7_HUMAN]	0.306254	-1.80229
P51610	4	4	140	LAPC4 ER	LAPC4	Host cell factor 1 GN=HCFC1 [HCFC1_HUMAN]	0.306097	1.14505
Q7Z4W1	9	9	585.87	LAPC4 ER	LAPC4	L-xylulose reductase GN=DCXR [DCXR_HUMAN]	0.307005	1.06069
P68036	3	3	198.43	LAPC4 ER	LAPC4	Ubiquitin-conjugating enzyme E2 L3 GN=UBE2L3 [UB2L3_HUMAN]	0.30908	1.14874
Q99459	5	5	337.63	LAPC4	LAPC4 ER	Cell division cycle 5-like protein GN=CDC5L [CDC5L_HUMAN]	0.309557	-1.1061
Q8NCW5	6	6	303.2	LAPC4	LAPC4 ER	NAD(P)H-hydrate epimerase GN=APOA1BP [NNRE_HUMAN]	0.310294	-1.05024
Q9Y295	2	2	102.18	LAPC4 ER	LAPC4	Developmentally-regulated GTP-binding protein 1 GN=DRG1 [DRG1_HUMAN]	0.310297	1.10068
P07737	7	7	574.02	LAPC4 ER	LAPC4	Profilin-1 GN=PFN1 [PROF1_HUMAN]	0.310476	1.07398
P46779	1	1	22.28	LAPC4	LAPC4 ER	60S ribosomal protein L28 GN=RPL28 [RL28_HUMAN]	0.310861	-1.75979
P36404	2	2	99.41	LAPC4 ER	LAPC4	ADP-ribosylation factor-like protein 2 GN=ARL2 [ARL2_HUMAN]	0.31186	1.16698
Q9BYD2	1	1	30.53	LAPC4 ER	LAPC4	39S ribosomal protein L9, mitochondrial GN=MRPL9 [RM09_HUMAN]	0.312005	1.20323
O75592	4	4	148.62	LAPC4 ER	LAPC4	Probable E3 ubiquitin-protein ligase MYCBP2 GN=MYCBP2 [MYCB2_HUMAN]	0.312026	1.12503
P46063	2	2	109.89	LAPC4 ER	LAPC4	ATP-dependent DNA helicase Q1 GN=RECQL [RECQ1_HUMAN]	0.312753	1.08561
Q13439	1	1	36.12	LAPC4	LAPC4 ER	Golgin subfamily A member 4 GN=GOLGA4 [GOGA4_HUMAN]	0.313079	-1.20029
P13010	20	20	1153.13	LAPC4 ER	LAPC4	X-ray repair cross-complementing protein 5 GN=XRCC5 [XRCC5_HUMAN]	0.313705	1.06289
P40818	2	2	76.23	LAPC4 ER	LAPC4	Ubiquitin carboxyl-terminal hydrolase 8 GN=USP8 [UBP8_HUMAN]	0.314434	1.13014
Q7L576	3	3	199.66	LAPC4	LAPC4 ER	Cytoplasmic FMR1-interacting protein 1 GN=CYFIP1 [CYFP1_HUMAN]	0.314899	-1.11353
Q96P16	1	1	31.98	LAPC4	LAPC4 ER	Regulation of nuclear pre-mRNA domain-containing protein 1A GN=RPRD1A [RPR1A_HUMAN]	0.316469	-1.21094
Q9BRA2	5	4	340.03	LAPC4	LAPC4 ER	Thioredoxin domain-containing protein 17 GN=TXNDC17 [TXD17_HUMAN]	0.316998	-1.15843
Q7Z4S6	1	1	34.34	LAPC4	LAPC4 ER	Kinesin-like protein KIF21A GN=KIF21A [KI21A_HUMAN]	0.317315	-1.28516
P60842	20	17	1376.93	LAPC4	LAPC4 ER	Eukaryotic initiation factor 4A-I GN=EIF4A1 [IF4A1_HUMAN]	0.31755	-1.06959
Q14244	1	1	55.8	LAPC4	LAPC4 ER	Ensconsin GN=MAP7 [MAP7_HUMAN]	0.319335	-1.43221
Q9NY33	6	6	484.49	LAPC4	LAPC4 ER	Dipeptidyl peptidase 3 GN=DPP3 [DPP3_HUMAN]	0.319582	-1.20663
P13984	1	1	28.69	LAPC4 ER	LAPC4	General transcription factor IIF subunit 2 GN=GTF2F2 [T2FB_HUMAN]	0.320238	1.15295
Q9P289	4	4	266.96	LAPC4	LAPC4 ER	Serine/threonine-protein kinase MST4 GN=MST4 [MST4_HUMAN]	0.320798	-1.11173
Q16563	1	1	46.84	LAPC4	LAPC4 ER	Synaptophysin-like protein 1 GN=SYPL1 [SYPL1_HUMAN]	0.321097	-1.18881
O75475	3	3	103.28	LAPC4 ER	LAPC4	PC4 and SFRS1-interacting protein GN=PSIP1 [PSIP1_HUMAN]	0.321947	1.14767
P50897	2	2	111.58	LAPC4 ER	LAPC4	Palmitoyl-protein thioesterase 1 GN=PPT1 [PPT1_HUMAN]	0.321984	1.19609
Q15369	4	4	229.27	LAPC4 ER	LAPC4	Transcription elongation factor B polypeptide 1 GN=TCEB1 [ELOC_HUMAN]	0.321989	1.14926
P62273	2	2	131.07	LAPC4	LAPC4 ER	40S ribosomal protein S29 GN=RPS29 [RS29_HUMAN]	0.32251	-1.15518
O43390	12	9	831.55	LAPC4 ER	LAPC4	Heterogeneous nuclear ribonucleoprotein R GN=HNRNPR [HNRPR_HUMAN]	0.322465	1.10497
Q92542	1	1	42.86	LAPC4	LAPC4 ER	Nicastrin GN=NCSTN [NICA_HUMAN]	0.323032	-2.25122
P83916	3	2	217.18	LAPC4	LAPC4 ER	Chromobox protein homolog 1 GN=CBX1 [CBX1_HUMAN]	0.323141	-1.21058
P28340	2	2	66.31	LAPC4	LAPC4 ER	DNA polymerase delta catalytic subunit GN=POLD1 [DPOD1_HUMAN]	0.323268	-1.16201
Q9UEE9	1	1	52.67	LAPC4 ER	LAPC4	Craniofacial development protein 1 GN=CFDP1 [CFDP1_HUMAN]	0.324451	1.13869
P23921	13	13	693.85	LAPC4	LAPC4 ER	Ribonucleoside-diphosphate reductase large subunit GN=RRM1 [RIR1_HUMAN]	0.325758	-1.18423
P30837	1	1	55.82	LAPC4 ER	LAPC4	Aldehyde dehydrogenase X, mitochondrial GN=ALDH1B1 [AL1B1_HUMAN]	0.32723	1.25464
P62158	7	7	591.22	LAPC4	LAPC4 ER	Calmodulin GN=CALM1 [CALM_HUMAN]	0.328638	-1.08731
Q9NVI7	5	5	233.6	LAPC4	LAPC4 ER	ATPase family AAA domain-containing protein 3A GN=ATAD3A [ATD3A_HUMAN]	0.329424	-1.34276
O00625	1	1	34.53	LAPC4 ER	LAPC4	Pirin GN=PIR [PIR_HUMAN]	0.329546	1.13847
Q15181	11	10	731.53	LAPC4 ER	LAPC4	Inorganic pyrophosphatase GN=PPA1 [IPYR_HUMAN]	0.329687	1.10614
P49327	106	104	9399.22	LAPC4 ER	LAPC4	Fatty acid synthase GN=FASN [FAS_HUMAN]	0.329866	1.10074
Q96QK1	15	15	1022.09	LAPC4 ER	LAPC4	Vacuolar protein sorting-associated protein 35 GN=VPS35 [VPS35_HUMAN]	0.330013	1.09417
Q12788	4	4	213.68	LAPC4	LAPC4 ER	Transducin beta-like protein 3 GN=TBL3 [TBL3_HUMAN]	0.331861	-1.20336
Q9NTK5	6	6	288.57	LAPC4	LAPC4 ER	Obg-like ATPase 1 GN=OLA1 [OLA1_HUMAN]	0.332183	-1.18334
Q8TBC4	4	4	256.48	LAPC4 ER	LAPC4	NEDD8-activating enzyme E1 catalytic subunit GN=UBA3 [UBA3_HUMAN]	0.33266	1.1019
O43396	6	6	327.55	LAPC4 ER	LAPC4	Thioredoxin-like protein 1 GN=TXNL1 [TXNL1_HUMAN]	0.332788	1.10453
O43414	1	1	51.45	LAPC4 ER	LAPC4	ERI1 exoribonuclease 3 GN=ERI3 [ERI3_HUMAN]	0.333905	1.10102
O00767	1	1	60.26	LAPC4	LAPC4 ER	Acyl-CoA desaturase GN=SCD [ACOD_HUMAN]	0.335687	-1.21024
Q96AG4	7	7	446.76	LAPC4	LAPC4 ER	Leucine-rich repeat-containing protein 59 GN=LRRC59 [LRC59_HUMAN]	0.335967	-1.2958
P49748	6	6	305.93	LAPC4	LAPC4 ER	Very long-chain specific acyl-CoA dehydrogenase, mitochondrial GN=ACADVL [ACADV_HUMAN]	0.33619	-1.19522
O95210	1	1	35.72	LAPC4	LAPC4 ER	Starch-binding domain-containing protein 1 GN=STBD1 [STBD1_HUMAN]	0.336708	-1.28914
P52294	4	1	208.07	LAPC4 ER	LAPC4	Importin subunit alpha-1 GN=KPNA1 [IMA1_HUMAN]	0.336045	1.14703
P37198	3	3	134.7	LAPC4 ER	LAPC4	Nuclear pore glycoprotein p62 GN=NUP62 [NUP62_HUMAN]	0.33661	1.08469
P07686	3	3	109.91	LAPC4 ER	LAPC4	Beta-hexosaminidase subunit beta GN=HEXB [HEXB_HUMAN]	0.33662	1.10006
P61923	4	4	298.15	LAPC4 ER	LAPC4	Coatomer subunit zeta-1 GN=COPZ1 [COPZ1_HUMAN]	0.337028	1.06647
Q12797	1	1	104.43	LAPC4 ER	LAPC4	Aspartyl/asparaginyl beta-hydroxylase GN=ASPH [ASPH_HUMAN]	0.337525	1.41225
P48729	1	1	53.44	LAPC4 ER	LAPC4	Casein kinase I isoform alpha GN=CSNK1A1 [KC1A_HUMAN]	0.337655	1.22382
P30038	9	9	586.12	LAPC4	LAPC4 ER	Delta-1-pyrroline-5-carboxylate dehydrogenase, mitochondrial GN=ALDH4A1 [AL4A1_HUMAN]	0.338002	-1.07646
P07195	5	5	366.97	LAPC4	LAPC4 ER	L-lactate dehydrogenase B chain GN=LDHB [LDHB_HUMAN]	0.338801	-1.16699
Q99613	13	13	755.37	LAPC4	LAPC4 ER	Eukaryotic translation initiation factor 3 subunit C GN=EIF3C [EIF3C_HUMAN]	0.339263	-1.12834
P07996	1	1	37.56	LAPC4	LAPC4 ER	Thrombospondin-1 GN=THBS1 [TSP1_HUMAN]	0.339733	-2.22052
Q13576	3	3	144.53	LAPC4	LAPC4 ER	Ras GTPase-activating-like protein IQGAP2 GN=IQGAP2 [IQGA2_HUMAN]	0.339963	-1.07782
Q9Y697	1	1	36.1	LAPC4 ER	LAPC4	Cysteine desulfurase, mitochondrial GN=NFS1 [NFS1_HUMAN]	0.339567	1.14288
P67936	6	4	414.43	LAPC4	LAPC4 ER	Tropomyosin alpha-4 chain GN=TPM4 [TPM4_HUMAN]	0.340632	-1.17557
P11310	4	4	232.5	LAPC4 ER	LAPC4	Medium-chain specific acyl-CoA dehydrogenase, mitochondrial GN=ACADM [ACADM_HUMAN]	0.3405	1.14969
P50336	1	1	54.62	LAPC4	LAPC4 ER	Protoporphyrinogen oxidase GN=PPOX [PPOX_HUMAN]	0.341239	-1.03895
P56134	1	1	63.32	LAPC4	LAPC4 ER	ATP synthase subunit f, mitochondrial GN=ATP5J2 [ATPK_HUMAN]	0.341512	-1.63552
P56556	2	1	79.32	LAPC4 ER	LAPC4	NADH dehydrogenase [ubiquinone] 1 alpha subcomplex subunit 6 GN=NDUFA6 [NDUA6_HUMAN]	0.341424	1.05737
O43172	1	1	30.74	LAPC4 ER	LAPC4	U4/U6 small nuclear ribonucleoprotein Prp4 GN=PRPF4 [PRP4_HUMAN]	0.341821	1.08979
P31483	1	1	32.57	LAPC4 ER	LAPC4	Nucleolysin TIA-1 isoform p40 GN=TIA1 [TIA1_HUMAN]	0.342402	1.17001
Q9Y316	2	2	127.47	LAPC4	LAPC4 ER	Protein MEMO1 GN=MEMO1 [MEMO1_HUMAN]	0.343243	-1.42285
P67809	5	2	463.9	LAPC4 ER	LAPC4	Nuclease-sensitive element-binding protein 1 GN=YBX1 [YBOX1_HUMAN]	0.343411	1.12319
P20674	1	1	32.51	LAPC4	LAPC4 ER	Cytochrome c oxidase subunit 5A, mitochondrial GN=COX5A [COX5A_HUMAN]	0.345544	-1.58757
Q14139	1	1	63.22	LAPC4	LAPC4 ER	Ubiquitin conjugation factor E4 A GN=UBE4A [UBE4A_HUMAN]	0.34567	-1.26082
Q01658	1	1	31.19	LAPC4 ER	LAPC4	Protein Dr1 GN=DR1 [NC2B_HUMAN]	0.345713	1.1814
Q16531	18	18	980.17	LAPC4 ER	LAPC4	DNA damage-binding protein 1 GN=DDB1 [DDB1_HUMAN]	0.346713	1.06785
P63165	1	1	34.06	LAPC4 ER	LAPC4	Small ubiquitin-related modifier 1 GN=SUMO1 [SUMO1_HUMAN]	0.347008	1.11265
Q9NRN7	3	3	157.09	LAPC4	LAPC4 ER	L-aminoadipate-semialdehyde dehydrogenase-phosphopantetheinyl transferase GN=AASDHPPT [ADPPT_HUMAN]	0.34745	-1.40059
P52209	11	11	694.49	LAPC4 ER	LAPC4	6-phosphogluconate dehydrogenase, decarboxylating GN=PGD [6PGD_HUMAN]	0.347545	1.08665
P62995	3	3	251.85	LAPC4	LAPC4 ER	Transformer-2 protein homolog beta GN=TRA2B [TRA2B_HUMAN]	0.34839	-1.17529
P45973	3	2	131.32	LAPC4 ER	LAPC4	Chromobox protein homolog 5 GN=CBX5 [CBX5_HUMAN]	0.348269	1.16589
P40227	15	14	938.27	LAPC4 ER	LAPC4	T-complex protein 1 subunit zeta GN=CCT6A [TCPZ_HUMAN]	0.348856	1.07362
P08754	5	1	248.26	LAPC4	LAPC4 ER	Guanine nucleotide-binding protein G(k) subunit alpha GN=GNAI3 [GNAI3_HUMAN]	0.35013	-1.35051
Q9H936	1	1	83.24	LAPC4	LAPC4 ER	Mitochondrial glutamate carrier 1 GN=SLC25A22 [GHC1_HUMAN]	0.350312	-1.28225
P10620	2	2	135.47	LAPC4	LAPC4 ER	Microsomal glutathione S-transferase 1 GN=MGST1 [MGST1_HUMAN]	0.35061	-1.43381
P23434	1	1	30.63	LAPC4 ER	LAPC4	Glycine cleavage system H protein, mitochondrial GN=GCSH [GCSH_HUMAN]	0.351149	1.16943
Q6PJT7	1	1	37.79	LAPC4	LAPC4 ER	Zinc finger CCCH domain-containing protein 14 GN=ZC3H14 [ZC3HE_HUMAN]	0.352023	-1.19298
Q6Y7W6	1	1	34.57	LAPC4 ER	LAPC4	PERQ amino acid-rich with GYF domain-containing protein 2 GN=GIGYF2 [PERQ2_HUMAN]	0.351774	1.1623
Q8NBJ5	4	4	131.19	LAPC4	LAPC4 ER	Procollagen galactosyltransferase 1 GN=GLT25D1 [GT251_HUMAN]	0.354226	-1.06649
Q9UG63	1	1	40.51	LAPC4	LAPC4 ER	ATP-binding cassette sub-family F member 2 GN=ABCF2 [ABCF2_HUMAN]	0.354292	-1.30153
Q96I24	2	1	73.69	LAPC4	LAPC4 ER	Far upstream element-binding protein 3 GN=FUBP3 [FUBP3_HUMAN]	0.35467	-1.16344
P00387	1	1	33.2	LAPC4	LAPC4 ER	NADH-cytochrome b5 reductase 3 GN=CYB5R3 [NB5R3_HUMAN]	0.354989	-1.36059
Q13363	1	1	41.59	LAPC4	LAPC4 ER	C-terminal-binding protein 1 GN=CTBP1 [CTBP1_HUMAN]	0.355324	-1.10185
Q5T0D9	1	1	23.81	LAPC4 ER	LAPC4	Tumor protein p63-regulated gene 1-like protein GN=TPRG1L [TPRGL_HUMAN]	0.353865	1.09075
Q96P70	2	1	117.73	LAPC4 ER	LAPC4	Importin-9 GN=IPO9 [IPO9_HUMAN]	0.354428	1.11347
Q9UDW1	2	2	74.44	LAPC4 ER	LAPC4	Cytochrome b-c1 complex subunit 9 GN=UQCR10 [QCR9_HUMAN]	0.354461	1.19648
Q53H82	1	1	47.47	LAPC4 ER	LAPC4	Beta-lactamase-like protein 2 GN=LACTB2 [LACB2_HUMAN]	0.35515	1.10269
Q9Y5Z4	2	2	263.88	LAPC4	LAPC4 ER	Heme-binding protein 2 GN=HEBP2 [HEBP2_HUMAN]	0.356622	-1.12591
P29084	1	1	43.86	LAPC4	LAPC4 ER	Transcription initiation factor IIE subunit beta GN=GTF2E2 [T2EB_HUMAN]	0.356736	-1.36147
Q53HC9	1	1	52.67	LAPC4 ER	LAPC4	Protein TSSC1 GN=TSSC1 [TSSC1_HUMAN]	0.356176	1.20454
P52948	3	3	203.05	LAPC4 ER	LAPC4	Nuclear pore complex protein Nup98-Nup96 GN=NUP98 [NUP98_HUMAN]	0.356185	1.09582
Q9NV96	1	1	39.13	LAPC4 ER	LAPC4	Cell cycle control protein 50A GN=TMEM30A [CC50A_HUMAN]	0.356665	1.11339
O00519	1	1	36.42	LAPC4 ER	LAPC4	Fatty-acid amide hydrolase 1 GN=FAAH [FAAH1_HUMAN]	0.356916	1.12862
P10155	5	5	239.64	LAPC4 ER	LAPC4	60 kDa SS-A/Ro ribonucleoprotein GN=TROVE2 [RO60_HUMAN]	0.35738	1.15118
Q9Y547	2	2	125.44	LAPC4	LAPC4 ER	Heat shock protein beta-11 GN=HSPB11 [HSB11_HUMAN]	0.358416	-1.15799
Q15424	3	1	158.34	LAPC4	LAPC4 ER	Scaffold attachment factor B1 GN=SAFB [SAFB1_HUMAN]	0.358435	-1.19961
Q9ULC4	1	1	61.34	LAPC4 ER	LAPC4	Malignant T-cell-amplified sequence 1 GN=MCTS1 [MCTS1_HUMAN]	0.358584	1.19147
Q9NRF8	3	1	152.47	LAPC4	LAPC4 ER	CTP synthase 2 GN=CTPS2 [PYRG2_HUMAN]	0.362602	-1.18272
P35579	33	25	2410.25	LAPC4 ER	LAPC4	Myosin-9 GN=MYH9 [MYH9_HUMAN]	0.36216	1.14991
P28074	6	6	510.4	LAPC4 ER	LAPC4	Proteasome subunit beta type-5 GN=PSMB5 [PSB5_HUMAN]	0.362297	1.12075
Q96C36	7	6	488.5	LAPC4 ER	LAPC4	Pyrroline-5-carboxylate reductase 2 GN=PYCR2 [P5CR2_HUMAN]	0.362439	1.17872
P18065	1	1	77.99	LAPC4 ER	LAPC4	Insulin-like growth factor-binding protein 2 GN=IGFBP2 [IBP2_HUMAN]	0.362558	1.13126
Q13895	2	2	94.15	LAPC4	LAPC4 ER	Bystin GN=BYSL [BYST_HUMAN]	0.3633	-1.10688
O00571	6	6	369.48	LAPC4	LAPC4 ER	ATP-dependent RNA helicase DDX3X GN=DDX3X [DDX3X_HUMAN]	0.365102	-1.0979
P50570	13	13	623.97	LAPC4	LAPC4 ER	Dynamin-2 GN=DNM2 [DYN2_HUMAN]	0.366023	-1.09159
Q9H2P0	3	3	99.79	LAPC4	LAPC4 ER	Activity-dependent neuroprotector homeobox protein GN=ADNP [ADNP_HUMAN]	0.367239	-1.16832
O95865	5	5	338.05	LAPC4 ER	LAPC4	N(G),N(G)-dimethylarginine dimethylaminohydrolase 2 GN=DDAH2 [DDAH2_HUMAN]	0.368168	1.06083
Q9NYP7	1	1	32.94	LAPC4	LAPC4 ER	Elongation of very long chain fatty acids protein 5 GN=ELOVL5 [ELOV5_HUMAN]	0.368983	-1.66874
Q15392	1	1	82.98	LAPC4	LAPC4 ER	Delta(24)-sterol reductase GN=DHCR24 [DHC24_HUMAN]	0.369641	-1.16309
A0AVT1	1	1	25.11	LAPC4	LAPC4 ER	Ubiquitin-like modifier-activating enzyme 6 GN=UBA6 [UBA6_HUMAN]	0.370073	-1.10138
P35606	17	17	1014.69	LAPC4 ER	LAPC4	Coatomer subunit beta' GN=COPB2 [COPB2_HUMAN]	0.369899	1.07176
O15160	2	2	236.42	LAPC4 ER	LAPC4	DNA-directed RNA polymerases I and III subunit RPAC1 GN=POLR1C [RPAC1_HUMAN]	0.370136	1.12086
Q9C0B1	1	1	29.78	LAPC4 ER	LAPC4	Alpha-ketoglutarate-dependent dioxygenase FTO GN=FTO [FTO_HUMAN]	0.370283	1.22273
Q8IU81	1	1	31.1	LAPC4	LAPC4 ER	Interferon regulatory factor 2-binding protein 1 GN=IRF2BP1 [I2BP1_HUMAN]	0.371958	-1.30622
Q14157	7	7	357.99	LAPC4	LAPC4 ER	Ubiquitin-associated protein 2-like GN=UBAP2L [UBP2L_HUMAN]	0.371995	-1.19435
Q8NI36	2	2	57.26	LAPC4	LAPC4 ER	WD repeat-containing protein 36 GN=WDR36 [WDR36_HUMAN]	0.373128	-1.26019
Q9NZZ3	1	1	48.67	LAPC4	LAPC4 ER	Charged multivesicular body protein 5 GN=CHMP5 [CHMP5_HUMAN]	0.37322	-1.07952
Q9NUU7	3	3	200.15	LAPC4	LAPC4 ER	ATP-dependent RNA helicase DDX19A GN=DDX19A [DD19A_HUMAN]	0.374014	-1.10545
Q5VWZ2	1	1	30.69	LAPC4 ER	LAPC4	Lysophospholipase-like protein 1 GN=LYPLAL1 [LYPL1_HUMAN]	0.374331	1.16133
Q01130	2	2	126.53	LAPC4	LAPC4 ER	Serine/arginine-rich splicing factor 2 GN=SRSF2 [SRSF2_HUMAN]	0.375077	-1.11949
Q5VT52	1	1	34.13	LAPC4 ER	LAPC4	Regulation of nuclear pre-mRNA domain-containing protein 2 GN=RPRD2 [RPRD2_HUMAN]	0.375655	1.12892
Q9Y4L1	19	19	1512.26	LAPC4	LAPC4 ER	Hypoxia up-regulated protein 1 GN=HYOU1 [HYOU1_HUMAN]	0.376244	-1.06379
Q96PZ0	2	2	104.58	LAPC4	LAPC4 ER	Pseudouridylate synthase 7 homolog GN=PUS7 [PUS7_HUMAN]	0.377393	-1.25421
P41252	12	12	491.35	LAPC4 ER	LAPC4	Isoleucine--tRNA ligase, cytoplasmic GN=IARS [SYIC_HUMAN]	0.377447	1.0811
Q8TEM1	4	3	239.86	LAPC4	LAPC4 ER	Nuclear pore membrane glycoprotein 210 GN=NUP210 [PO210_HUMAN]	0.377827	-1.58226
P22626	13	10	1179.14	LAPC4	LAPC4 ER	Heterogeneous nuclear ribonucleoproteins A2/B1 GN=HNRNPA2B1 [ROA2_HUMAN]	0.37827	-1.14457
Q9UNW1	1	1	39.92	LAPC4	LAPC4 ER	Multiple inositol polyphosphate phosphatase 1 GN=MINPP1 [MINP1_HUMAN]	0.378428	-1.14202
P30084	8	8	801.19	LAPC4 ER	LAPC4	Enoyl-CoA hydratase, mitochondrial GN=ECHS1 [ECHM_HUMAN]	0.379083	1.1592
P17987	19	18	1443.66	LAPC4 ER	LAPC4	T-complex protein 1 subunit alpha GN=TCP1 [TCPA_HUMAN]	0.379509	1.07237
Q9Y320	1	1	27.29	LAPC4	LAPC4 ER	Thioredoxin-related transmembrane protein 2 GN=TMX2 [TMX2_HUMAN]	0.381802	-1.42571
Q03252	2	2	93.46	LAPC4	LAPC4 ER	Lamin-B2 GN=LMNB2 [LMNB2_HUMAN]	0.381874	-1.71922
Q5T3I0	1	1	28	LAPC4 ER	LAPC4	G patch domain-containing protein 4 GN=GPATCH4 [GPTC4_HUMAN]	0.380864	1.21378
P22694	1	1	60.56	LAPC4 ER	LAPC4	cAMP-dependent protein kinase catalytic subunit beta GN=PRKACB [KAPCB_HUMAN]	0.381386	1.16711
Q9UBQ0	3	3	171.12	LAPC4 ER	LAPC4	Vacuolar protein sorting-associated protein 29 GN=VPS29 [VPS29_HUMAN]	0.381919	1.10735
O95571	3	3	138.18	LAPC4 ER	LAPC4	Protein ETHE1, mitochondrial GN=ETHE1 [ETHE1_HUMAN]	0.382042	1.06076
P41227	1	1	55.99	LAPC4	LAPC4 ER	N-alpha-acetyltransferase 10 GN=NAA10 [NAA10_HUMAN]	0.382676	-1.58783
P35080	1	1	91.34	LAPC4 ER	LAPC4	Profilin-2 GN=PFN2 [PROF2_HUMAN]	0.382821	1.06
P82675	1	1	51.81	LAPC4	LAPC4 ER	28S ribosomal protein S5, mitochondrial GN=MRPS5 [RT05_HUMAN]	0.383879	-1.09851
Q15269	3	3	183.92	LAPC4	LAPC4 ER	Periodic tryptophan protein 2 homolog GN=PWP2 [PWP2_HUMAN]	0.384433	-1.14967
Q99653	1	1	49.45	LAPC4	LAPC4 ER	Calcineurin B homologous protein 1 GN=CHP1 [CHP1_HUMAN]	0.384713	-1.20871
O95218	2	2	188.09	LAPC4	LAPC4 ER	Zinc finger Ran-binding domain-containing protein 2 GN=ZRANB2 [ZRAB2_HUMAN]	0.385055	-1.1441
O14602	1	1	79.77	LAPC4	LAPC4 ER	Eukaryotic translation initiation factor 1A, Y-chromosomal GN=EIF1AY [IF1AY_HUMAN]	0.385809	-1.1955
P54105	1	1	64.91	LAPC4	LAPC4 ER	Methylosome subunit pICln GN=CLNS1A [ICLN_HUMAN]	0.387366	-1.15688
Q7L2H7	6	6	277.77	LAPC4	LAPC4 ER	Eukaryotic translation initiation factor 3 subunit M GN=EIF3M [EIF3M_HUMAN]	0.387827	-1.16805
Q16543	3	3	211.75	LAPC4	LAPC4 ER	Hsp90 co-chaperone Cdc37 GN=CDC37 [CDC37_HUMAN]	0.387945	-1.16131
O95777	3	3	356.98	LAPC4 ER	LAPC4	N-alpha-acetyltransferase 38, NatC auxiliary subunit GN=NAA38 [NAA38_HUMAN]	0.388485	1.11204
Q96ER9	1	1	40.71	LAPC4	LAPC4 ER	Coiled-coil domain-containing protein 51 GN=CCDC51 [CCD51_HUMAN]	0.389384	-1.1754
Q6NUM9	2	1	104.36	LAPC4 ER	LAPC4	All-trans-retinol 13,14-reductase GN=RETSAT PE=2 [RETST_HUMAN]	0.389626	1.15554
Q15836	1	1	96.94	LAPC4	LAPC4 ER	Vesicle-associated membrane protein 3 GN=VAMP3 [VAMP3_HUMAN]	0.390524	-1.2465
Q13085	12	12	491.42	LAPC4	LAPC4 ER	Acetyl-CoA carboxylase 1 GN=ACACA [ACACA_HUMAN]	0.390765	-1.08916
Q96CN7	3	3	119.76	LAPC4	LAPC4 ER	Isochorismatase domain-containing protein 1 GN=ISOC1 [ISOC1_HUMAN]	0.390821	-1.07327
Q53T59	1	1	51.35	LAPC4 ER	LAPC4	HCLS1-binding protein 3 GN=HS1BP3 [H1BP3_HUMAN]	0.390079	1.20456
P05141	10	5	715.53	LAPC4	LAPC4 ER	ADP/ATP translocase 2 GN=SLC25A5 [ADT2_HUMAN]	0.391333	-1.33241
Q13144	4	4	180.87	LAPC4 ER	LAPC4	Translation initiation factor eIF-2B subunit epsilon GN=EIF2B5 [EI2BE_HUMAN]	0.391816	1.08597
P21964	9	8	602.59	LAPC4 ER	LAPC4	Catechol O-methyltransferase GN=COMT [COMT_HUMAN]	0.392235	1.09683
P50213	7	7	356.49	LAPC4	LAPC4 ER	Isocitrate dehydrogenase [NAD] subunit alpha, mitochondrial GN=IDH3A [IDH3A_HUMAN]	0.393108	-1.12361
P19404	2	2	102.56	LAPC4	LAPC4 ER	NADH dehydrogenase [ubiquinone] flavoprotein 2, mitochondrial GN=NDUFV2 [NDUV2_HUMAN]	0.39336	-1.28263
Q9NY61	1	1	44.99	LAPC4	LAPC4 ER	Protein AATF GN=AATF [AATF_HUMAN]	0.394579	-1.21333
P50991	18	17	1274.83	LAPC4 ER	LAPC4	T-complex protein 1 subunit delta GN=CCT4 [TCPD_HUMAN]	0.395274	1.06996
Q9BWH2	1	1	34.69	LAPC4	LAPC4 ER	FUN14 domain-containing protein 2 GN=FUNDC2 [FUND2_HUMAN]	0.3961	-1.0173
Q9UBV8	1	1	33.81	LAPC4 ER	LAPC4	Peflin GN=PEF1 [PEF1_HUMAN]	0.396512	1.11594
P25705	17	17	1367.87	LAPC4	LAPC4 ER	ATP synthase subunit alpha, mitochondrial GN=ATP5A1 [ATPA_HUMAN]	0.397026	-1.15551
O00232	4	4	234.49	LAPC4 ER	LAPC4	26S proteasome non-ATPase regulatory subunit 12 GN=PSMD12 [PSD12_HUMAN]	0.39721	1.08337
P30046	2	2	79.89	LAPC4 ER	LAPC4	D-dopachrome decarboxylase GN=DDT [DOPD_HUMAN]	0.398561	1.12388
Q96T76	2	2	96.13	LAPC4 ER	LAPC4	MMS19 nucleotide excision repair protein homolog GN=MMS19 [MMS19_HUMAN]	0.398896	1.10098
P0C0S5	4	2	284.53	LAPC4 ER	LAPC4	Histone H2A.Z GN=H2AFZ [H2AZ_HUMAN]	0.399216	1.08831
Q14160	2	2	61.87	LAPC4	LAPC4 ER	Protein scribble homolog GN=SCRIB [SCRIB_HUMAN]	0.401153	-1.28038
P55039	2	1	163.4	LAPC4	LAPC4 ER	Developmentally-regulated GTP-binding protein 2 GN=DRG2 [DRG2_HUMAN]	0.401157	-1.03038
Q9NZT2	3	3	153.07	LAPC4 ER	LAPC4	Opioid growth factor receptor GN=OGFR [OGFR_HUMAN]	0.40099	1.11863
Q86V81	3	3	210.83	LAPC4 ER	LAPC4	THO complex subunit 4 GN=ALYREF [THOC4_HUMAN]	0.401344	1.10402
O75794	1	1	63.66	LAPC4	LAPC4 ER	Cell division cycle protein 123 homolog GN=CDC123 [CD123_HUMAN]	0.401951	-1.0165
P30419	2	2	103.2	LAPC4	LAPC4 ER	Glycylpeptide N-tetradecanoyltransferase 1 GN=NMT1 [NMT1_HUMAN]	0.402501	-1.14057
O75533	13	13	670.2	LAPC4	LAPC4 ER	Splicing factor 3B subunit 1 GN=SF3B1 [SF3B1_HUMAN]	0.402802	-1.09188
P25205	11	11	707.46	LAPC4 ER	LAPC4	DNA replication licensing factor MCM3 GN=MCM3 [MCM3_HUMAN]	0.40229	1.16959
P49721	3	3	147.46	LAPC4 ER	LAPC4	Proteasome subunit beta type-2 GN=PSMB2 [PSB2_HUMAN]	0.402901	1.13164
P30876	5	5	164.12	LAPC4	LAPC4 ER	DNA-directed RNA polymerase II subunit RPB2 GN=POLR2B [RPB2_HUMAN]	0.403483	-1.12653
P51148	5	3	278.62	LAPC4 ER	LAPC4	Ras-related protein Rab-5C GN=RAB5C [RAB5C_HUMAN]	0.403369	1.15688
Q9H1E3	2	2	104.18	LAPC4	LAPC4 ER	Nuclear ubiquitous casein and cyclin-dependent kinase substrate 1 GN=NUCKS1 [NUCKS_HUMAN]	0.40455	-1.24264
Q86SF2	1	1	55.59	LAPC4	LAPC4 ER	N-acetylgalactosaminyltransferase 7 GN=GALNT7 [GALT7_HUMAN]	0.404726	-1.26105
P07384	5	5	282.07	LAPC4	LAPC4 ER	Calpain-1 catalytic subunit GN=CAPN1 [CAN1_HUMAN]	0.405808	-1.06584
Q9Y6C9	2	2	143.37	LAPC4	LAPC4 ER	Mitochondrial carrier homolog 2 GN=MTCH2 [MTCH2_HUMAN]	0.406495	-1.70803
P49458	1	1	72.21	LAPC4 ER	LAPC4	Signal recognition particle 9 kDa protein GN=SRP9 [SRP09_HUMAN]	0.406924	1.09481
Q9NZL9	2	2	109.35	LAPC4	LAPC4 ER	Methionine adenosyltransferase 2 subunit beta GN=MAT2B [MAT2B_HUMAN]	0.407683	-1.16632
Q5JTV8	2	2	96.74	LAPC4	LAPC4 ER	Torsin-1A-interacting protein 1 GN=TOR1AIP1 [TOIP1_HUMAN]	0.407902	-1.48656
Q02978	6	6	364.45	LAPC4	LAPC4 ER	Mitochondrial 2-oxoglutarate/malate carrier protein GN=SLC25A11 [M2OM_HUMAN]	0.409763	-1.44891
Q9H074	1	1	68.64	LAPC4	LAPC4 ER	Polyadenylate-binding protein-interacting protein 1 GN=PAIP1 [PAIP1_HUMAN]	0.411323	-1.09728
Q86U42	2	2	88.23	LAPC4	LAPC4 ER	Polyadenylate-binding protein 2 GN=PABPN1 [PABP2_HUMAN]	0.41168	-1.13788
P62330	1	1	57.76	LAPC4 ER	LAPC4	ADP-ribosylation factor 6 GN=ARF6 [ARF6_HUMAN]	0.412204	1.19985
P00338	9	9	660.03	LAPC4 ER	LAPC4	L-lactate dehydrogenase A chain GN=LDHA [LDHA_HUMAN]	0.415058	1.08348
P00558	20	20	1371.61	LAPC4 ER	LAPC4	Phosphoglycerate kinase 1 GN=PGK1 [PGK1_HUMAN]	0.41644	1.06672
O43929	1	1	53.14	LAPC4 ER	LAPC4	Origin recognition complex subunit 4 GN=ORC4 [ORC4_HUMAN]	0.416719	1.06063
Q9NVA2	6	5	391.98	LAPC4 ER	LAPC4	Septin-11 GN=SEPT11 [SEP11_HUMAN]	0.417752	1.11452
Q9BV86	2	2	59.91	LAPC4 ER	LAPC4	N-terminal Xaa-Pro-Lys N-methyltransferase 1 GN=NTMT1 [NTM1A_HUMAN]	0.418078	1.12228
Q8TC12	2	2	130.22	LAPC4 ER	LAPC4	Retinol dehydrogenase 11 GN=RDH11 [RDH11_HUMAN]	0.41963	1.19323
O60832	5	5	454.74	LAPC4 ER	LAPC4	H/ACA ribonucleoprotein complex subunit 4 GN=DKC1 [DKC1_HUMAN]	0.421165	1.10719
Q9UMS0	2	2	78.18	LAPC4 ER	LAPC4	NFU1 iron-sulfur cluster scaffold homolog, mitochondrial GN=NFU1 [NFU1_HUMAN]	0.42156	1.08645
Q86VS8	2	1	107.62	LAPC4 ER	LAPC4	Protein Hook homolog 3 GN=HOOK3 [HOOK3_HUMAN]	0.422816	1.10184
P39687	6	2	377.51	LAPC4	LAPC4 ER	Acidic leucine-rich nuclear phosphoprotein 32 family member A GN=ANP32A [AN32A_HUMAN]	0.423478	-1.11579
Q9GZT3	3	3	140.08	LAPC4 ER	LAPC4	SRA stem-loop-interacting RNA-binding protein, mitochondrial GN=SLIRP [SLIRP_HUMAN]	0.423457	1.11837
P01112	1	1	64.43	LAPC4	LAPC4 ER	GTPase HRas GN=HRAS [RASH_HUMAN]	0.423866	-1.40901
P00441	4	4	300.62	LAPC4 ER	LAPC4	Superoxide dismutase [Cu-Zn] GN=SOD1 [SODC_HUMAN]	0.424496	1.08892
P09651	12	9	753.51	LAPC4 ER	LAPC4	Heterogeneous nuclear ribonucleoprotein A1 GN=HNRNPA1 [ROA1_HUMAN]	0.424976	1.09038
Q6NXE6	1	1	79.19	LAPC4	LAPC4 ER	Armadillo repeat-containing protein 6 GN=ARMC6 [ARMC6_HUMAN]	0.427746	-1.39658
Q9UHY1	1	1	23.86	LAPC4 ER	LAPC4	Nuclear receptor-binding protein GN=NRBP1 [NRBP_HUMAN]	0.428356	1.03807
P12814	16	5	1111.34	LAPC4 ER	LAPC4	Alpha-actinin-1 GN=ACTN1 [ACTN1_HUMAN]	0.42856	1.07859
Q9Y2X7	2	2	104.36	LAPC4	LAPC4 ER	ARF GTPase-activating protein GIT1 GN=GIT1 [GIT1_HUMAN]	0.429233	-1.33081
P63279	1	1	38.26	LAPC4 ER	LAPC4	SUMO-conjugating enzyme UBC9 GN=UBE2I [UBC9_HUMAN]	0.429691	1.12182
Q9UNF0	1	1	42.57	LAPC4	LAPC4 ER	Protein kinase C and casein kinase substrate in neurons protein 2 GN=PACSIN2 [PACN2_HUMAN]	0.430118	-1.24642
Q14738	4	2	191.17	LAPC4 ER	LAPC4	Serine/threonine-protein phosphatase 2A 56 kDa regulatory subunit delta isoform GN=PPP2R5D [2A5D_HUMAN]	0.430388	1.07826
P30048	6	6	317.28	LAPC4 ER	LAPC4	Thioredoxin-dependent peroxide reductase, mitochondrial GN=PRDX3 [PRDX3_HUMAN]	0.431051	1.11069
P12277	20	20	1538.99	LAPC4 ER	LAPC4	Creatine kinase B-type GN=CKB [KCRB_HUMAN]	0.433012	1.06913
O00422	2	2	80.25	LAPC4	LAPC4 ER	Histone deacetylase complex subunit SAP18 GN=SAP18 [SAP18_HUMAN]	0.434165	-1.09658
Q9BV20	1	1	61.06	LAPC4 ER	LAPC4	Methylthioribose-1-phosphate isomerase GN=MRI1 [MTNA_HUMAN]	0.4339	1.06047
Q9Y3B2	1	1	96.67	LAPC4	LAPC4 ER	Exosome complex component CSL4 GN=EXOSC1 [EXOS1_HUMAN]	0.43606	-1.12018
Q15149	50	47	2975.78	LAPC4 ER	LAPC4	Plectin GN=PLEC [PLEC_HUMAN]	0.435724	1.07835
Q14997	1	1	27.44	LAPC4 ER	LAPC4	Proteasome activator complex subunit 4 GN=PSME4 [PSME4_HUMAN]	0.436184	1.14559
Q9Y617	7	6	414	LAPC4 ER	LAPC4	Phosphoserine aminotransferase GN=PSAT1 [SERC_HUMAN]	0.436427	1.07463
Q9Y2Q9	1	1	56.37	LAPC4 ER	LAPC4	28S ribosomal protein S28, mitochondrial GN=MRPS28 [RT28_HUMAN]	0.436635	1.11841
Q99962	1	1	50.6	LAPC4	LAPC4 ER	Endophilin-A1 GN=SH3GL2 [SH3G2_HUMAN]	0.438784	-1.13687
Q96JJ7	2	1	67.09	LAPC4	LAPC4 ER	Protein disulfide-isomerase TMX3 GN=TMX3 [TMX3_HUMAN]	0.439563	-1.10105
P26641	18	18	1178.56	LAPC4 ER	LAPC4	Elongation factor 1-gamma GN=EEF1G [EF1G_HUMAN]	0.439441	1.07473
P09972	6	4	511.46	LAPC4 ER	LAPC4	Fructose-bisphosphate aldolase C GN=ALDOC [ALDOC_HUMAN]	0.440214	1.05233
Q99460	9	8	526.84	LAPC4 ER	LAPC4	26S proteasome non-ATPase regulatory subunit 1 GN=PSMD1 [PSMD1_HUMAN]	0.440438	1.07284
Q15041	1	1	34.61	LAPC4 ER	LAPC4	ADP-ribosylation factor-like protein 6-interacting protein 1 GN=ARL6IP1 [AR6P1_HUMAN]	0.440551	1.11266
O00170	1	1	34.65	LAPC4 ER	LAPC4	AH receptor-interacting protein GN=AIP [AIP_HUMAN]	0.440764	1.23563
P30040	6	6	330.86	LAPC4	LAPC4 ER	Endoplasmic reticulum resident protein 29 GN=ERP29 [ERP29_HUMAN]	0.441658	-1.06177
Q9BUL5	1	1	36.72	LAPC4	LAPC4 ER	PHD finger protein 23 GN=PHF23 [PHF23_HUMAN]	0.442427	-1.06132
Q9BWS9	1	1	53.42	LAPC4	LAPC4 ER	Chitinase domain-containing protein 1 GN=CHID1 [CHID1_HUMAN]	0.443347	-1.02298
Q9UKM9	6	6	337.26	LAPC4	LAPC4 ER	RNA-binding protein Raly GN=RALY [RALY_HUMAN]	0.444799	-1.14944
P38117	11	11	607.37	LAPC4	LAPC4 ER	Electron transfer flavoprotein subunit beta GN=ETFB [ETFB_HUMAN]	0.445059	-1.07954
Q9BZJ0	1	1	68.68	LAPC4 ER	LAPC4	Crooked neck-like protein 1 GN=CRNKL1 [CRNL1_HUMAN]	0.446233	1.12077
Q9Y3F4	7	7	421.73	LAPC4	LAPC4 ER	Serine-threonine kinase receptor-associated protein GN=STRAP [STRAP_HUMAN]	0.447173	-1.14613
Q15397	1	1	27.56	LAPC4 ER	LAPC4	Pumilio domain-containing protein KIAA0020 GN=KIAA0020 [K0020_HUMAN]	0.450294	1.15762
P49756	5	5	189.72	LAPC4	LAPC4 ER	RNA-binding protein 25 GN=RBM25 [RBM25_HUMAN]	0.451401	-1.07538
O15347	4	3	269.13	LAPC4	LAPC4 ER	High mobility group protein B3 GN=HMGB3 [HMGB3_HUMAN]	0.451491	-1.06436
P31689	7	5	308.95	LAPC4 ER	LAPC4	DnaJ homolog subfamily A member 1 GN=DNAJA1 [DNJA1_HUMAN]	0.450783	1.06631
Q8N684	2	1	101.2	LAPC4 ER	LAPC4	Cleavage and polyadenylation specificity factor subunit 7 GN=CPSF7 [CPSF7_HUMAN]	0.45128	1.17554
Q99471	4	4	335.24	LAPC4 ER	LAPC4	Prefoldin subunit 5 GN=PFDN5 [PFD5_HUMAN]	0.452223	1.06474
P00846	1	1	48.52	LAPC4	LAPC4 ER	ATP synthase subunit a GN=MT-ATP6 [ATP6_HUMAN]	0.453715	-1.27919
Q00688	2	2	146.58	LAPC4 ER	LAPC4	Peptidyl-prolyl cis-trans isomerase FKBP3 GN=FKBP3 [FKBP3_HUMAN]	0.454856	1.08635
Q13151	4	2	273.6	LAPC4	LAPC4 ER	Heterogeneous nuclear ribonucleoprotein A0 GN=HNRNPA0 [ROA0_HUMAN]	0.456546	-1.13529
P14866	8	8	658.91	LAPC4	LAPC4 ER	Heterogeneous nuclear ribonucleoprotein L GN=HNRNPL [HNRPL_HUMAN]	0.456583	-1.11078
Q5BKZ1	1	1	86.1	LAPC4	LAPC4 ER	DBIRD complex subunit ZNF326 GN=ZNF326 [ZN326_HUMAN]	0.457181	-1.11302
Q02487	2	2	74.76	LAPC4	LAPC4 ER	Desmocollin-2 GN=DSC2 [DSC2_HUMAN]	0.457294	-1.1118
O75915	1	1	54.78	LAPC4	LAPC4 ER	PRA1 family protein 3 GN=ARL6IP5 [PRAF3_HUMAN]	0.458164	-1.17314
P28288	2	2	125.85	LAPC4	LAPC4 ER	ATP-binding cassette sub-family D member 3 GN=ABCD3 [ABCD3_HUMAN]	0.458442	-1.14875
O43805	1	1	49.63	LAPC4	LAPC4 ER	Sjoegren syndrome nuclear autoantigen 1 GN=SSNA1 [SSNA1_HUMAN]	0.458738	-1.20565
Q9NZ63	1	1	43.62	LAPC4	LAPC4 ER	Uncharacterized protein C9orf78 GN=C9orf78 [CI078_HUMAN]	0.458839	-1.16642
Q9BQ67	1	1	64.45	LAPC4 ER	LAPC4	Glutamate-rich WD repeat-containing protein 1 GN=GRWD1 [GRWD1_HUMAN]	0.455732	1.07248
Q4G0N4	3	2	143.99	LAPC4 ER	LAPC4	NAD kinase domain-containing protein 1 GN=NADKD1 [NAKD1_HUMAN]	0.457423	1.07277
Q8IXK0	1	1	35.31	LAPC4 ER	LAPC4	Polyhomeotic-like protein 2 GN=PHC2 [PHC2_HUMAN]	0.457927	1.17508
O15372	3	3	102.11	LAPC4 ER	LAPC4	Eukaryotic translation initiation factor 3 subunit H GN=EIF3H [EIF3H_HUMAN]	0.458107	1.07426
P42677	1	1	54.92	LAPC4	LAPC4 ER	40S ribosomal protein S27 GN=RPS27 [RS27_HUMAN]	0.461434	-1.0824
P11387	7	7	331.7	LAPC4	LAPC4 ER	DNA topoisomerase 1 GN=TOP1 [TOP1_HUMAN]	0.462336	-1.09028
O43242	12	12	824.96	LAPC4 ER	LAPC4	26S proteasome non-ATPase regulatory subunit 3 GN=PSMD3 [PSMD3_HUMAN]	0.461971	1.08649
P63208	4	4	253.6	LAPC4 ER	LAPC4	S-phase kinase-associated protein 1 GN=SKP1 [SKP1_HUMAN]	0.46255	1.09079
Q9UI14	1	1	33.56	LAPC4 ER	LAPC4	Prenylated Rab acceptor protein 1 GN=RABAC1 [PRAF1_HUMAN]	0.463367	1.21444
Q96A49	1	1	59.9	LAPC4 ER	LAPC4	Synapse-associated protein 1 GN=SYAP1 [SYAP1_HUMAN]	0.465572	1.56083
Q8NFP9	3	1	160.96	LAPC4	LAPC4 ER	Neurobeachin GN=NBEA [NBEA_HUMAN]	0.466462	-1.11173
Q8TCT9	1	1	37.28	LAPC4 ER	LAPC4	Minor histocompatibility antigen H13 GN=HM13 [HM13_HUMAN]	0.466781	1.18162
P05023	14	14	927.43	LAPC4	LAPC4 ER	Sodium/potassium-transporting ATPase subunit alpha-1 GN=ATP1A1 [AT1A1_HUMAN]	0.467233	-1.16129
Q7Z417	1	1	30.06	LAPC4	LAPC4 ER	Nuclear fragile X mental retardation-interacting protein 2 GN=NUFIP2 [NUFP2_HUMAN]	0.468055	-1.08572
Q06265	2	2	96.37	LAPC4	LAPC4 ER	Exosome complex component RRP45 GN=EXOSC9 [EXOS9_HUMAN]	0.468212	-1.11881
Q9Y5A9	1	1	74.61	LAPC4	LAPC4 ER	YTH domain family protein 2 GN=YTHDF2 [YTHD2_HUMAN]	0.468492	-1.1064
Q99735	1	1	38.66	LAPC4 ER	LAPC4	Microsomal glutathione S-transferase 2 GN=MGST2 [MGST2_HUMAN]	0.468565	1.15715
Q8IXI1	1	1	39.58	LAPC4	LAPC4 ER	Mitochondrial Rho GTPase 2 GN=RHOT2 [MIRO2_HUMAN]	0.469188	-1.01607
Q8WUM0	3	3	124.61	LAPC4 ER	LAPC4	Nuclear pore complex protein Nup133 GN=NUP133 [NU133_HUMAN]	0.468994	1.09382
Q9HB71	7	6	316.06	LAPC4	LAPC4 ER	Calcyclin-binding protein GN=CACYBP [CYBP_HUMAN]	0.469758	-1.10627
O43823	1	1	72.1	LAPC4	LAPC4 ER	A-kinase anchor protein 8 GN=AKAP8 [AKAP8_HUMAN]	0.471631	-1.24079
Q9H3U1	6	5	261.11	LAPC4 ER	LAPC4	Protein unc-45 homolog A GN=UNC45A [UN45A_HUMAN]	0.471434	1.1073
O60664	7	7	401.83	LAPC4	LAPC4 ER	Perilipin-3 GN=PLIN3 [PLIN3_HUMAN]	0.472815	-1.08487
Q9Y2S0	1	1	22.97	LAPC4 ER	LAPC4	DNA-directed RNA polymerases I and III subunit RPAC2 GN=POLR1D [RPAC2_HUMAN]	0.472	16.5688
Q96KA5	1	1	35.83	LAPC4 ER	LAPC4	Cleft lip and palate transmembrane protein 1-like protein GN=CLPTM1L [CLP1L_HUMAN]	0.472585	1.07839
P08574	4	4	175.79	LAPC4 ER	LAPC4	Cytochrome c1, heme protein, mitochondrial GN=CYC1 [CY1_HUMAN]	0.472901	1.16754
P69849	2	2	68.39	LAPC4	LAPC4 ER	Nodal modulator 3 GN=NOMO3 PE=2 [NOMO3_HUMAN]	0.473572	-1.40535
Q96PK6	7	7	448.06	LAPC4	LAPC4 ER	RNA-binding protein 14 GN=RBM14 [RBM14_HUMAN]	0.473621	-1.1026
Q7L5D6	2	2	159.03	LAPC4 ER	LAPC4	Golgi to ER traffic protein 4 homolog GN=GET4 [GET4_HUMAN]	0.474487	1.0623
P10599	5	5	330.87	LAPC4 ER	LAPC4	Thioredoxin GN=TXN [THIO_HUMAN]	0.475015	1.05098
Q9Y6G9	4	4	198.63	LAPC4	LAPC4 ER	Cytoplasmic dynein 1 light intermediate chain 1 GN=DYNC1LI1 [DC1L1_HUMAN]	0.476345	-1.21265
P54886	13	11	788.99	LAPC4	LAPC4 ER	Delta-1-pyrroline-5-carboxylate synthase GN=ALDH18A1 [P5CS_HUMAN]	0.476687	-1.0646
O00399	1	1	33.2	LAPC4	LAPC4 ER	Dynactin subunit 6 GN=DCTN6 [DCTN6_HUMAN]	0.476695	-1.17182
Q9NR50	2	2	69.19	LAPC4	LAPC4 ER	Translation initiation factor eIF-2B subunit gamma GN=EIF2B3 [EI2BG_HUMAN]	0.477525	-1.08954
Q8NFV4	1	1	36.8	LAPC4	LAPC4 ER	Abhydrolase domain-containing protein 11 GN=ABHD11 [ABHDB_HUMAN]	0.477543	-1.12563
P78356	1	1	95.35	LAPC4 ER	LAPC4	Phosphatidylinositol 5-phosphate 4-kinase type-2 beta GN=PIP4K2B [PI42B_HUMAN]	0.476166	1.64951
Q01105	7	7	374.95	LAPC4 ER	LAPC4	Protein SET GN=SET [SET_HUMAN]	0.477578	1.05487
Q9NP81	2	2	176.64	LAPC4 ER	LAPC4	Serine--tRNA ligase, mitochondrial GN=SARS2 [SYSM_HUMAN]	0.477857	1.09299
P07910	11	10	782.19	LAPC4	LAPC4 ER	Heterogeneous nuclear ribonucleoproteins C1/C2 GN=HNRNPC [HNRPC_HUMAN]	0.47944	-1.16603
P00505	7	7	399.03	LAPC4	LAPC4 ER	Aspartate aminotransferase, mitochondrial GN=GOT2 [AATM_HUMAN]	0.480642	-1.06832
O95347	2	2	121.31	LAPC4 ER	LAPC4	Structural maintenance of chromosomes protein 2 GN=SMC2 [SMC2_HUMAN]	0.480376	1.13137
Q9H993	2	2	56.46	LAPC4 ER	LAPC4	UPF0364 protein C6orf211 GN=C6orf211 [CF211_HUMAN]	0.481315	1.10036
Q96DI7	5	5	235.25	LAPC4 ER	LAPC4	U5 small nuclear ribonucleoprotein 40 kDa protein GN=SNRNP40 [SNR40_HUMAN]	0.481825	1.06275
Q5VZK9	1	1	23.47	LAPC4	LAPC4 ER	Leucine-rich repeat-containing protein 16A GN=LRRC16A [LR16A_HUMAN]	0.482443	-1.10169
O95202	7	7	359.78	LAPC4	LAPC4 ER	LETM1 and EF-hand domain-containing protein 1, mitochondrial GN=LETM1 [LETM1_HUMAN]	0.482611	-1.1623
Q9H9T3	1	1	22.45	LAPC4 ER	LAPC4	Elongator complex protein 3 GN=ELP3 [ELP3_HUMAN]	0.482893	1.25383
O95456	1	1	51.12	LAPC4	LAPC4 ER	Proteasome assembly chaperone 1 GN=PSMG1 [PSMG1_HUMAN]	0.483356	-1.11598
Q96EK5	1	1	61.11	LAPC4 ER	LAPC4	KIF1-binding protein GN=KIAA1279 [KBP_HUMAN]	0.48409	1.08166
O60341	4	4	273.89	LAPC4	LAPC4 ER	Lysine-specific histone demethylase 1A GN=KDM1A [KDM1A_HUMAN]	0.484669	-1.07917
Q9Y2R9	2	2	69.74	LAPC4	LAPC4 ER	28S ribosomal protein S7, mitochondrial GN=MRPS7 [RT07_HUMAN]	0.484897	-1.15341
P30042	3	3	110.31	LAPC4	LAPC4 ER	ES1 protein homolog, mitochondrial GN=C21orf33 [ES1_HUMAN]	0.485309	-1.26647
P36405	1	1	45.45	LAPC4	LAPC4 ER	ADP-ribosylation factor-like protein 3 GN=ARL3 [ARL3_HUMAN]	0.486076	-1.10833
P61077	1	1	44.41	LAPC4	LAPC4 ER	Ubiquitin-conjugating enzyme E2 D3 GN=UBE2D3 [UB2D3_HUMAN]	0.486857	-1.14267
Q9Y266	6	6	370.31	LAPC4 ER	LAPC4	Nuclear migration protein nudC GN=NUDC [NUDC_HUMAN]	0.486548	1.08502
P62873	3	3	178.59	LAPC4 ER	LAPC4	Guanine nucleotide-binding protein G(I)/G(S)/G(T) subunit beta-1 GN=GNB1 [GBB1_HUMAN]	0.486659	1.17638
Q16763	2	2	86.08	LAPC4	LAPC4 ER	Ubiquitin-conjugating enzyme E2 S GN=UBE2S [UBE2S_HUMAN]	0.487458	-1.40877
Q15257	5	5	226.62	LAPC4 ER	LAPC4	Serine/threonine-protein phosphatase 2A activator GN=PPP2R4 [PTPA_HUMAN]	0.487657	1.07893
P62333	6	6	314.78	LAPC4 ER	LAPC4	26S protease regulatory subunit 10B GN=PSMC6 [PRS10_HUMAN]	0.488646	1.05925
Q15477	1	1	26.78	LAPC4 ER	LAPC4	Helicase SKI2W GN=SKIV2L [SKIV2_HUMAN]	0.489031	1.06374
Q00610	51	51	3958.81	LAPC4	LAPC4 ER	Clathrin heavy chain 1 GN=CLTC [CLH1_HUMAN]	0.490542	-1.06864
O14737	5	4	328.78	LAPC4	LAPC4 ER	Programmed cell death protein 5 GN=PDCD5 [PDCD5_HUMAN]	0.491195	-1.08568
Q9UID3	2	2	129.11	LAPC4 ER	LAPC4	Vacuolar protein sorting-associated protein 51 homolog GN=VPS51 [VPS51_HUMAN]	0.491772	1.16241
P49750	2	2	67.05	LAPC4 ER	LAPC4	YLP motif-containing protein 1 GN=YLPM1 [YLPM1_HUMAN]	0.492098	1.0525
P25311	2	2	105.06	LAPC4	LAPC4 ER	Zinc-alpha-2-glycoprotein GN=AZGP1 [ZA2G_HUMAN]	0.495354	-1.03183
Q15365	6	5	437.6	LAPC4 ER	LAPC4	Poly(rC)-binding protein 1 GN=PCBP1 [PCBP1_HUMAN]	0.495113	1.04168
Q13492	1	1	81.88	LAPC4 ER	LAPC4	Phosphatidylinositol-binding clathrin assembly protein GN=PICALM [PICAL_HUMAN]	0.495481	1.09731
Q15691	3	3	172.18	LAPC4	LAPC4 ER	Microtubule-associated protein RP/EB family member 1 GN=MAPRE1 [MARE1_HUMAN]	0.49606	-1.14472
P36507	6	3	200.44	LAPC4 ER	LAPC4	Dual specificity mitogen-activated protein kinase kinase 2 GN=MAP2K2 [MP2K2_HUMAN]	0.496647	1.04834
Q9NRG9	2	2	85.06	LAPC4 ER	LAPC4	Aladin GN=AAAS [AAAS_HUMAN]	0.497326	1.03616
P33316	7	6	409.14	LAPC4	LAPC4 ER	Deoxyuridine 5'-triphosphate nucleotidohydrolase, mitochondrial GN=DUT [DUT_HUMAN]	0.499559	-1.08697
Q99623	5	5	293.72	LAPC4	LAPC4 ER	Prohibitin-2 GN=PHB2 [PHB2_HUMAN]	0.499947	-1.22393
P16435	3	3	143.12	LAPC4	LAPC4 ER	NADPH--cytochrome P450 reductase GN=POR [NCPR_HUMAN]	0.500383	-1.15704
Q9H0U9	1	1	83.24	LAPC4 ER	LAPC4	Testis-specific Y-encoded-like protein 1 GN=TSPYL1 [TSYL1_HUMAN]	0.49914	1.01523
P07919	1	1	73.85	LAPC4 ER	LAPC4	Cytochrome b-c1 complex subunit 6, mitochondrial GN=UQCRH [QCR6_HUMAN]	0.499526	1.13106
P49023	1	1	41.28	LAPC4 ER	LAPC4	Paxillin GN=PXN [PAXI_HUMAN]	0.500242	1.1282
Q9H910	6	6	300.6	LAPC4 ER	LAPC4	Hematological and neurological expressed 1-like protein GN=HN1L [HN1L_HUMAN]	0.500244	1.08259
Q96IX5	2	2	172.28	LAPC4	LAPC4 ER	Up-regulated during skeletal muscle growth protein 5 GN=USMG5 [USMG5_HUMAN]	0.501273	-1.27725
Q9NSE4	7	7	338.4	LAPC4 ER	LAPC4	Isoleucine--tRNA ligase, mitochondrial GN=IARS2 [SYIM_HUMAN]	0.501762	1.04724
O95159	1	1	36.79	LAPC4	LAPC4 ER	Zinc finger protein-like 1 GN=ZFPL1 [ZFPL1_HUMAN]	0.502705	-1.1113
Q15233	3	3	247.22	LAPC4	LAPC4 ER	Non-POU domain-containing octamer-binding protein GN=NONO [NONO_HUMAN]	0.503078	-1.06344
P57735	2	2	109.81	LAPC4 ER	LAPC4	Ras-related protein Rab-25 GN=RAB25 [RAB25_HUMAN]	0.503862	1.11402
Q5VT66	1	1	54.06	LAPC4	LAPC4 ER	MOSC domain-containing protein 1, mitochondrial GN=MARC1 [MOSC1_HUMAN]	0.505696	-1.86215
O75494	3	3	111.23	LAPC4	LAPC4 ER	Serine/arginine-rich splicing factor 10 GN=SRSF10 [SRS10_HUMAN]	0.505962	-1.19205
Q96C90	1	1	51.59	LAPC4	LAPC4 ER	Protein phosphatase 1 regulatory subunit 14B GN=PPP1R14B [PP14B_HUMAN]	0.506582	-1.04276
Q07864	1	1	29.3	LAPC4	LAPC4 ER	DNA polymerase epsilon catalytic subunit A GN=POLE [DPOE1_HUMAN]	0.506828	-1.03035
Q9UN37	1	1	49.97	LAPC4 ER	LAPC4	Vacuolar protein sorting-associated protein 4A GN=VPS4A [VPS4A_HUMAN]	0.506637	1.08976
P04179	1	1	47.58	LAPC4	LAPC4 ER	Superoxide dismutase [Mn], mitochondrial GN=SOD2 [SODM_HUMAN]	0.507264	-1.21088
Q14683	5	3	234.12	LAPC4 ER	LAPC4	Structural maintenance of chromosomes protein 1A GN=SMC1A [SMC1A_HUMAN]	0.508083	1.06048
O75694	7	7	446.89	LAPC4	LAPC4 ER	Nuclear pore complex protein Nup155 GN=NUP155 [NU155_HUMAN]	0.50914	-1.06437
Q9Y5J7	1	1	48.03	LAPC4 ER	LAPC4	Mitochondrial import inner membrane translocase subunit Tim9 GN=TIMM9 [TIM9_HUMAN]	0.50969	1.05838
P09525	3	3	243.2	LAPC4	LAPC4 ER	Annexin A4 GN=ANXA4 [ANXA4_HUMAN]	0.510069	-1.18552
O95373	13	12	939.51	LAPC4 ER	LAPC4	Importin-7 GN=IPO7 [IPO7_HUMAN]	0.510472	1.06377
Q86WQ0	1	1	60.69	LAPC4	LAPC4 ER	Nuclear receptor 2C2-associated protein GN=NR2C2AP [NR2CA_HUMAN]	0.511666	-1.13097
Q52LJ0	2	2	158.53	LAPC4	LAPC4 ER	Protein FAM98B GN=FAM98B [FA98B_HUMAN]	0.51259	-1.15802
O75146	3	3	125.06	LAPC4 ER	LAPC4	Huntingtin-interacting protein 1-related protein GN=HIP1R [HIP1R_HUMAN]	0.51288	1.198
Q16629	2	1	137.3	LAPC4	LAPC4 ER	Serine/arginine-rich splicing factor 7 GN=SRSF7 [SRSF7_HUMAN]	0.514456	-1.27725
Q9H3K6	1	1	105.54	LAPC4	LAPC4 ER	BolA-like protein 2 GN=BOLA2 [BOLA2_HUMAN]	0.515039	-1.13261
P21926	2	2	95.56	LAPC4 ER	LAPC4	CD9 antigen GN=CD9 [CD9_HUMAN]	0.514148	1.1499
Q8IVD9	1	1	34.87	LAPC4 ER	LAPC4	NudC domain-containing protein 3 GN=NUDCD3 [NUDC3_HUMAN]	0.514291	1.11552
P55327	5	5	382.75	LAPC4 ER	LAPC4	Tumor protein D52 GN=TPD52 [TPD52_HUMAN]	0.514659	1.052
Q9NVI1	3	3	154.54	LAPC4 ER	LAPC4	Fanconi anemia group I protein GN=FANCI [FANCI_HUMAN]	0.514697	1.04932
P55809	8	8	594.4	LAPC4 ER	LAPC4	Succinyl-CoA:3-ketoacid coenzyme A transferase 1, mitochondrial GN=OXCT1 [SCOT1_HUMAN]	0.515192	1.11712
Q7L266	4	4	309.34	LAPC4 ER	LAPC4	Isoaspartyl peptidase/L-asparaginase GN=ASRGL1 [ASGL1_HUMAN]	0.517491	1.06653
Q5VTR2	1	1	82.6	LAPC4 ER	LAPC4	E3 ubiquitin-protein ligase BRE1A GN=RNF20 [BRE1A_HUMAN]	0.517568	1.01966
Q15554	1	1	25.72	LAPC4	LAPC4 ER	Telomeric repeat-binding factor 2 GN=TERF2 [TERF2_HUMAN]	0.518557	-1.73596
P61289	6	6	395.44	LAPC4	LAPC4 ER	Proteasome activator complex subunit 3 GN=PSME3 [PSME3_HUMAN]	0.518911	-1.0914
Q9UHB6	2	2	89.69	LAPC4	LAPC4 ER	LIM domain and actin-binding protein 1 GN=LIMA1 [LIMA1_HUMAN]	0.519607	-1.16367
Q9P1Y5	1	1	51.94	LAPC4	LAPC4 ER	Calmodulin-regulated spectrin-associated protein 3 GN=CAMSAP3 [CAMP3_HUMAN]	0.519925	-1.17823
O94906	1	1	104.65	LAPC4	LAPC4 ER	Pre-mRNA-processing factor 6 GN=PRPF6 [PRP6_HUMAN]	0.520229	-1.20212
Q12792	2	2	227.83	LAPC4 ER	LAPC4	Twinfilin-1 GN=TWF1 [TWF1_HUMAN]	0.519432	1.0981
P13489	14	14	910.12	LAPC4 ER	LAPC4	Ribonuclease inhibitor GN=RNH1 [RINI_HUMAN]	0.520289	1.04379
P78347	10	10	524.43	LAPC4	LAPC4 ER	General transcription factor II-I GN=GTF2I [GTF2I_HUMAN]	0.521038	-1.0552
Q15459	8	7	363.56	LAPC4	LAPC4 ER	Splicing factor 3A subunit 1 GN=SF3A1 [SF3A1_HUMAN]	0.52131	-1.06209
P41223	1	1	25.15	LAPC4 ER	LAPC4	Protein BUD31 homolog GN=BUD31 [BUD31_HUMAN]	0.522389	1.06428
P43243	8	8	503.75	LAPC4	LAPC4 ER	Matrin-3 GN=MATR3 [MATR3_HUMAN]	0.523174	-1.12732
Q9BTC0	1	1	42.99	LAPC4	LAPC4 ER	Death-inducer obliterator 1 GN=DIDO1 [DIDO1_HUMAN]	0.523449	-1.14551
Q9NW64	1	1	40.79	LAPC4 ER	LAPC4	Pre-mRNA-splicing factor RBM22 GN=RBM22 [RBM22_HUMAN]	0.523355	1.09072
Q92973	13	11	625.66	LAPC4	LAPC4 ER	Transportin-1 GN=TNPO1 [TNPO1_HUMAN]	0.524029	-1.11275
Q96K17	1	1	28.27	LAPC4	LAPC4 ER	Transcription factor BTF3 homolog 4 GN=BTF3L4 [BT3L4_HUMAN]	0.52425	-1.15743
Q16740	3	3	188.67	LAPC4	LAPC4 ER	Putative ATP-dependent Clp protease proteolytic subunit, mitochondrial GN=CLPP [CLPP_HUMAN]	0.524963	-1.10179
P49736	13	12	793.15	LAPC4 ER	LAPC4	DNA replication licensing factor MCM2 GN=MCM2 [MCM2_HUMAN]	0.525625	1.6251
P23246	6	4	410.5	LAPC4	LAPC4 ER	Splicing factor, proline- and glutamine-rich GN=SFPQ [SFPQ_HUMAN]	0.526934	-1.09652
P49711	1	1	34	LAPC4	LAPC4 ER	Transcriptional repressor CTCF GN=CTCF [CTCF_HUMAN]	0.527367	-1.10811
Q14061	1	1	89.64	LAPC4	LAPC4 ER	Cytochrome c oxidase copper chaperone GN=COX17 [COX17_HUMAN]	0.527429	-1.14299
Q9NRV9	1	1	37.31	LAPC4	LAPC4 ER	Heme-binding protein 1 GN=HEBP1 [HEBP1_HUMAN]	0.52898	-10.1008
Q9NPD3	1	1	95.4	LAPC4	LAPC4 ER	Exosome complex component RRP41 GN=EXOSC4 [EXOS4_HUMAN]	0.529633	-1.24038
P13693	3	3	85.96	LAPC4	LAPC4 ER	Translationally-controlled tumor protein GN=TPT1 [TCTP_HUMAN]	0.529832	-1.11587
Q96RP9	3	3	163.63	LAPC4 ER	LAPC4	Elongation factor G, mitochondrial GN=GFM1 [EFGM_HUMAN]	0.529344	1.07057
Q13232	1	1	65.07	LAPC4	LAPC4 ER	Nucleoside diphosphate kinase 3 GN=NME3 [NDK3_HUMAN]	0.531259	-1.11773
Q9ULW0	2	2	83.27	LAPC4	LAPC4 ER	Targeting protein for Xklp2 GN=TPX2 [TPX2_HUMAN]	0.531701	-1.11951
Q86X55	1	1	35.51	LAPC4	LAPC4 ER	Histone-arginine methyltransferase CARM1 GN=CARM1 [CARM1_HUMAN]	0.532031	-1.32897
Q9Y490	14	14	802.53	LAPC4	LAPC4 ER	Talin-1 GN=TLN1 [TLN1_HUMAN]	0.53208	-1.06706
P33992	7	7	398.5	LAPC4	LAPC4 ER	DNA replication licensing factor MCM5 GN=MCM5 [MCM5_HUMAN]	0.532086	-1.05464
Q9NQG5	3	3	221.45	LAPC4 ER	LAPC4	Regulation of nuclear pre-mRNA domain-containing protein 1B GN=RPRD1B [RPR1B_HUMAN]	0.531205	1.0554
Q96AE4	3	2	160.83	LAPC4	LAPC4 ER	Far upstream element-binding protein 1 GN=FUBP1 [FUBP1_HUMAN]	0.532658	-1.06004
Q96KG9	2	2	84.38	LAPC4	LAPC4 ER	N-terminal kinase-like protein GN=SCYL1 [NTKL_HUMAN]	0.532841	-1.12109
O75531	2	2	125.53	LAPC4 ER	LAPC4	Barrier-to-autointegration factor GN=BANF1 [BAF_HUMAN]	0.53324	1.10955
P35222	5	1	281.1	LAPC4	LAPC4 ER	Catenin beta-1 GN=CTNNB1 [CTNB1_HUMAN]	0.53367	-1.07167
P08779	4	1	233.26	LAPC4	LAPC4 ER	Keratin, type I cytoskeletal 16 GN=KRT16 [K1C16_HUMAN]	0.534705	-1.22808
Q58FF6	8	1	451.91	LAPC4	LAPC4 ER	Putative heat shock protein HSP 90-beta 4 GN=HSP90AB4P PE=5 [H90B4_HUMAN]	0.536071	-1.06282
P07311	1	1	50.91	LAPC4	LAPC4 ER	Acylphosphatase-1 GN=ACYP1 [ACYP1_HUMAN]	0.536827	-1.10185
P49368	16	16	947.07	LAPC4	LAPC4 ER	T-complex protein 1 subunit gamma GN=CCT3 [TCPG_HUMAN]	0.53685	-1.07949
P69905	1	1	88	LAPC4 ER	LAPC4	Hemoglobin subunit alpha GN=HBA1 [HBA_HUMAN]	0.536515	1.07396
Q9Y365	6	6	315.62	LAPC4 ER	LAPC4	PCTP-like protein GN=STARD10 PE=2 [PCTL_HUMAN]	0.536811	1.05996
Q13126	7	7	337.77	LAPC4 ER	LAPC4	S-methyl-5'-thioadenosine phosphorylase GN=MTAP [MTAP_HUMAN]	0.537494	1.04037
P11441	3	3	105.65	LAPC4 ER	LAPC4	Ubiquitin-like protein 4A GN=UBL4A [UBL4A_HUMAN]	0.538853	1.059
O43175	11	11	857.86	LAPC4	LAPC4 ER	D-3-phosphoglycerate dehydrogenase GN=PHGDH [SERA_HUMAN]	0.541268	-1.09626
Q9BXS5	3	2	139.5	LAPC4	LAPC4 ER	AP-1 complex subunit mu-1 GN=AP1M1 [AP1M1_HUMAN]	0.54251	-1.06948
Q9Y3B9	1	1	53.97	LAPC4	LAPC4 ER	RRP15-like protein GN=RRP15 [RRP15_HUMAN]	0.544214	-1.07636
P49916	2	2	85.09	LAPC4 ER	LAPC4	DNA ligase 3 GN=LIG3 [DNLI3_HUMAN]	0.544047	1.18265
Q9Y3A6	1	1	81.09	LAPC4 ER	LAPC4	Transmembrane emp24 domain-containing protein 5 GN=TMED5 [TMED5_HUMAN]	0.544937	1.06121
O95602	2	2	115.03	LAPC4 ER	LAPC4	DNA-directed RNA polymerase I subunit RPA1 GN=POLR1A [RPA1_HUMAN]	0.54497	1.04881
P28482	5	1	292.29	LAPC4 ER	LAPC4	Mitogen-activated protein kinase 1 GN=MAPK1 [MK01_HUMAN]	0.545659	1.0793
P04406	17	17	1783.93	LAPC4	LAPC4 ER	Glyceraldehyde-3-phosphate dehydrogenase GN=GAPDH [G3P_HUMAN]	0.54609	-1.10156
Q9BUJ2	8	8	416.79	LAPC4	LAPC4 ER	Heterogeneous nuclear ribonucleoprotein U-like protein 1 GN=HNRNPUL1 [HNRL1_HUMAN]	0.546936	-1.0446
O43837	2	2	91.25	LAPC4 ER	LAPC4	Isocitrate dehydrogenase [NAD] subunit beta, mitochondrial GN=IDH3B [IDH3B_HUMAN]	0.547929	1.16394
P06576	19	19	1368.58	LAPC4	LAPC4 ER	ATP synthase subunit beta, mitochondrial GN=ATP5B [ATPB_HUMAN]	0.548351	-1.1364
O60216	2	2	99.66	LAPC4	LAPC4 ER	Double-strand-break repair protein rad21 homolog GN=RAD21 [RAD21_HUMAN]	0.549083	-1.16072
Q10567	10	4	622.3	LAPC4 ER	LAPC4	AP-1 complex subunit beta-1 GN=AP1B1 [AP1B1_HUMAN]	0.548963	1.04181
O14880	1	1	86.47	LAPC4 ER	LAPC4	Microsomal glutathione S-transferase 3 GN=MGST3 [MGST3_HUMAN]	0.549516	1.46442
Q96GC5	1	1	75.42	LAPC4 ER	LAPC4	39S ribosomal protein L48, mitochondrial GN=MRPL48 [RM48_HUMAN]	0.550244	1.11361
Q7L014	7	7	368.01	LAPC4	LAPC4 ER	Probable ATP-dependent RNA helicase DDX46 GN=DDX46 [DDX46_HUMAN]	0.553023	-1.06513
P61960	1	1	53.96	LAPC4	LAPC4 ER	Ubiquitin-fold modifier 1 GN=UFM1 [UFM1_HUMAN]	0.553126	-1.06102
P51571	2	2	76.22	LAPC4 ER	LAPC4	Translocon-associated protein subunit delta GN=SSR4 [SSRD_HUMAN]	0.552808	1.1684
P52789	4	4	186.78	LAPC4	LAPC4 ER	Hexokinase-2 GN=HK2 [HXK2_HUMAN]	0.553843	-1.06536
Q8IUF8	1	1	67.22	LAPC4 ER	LAPC4	MYC-induced nuclear antigen GN=MINA [MINA_HUMAN]	0.553638	1.02153
Q9Y6M7	2	2	93.39	LAPC4	LAPC4 ER	Sodium bicarbonate cotransporter 3 GN=SLC4A7 [S4A7_HUMAN]	0.554429	-1.41191
Q7L5Y9	1	1	46.81	LAPC4 ER	LAPC4	Macrophage erythroblast attacher GN=MAEA [MAEA_HUMAN]	0.555349	1.02268
O14561	3	3	135.75	LAPC4 ER	LAPC4	Acyl carrier protein, mitochondrial GN=NDUFAB1 [ACPM_HUMAN]	0.555538	1.09151
O15173	2	1	107.51	LAPC4 ER	LAPC4	Membrane-associated progesterone receptor component 2 GN=PGRMC2 [PGRC2_HUMAN]	0.556324	1.06299
P60660	7	7	472.15	LAPC4 ER	LAPC4	Myosin light polypeptide 6 GN=MYL6 [MYL6_HUMAN]	0.558059	1.04958
P27816	7	5	337.3	LAPC4 ER	LAPC4	Microtubule-associated protein 4 GN=MAP4 [MAP4_HUMAN]	0.558365	1.07016
O14772	1	1	26.28	LAPC4 ER	LAPC4	Fucose-1-phosphate guanylyltransferase GN=FPGT [FPGT_HUMAN]	0.558497	1.05474
P41567	3	3	171.88	LAPC4	LAPC4 ER	Eukaryotic translation initiation factor 1 GN=EIF1 [EIF1_HUMAN]	0.559189	-1.13751
Q9Y2Z0	3	2	92.49	LAPC4 ER	LAPC4	Suppressor of G2 allele of SKP1 homolog GN=SUGT1 [SUGT1_HUMAN]	0.559466	1.07178
Q9H832	1	1	70.42	LAPC4 ER	LAPC4	Ubiquitin-conjugating enzyme E2 Z GN=UBE2Z [UBE2Z_HUMAN]	0.562625	1.05804
Q15738	3	3	137.24	LAPC4	LAPC4 ER	Sterol-4-alpha-carboxylate 3-dehydrogenase, decarboxylating GN=NSDHL [NSDHL_HUMAN]	0.563594	-1.25797
O95470	1	1	66.46	LAPC4	LAPC4 ER	Sphingosine-1-phosphate lyase 1 GN=SGPL1 [SGPL1_HUMAN]	0.564104	-1.25828
O00193	3	3	226.58	LAPC4	LAPC4 ER	Small acidic protein GN=SMAP [SMAP_HUMAN]	0.564276	-1.12973
Q92879	1	1	72.81	LAPC4	LAPC4 ER	CUGBP Elav-like family member 1 GN=CELF1 [CELF1_HUMAN]	0.564612	-1.0748
P09110	11	11	732.34	LAPC4 ER	LAPC4	3-ketoacyl-CoA thiolase, peroxisomal GN=ACAA1 [THIK_HUMAN]	0.565612	1.08649
Q8NFW8	2	2	67.61	LAPC4 ER	LAPC4	N-acylneuraminate cytidylyltransferase GN=CMAS [NEUA_HUMAN]	0.565963	1.15144
P20700	6	5	376.56	LAPC4	LAPC4 ER	Lamin-B1 GN=LMNB1 [LMNB1_HUMAN]	0.566321	-1.64899
Q9NP77	2	1	102.99	LAPC4 ER	LAPC4	RNA polymerase II subunit A C-terminal domain phosphatase SSU72 GN=SSU72 [SSU72_HUMAN]	0.567655	1.09384
P07437	28	4	2484.99	LAPC4 ER	LAPC4	Tubulin beta chain GN=TUBB [TBB5_HUMAN]	0.56818	1.04311
Q9Y6Y8	2	2	140.98	LAPC4	LAPC4 ER	SEC23-interacting protein GN=SEC23IP [S23IP_HUMAN]	0.569777	-1.09066
Q8WWY3	1	1	35.52	LAPC4	LAPC4 ER	U4/U6 small nuclear ribonucleoprotein Prp31 GN=PRPF31 [PRP31_HUMAN]	0.570427	-1.10706
Q6NSW5	1	1	29.96	LAPC4	LAPC4 ER	Protein FAM45B GN=FAM45B PE=2 [FA45B_HUMAN]	0.570514	-1.1883
Q6NYC1	1	1	79.79	LAPC4 ER	LAPC4	Bifunctional arginine demethylase and lysyl-hydroxylase JMJD6 GN=JMJD6 [JMJD6_HUMAN]	0.570542	1.07087
Q99674	1	1	44.04	LAPC4 ER	LAPC4	Cell growth regulator with EF hand domain protein 1 GN=CGREF1 PE=2 [CGRE1_HUMAN]	0.571067	1.23693
P32969	7	7	447.46	LAPC4	LAPC4 ER	60S ribosomal protein L9 GN=RPL9 [RL9_HUMAN]	0.572252	-1.16902
P30622	1	1	57.84	LAPC4 ER	LAPC4	CAP-Gly domain-containing linker protein 1 GN=CLIP1 [CLIP1_HUMAN]	0.571548	1.17251
Q05397	1	1	41.94	LAPC4 ER	LAPC4	Focal adhesion kinase 1 GN=PTK2 [FAK1_HUMAN]	0.572278	1.03801
P55084	6	6	267.74	LAPC4 ER	LAPC4	Trifunctional enzyme subunit beta, mitochondrial GN=HADHB [ECHB_HUMAN]	0.572485	1.04526
Q13362	3	1	132.48	LAPC4	LAPC4 ER	Serine/threonine-protein phosphatase 2A 56 kDa regulatory subunit gamma isoform GN=PPP2R5C [2A5G_HUMAN]	0.573133	-1.17069
P17480	4	4	163.41	LAPC4	LAPC4 ER	Nucleolar transcription factor 1 GN=UBTF [UBF1_HUMAN]	0.573531	-1.31826
Q8WUD6	1	1	37.09	LAPC4	LAPC4 ER	Cholinephosphotransferase 1 GN=CHPT1 PE=2 [CHPT1_HUMAN]	0.574719	-1.26263
Q92685	1	1	79.05	LAPC4	LAPC4 ER	Dol-P-Man:Man(5)GlcNAc(2)-PP-Dol alpha-1,3-mannosyltransferase GN=ALG3 [ALG3_HUMAN]	0.575552	-1.35792
Q9BTE3	2	2	104.94	LAPC4	LAPC4 ER	Mini-chromosome maintenance complex-binding protein GN=MCMBP [MCMBP_HUMAN]	0.576233	-1.13772
P04264	6	4	409.56	LAPC4	LAPC4 ER	Keratin, type II cytoskeletal 1 GN=KRT1 [K2C1_HUMAN]	0.576695	-1.15323
P12830	3	3	138.86	LAPC4	LAPC4 ER	Cadherin-1 GN=CDH1 [CADH1_HUMAN]	0.577434	-1.09629
P31040	8	8	553.17	LAPC4	LAPC4 ER	Succinate dehydrogenase [ubiquinone] flavoprotein subunit, mitochondrial GN=SDHA [DHSA_HUMAN]	0.577758	-1.0915
O00203	4	4	251.31	LAPC4	LAPC4 ER	AP-3 complex subunit beta-1 GN=AP3B1 [AP3B1_HUMAN]	0.578126	-1.04794
P55884	13	13	618.9	LAPC4	LAPC4 ER	Eukaryotic translation initiation factor 3 subunit B GN=EIF3B [EIF3B_HUMAN]	0.578736	-1.04728
P19174	1	1	36.13	LAPC4	LAPC4 ER	1-phosphatidylinositol 4,5-bisphosphate phosphodiesterase gamma-1 GN=PLCG1 [PLCG1_HUMAN]	0.579	-1.12758
Q9UKY7	2	2	146.97	LAPC4	LAPC4 ER	Protein CDV3 homolog GN=CDV3 [CDV3_HUMAN]	0.579469	-1.16408
Q8WXC6	1	1	33.35	LAPC4	LAPC4 ER	Myeloma-overexpressed gene 2 protein GN=MYEOV2 PE=2 [MYOV2_HUMAN]	0.580668	-2.87442
A0FGR8	1	1	75.99	LAPC4	LAPC4 ER	Extended synaptotagmin-2 GN=ESYT2 [ESYT2_HUMAN]	0.581089	-1.18478
Q9NZN8	1	1	37.23	LAPC4	LAPC4 ER	CCR4-NOT transcription complex subunit 2 GN=CNOT2 [CNOT2_HUMAN]	0.58332	-1.28659
P13073	3	3	139.29	LAPC4	LAPC4 ER	Cytochrome c oxidase subunit 4 isoform 1, mitochondrial GN=COX4I1 [COX41_HUMAN]	0.583515	-1.35562
P62266	5	5	274.31	LAPC4	LAPC4 ER	40S ribosomal protein S23 GN=RPS23 [RS23_HUMAN]	0.583715	-1.20045
Q00765	2	2	96.99	LAPC4	LAPC4 ER	Receptor expression-enhancing protein 5 GN=REEP5 [REEP5_HUMAN]	0.584352	-1.08943
Q9UHG3	4	4	187.89	LAPC4	LAPC4 ER	Prenylcysteine oxidase 1 GN=PCYOX1 [PCYOX_HUMAN]	0.585346	-1.18562
P40763	5	5	396.07	LAPC4 ER	LAPC4	Signal transducer and activator of transcription 3 GN=STAT3 [STAT3_HUMAN]	0.586623	1.04145
Q9BZF1	1	1	50.65	LAPC4 ER	LAPC4	Oxysterol-binding protein-related protein 8 GN=OSBPL8 [OSBL8_HUMAN]	0.586695	1.00056
Q9NTG7	1	1	81.27	LAPC4	LAPC4 ER	NAD-dependent protein deacetylase sirtuin-3, mitochondrial GN=SIRT3 [SIR3_HUMAN]	0.587848	-1.07019
Q9H8Y8	4	4	259.81	LAPC4	LAPC4 ER	Golgi reassembly-stacking protein 2 GN=GORASP2 [GORS2_HUMAN]	0.588955	-1.07129
P48444	5	5	289.85	LAPC4 ER	LAPC4	Coatomer subunit delta GN=ARCN1 [COPD_HUMAN]	0.589916	1.03221
Q9GZT9	1	1	40.55	LAPC4	LAPC4 ER	Egl nine homolog 1 GN=EGLN1 [EGLN1_HUMAN]	0.591065	-1.12577
P84103	3	2	195.33	LAPC4 ER	LAPC4	Serine/arginine-rich splicing factor 3 GN=SRSF3 [SRSF3_HUMAN]	0.591326	1.0419
Q9UBE0	1	1	28.25	LAPC4 ER	LAPC4	SUMO-activating enzyme subunit 1 GN=SAE1 [SAE1_HUMAN]	0.592153	1.11031
P06748	7	7	568.41	LAPC4 ER	LAPC4	Nucleophosmin GN=NPM1 [NPM_HUMAN]	0.593514	1.07219
Q02218	12	12	579.79	LAPC4	LAPC4 ER	2-oxoglutarate dehydrogenase, mitochondrial GN=OGDH [ODO1_HUMAN]	0.594032	-1.07521
Q9Y6W5	1	1	34.94	LAPC4	LAPC4 ER	Wiskott-Aldrich syndrome protein family member 2 GN=WASF2 [WASF2_HUMAN]	0.594539	-1.18194
P60228	6	6	238.11	LAPC4 ER	LAPC4	Eukaryotic translation initiation factor 3 subunit E GN=EIF3E [EIF3E_HUMAN]	0.594322	1.05233
Q8N6H7	1	1	49.17	LAPC4	LAPC4 ER	ADP-ribosylation factor GTPase-activating protein 2 GN=ARFGAP2 [ARFG2_HUMAN]	0.596673	-1.05953
Q96CU9	1	1	77.36	LAPC4	LAPC4 ER	FAD-dependent oxidoreductase domain-containing protein 1 GN=FOXRED1 [FXRD1_HUMAN]	0.597511	-1.09843
P08651	2	1	75.06	LAPC4 ER	LAPC4	Nuclear factor 1 C-type GN=NFIC [NFIC_HUMAN]	0.595807	1.16281
P46060	7	7	488.9	LAPC4 ER	LAPC4	Ran GTPase-activating protein 1 GN=RANGAP1 [RAGP1_HUMAN]	0.596911	1.04658
Q16650	1	1	41.32	LAPC4 ER	LAPC4	T-box brain protein 1 GN=TBR1 [TBR1_HUMAN]	0.597067	1.04259
Q92747	6	6	376.93	LAPC4 ER	LAPC4	Actin-related protein 2/3 complex subunit 1A GN=ARPC1A [ARC1A_HUMAN]	0.597101	1.04832
P47897	18	17	1066.11	LAPC4 ER	LAPC4	Glutamine--tRNA ligase GN=QARS [SYQ_HUMAN]	0.597206	1.05025
Q9Y5N5	1	1	33.39	LAPC4	LAPC4 ER	HemK methyltransferase family member 2 GN=N6AMT1 [HEMK2_HUMAN]	0.598168	-1.36622
P63167	3	3	181.09	LAPC4 ER	LAPC4	Dynein light chain 1, cytoplasmic GN=DYNLL1 [DYL1_HUMAN]	0.598255	1.05427
P06132	2	2	106.62	LAPC4	LAPC4 ER	Uroporphyrinogen decarboxylase GN=UROD [DCUP_HUMAN]	0.599024	-1.18277
P14635	1	1	53.21	LAPC4	LAPC4 ER	G2/mitotic-specific cyclin-B1 GN=CCNB1 [CCNB1_HUMAN]	0.600636	-1.24268
P50502	5	4	268.94	LAPC4	LAPC4 ER	Hsc70-interacting protein GN=ST13 [F10A1_HUMAN]	0.601258	-1.09231
P52434	1	1	39.91	LAPC4	LAPC4 ER	DNA-directed RNA polymerases I, II, and III subunit RPABC3 GN=POLR2H [RPAB3_HUMAN]	0.601348	-1.04888
Q13427	1	1	65.48	LAPC4 ER	LAPC4	Peptidyl-prolyl cis-trans isomerase G GN=PPIG [PPIG_HUMAN]	0.600432	1.03381
Q15042	3	3	112.28	LAPC4 ER	LAPC4	Rab3 GTPase-activating protein catalytic subunit GN=RAB3GAP1 [RB3GP_HUMAN]	0.600584	1.07155
Q14657	1	1	49.85	LAPC4 ER	LAPC4	L antigen family member 3 GN=LAGE3 [LAGE3_HUMAN]	0.60099	1.07289
Q9BPW8	2	2	88.42	LAPC4 ER	LAPC4	Protein NipSnap homolog 1 GN=NIPSNAP1 [NIPS1_HUMAN]	0.601791	1.07455
P19013	3	2	190.12	LAPC4 ER	LAPC4	Keratin, type II cytoskeletal 4 GN=KRT4 [K2C4_HUMAN]	0.602347	1.10422
Q7Z5L9	2	2	138.61	LAPC4 ER	LAPC4	Interferon regulatory factor 2-binding protein 2 GN=IRF2BP2 [I2BP2_HUMAN]	0.606626	1.03621
Q99417	2	2	81.8	LAPC4 ER	LAPC4	C-Myc-binding protein GN=MYCBP [MYCBP_HUMAN]	0.607362	1.03476
Q03468	1	1	27.28	LAPC4 ER	LAPC4	DNA excision repair protein ERCC-6 GN=ERCC6 [ERCC6_HUMAN]	0.608418	1.0884
P20340	3	2	159.95	LAPC4	LAPC4 ER	Ras-related protein Rab-6A GN=RAB6A [RAB6A_HUMAN]	0.609357	-1.07722
Q8N1G4	10	9	559.31	LAPC4	LAPC4 ER	Leucine-rich repeat-containing protein 47 GN=LRRC47 [LRC47_HUMAN]	0.610058	-1.02506
Q8NF91	1	1	43.56	LAPC4	LAPC4 ER	Nesprin-1 GN=SYNE1 [SYNE1_HUMAN]	0.610917	-1.16426
Q02880	5	1	272.38	LAPC4	LAPC4 ER	DNA topoisomerase 2-beta GN=TOP2B [TOP2B_HUMAN]	0.611709	-1.28973
P46020	1	1	23.4	LAPC4 ER	LAPC4	Phosphorylase b kinase regulatory subunit alpha, skeletal muscle isoform GN=PHKA1 [KPB1_HUMAN]	0.61035	1.05201
Q9NUQ8	2	1	92.45	LAPC4 ER	LAPC4	ATP-binding cassette sub-family F member 3 GN=ABCF3 [ABCF3_HUMAN]	0.611185	1.03841
Q01518	8	8	583.24	LAPC4 ER	LAPC4	Adenylyl cyclase-associated protein 1 GN=CAP1 [CAP1_HUMAN]	0.611692	1.0476
P31939	18	18	965.93	LAPC4	LAPC4 ER	Bifunctional purine biosynthesis protein PURH GN=ATIC [PUR9_HUMAN]	0.612626	-1.05418
P16401	4	4	303.31	LAPC4	LAPC4 ER	Histone H1.5 GN=HIST1H1B [H15_HUMAN]	0.613163	-1.11718
Q15813	4	4	198.53	LAPC4	LAPC4 ER	Tubulin-specific chaperone E GN=TBCE [TBCE_HUMAN]	0.613287	-1.06258
Q9NS69	1	1	60.57	LAPC4	LAPC4 ER	Mitochondrial import receptor subunit TOM22 homolog GN=TOMM22 [TOM22_HUMAN]	0.613619	-1.4659
P82664	2	2	108.33	LAPC4 ER	LAPC4	28S ribosomal protein S10, mitochondrial GN=MRPS10 [RT10_HUMAN]	0.613859	1.04551
P82909	1	1	87.43	LAPC4 ER	LAPC4	28S ribosomal protein S36, mitochondrial GN=MRPS36 [RT36_HUMAN]	0.61396	1.0346
Q15388	1	1	58.44	LAPC4	LAPC4 ER	Mitochondrial import receptor subunit TOM20 homolog GN=TOMM20 [TOM20_HUMAN]	0.61496	-1.42417
P15924	8	8	299.08	LAPC4	LAPC4 ER	Desmoplakin GN=DSP [DESP_HUMAN]	0.617152	-1.03664
P20073	1	1	51.15	LAPC4	LAPC4 ER	Annexin A7 GN=ANXA7 [ANXA7_HUMAN]	0.617331	-1.08982
Q8TB61	1	1	25.36	LAPC4	LAPC4 ER	Adenosine 3'-phospho 5'-phosphosulfate transporter 1 GN=SLC35B2 [S35B2_HUMAN]	0.61752	-1.21427
Q9Y285	3	2	122.37	LAPC4	LAPC4 ER	Phenylalanine--tRNA ligase alpha subunit GN=FARSA [SYFA_HUMAN]	0.61812	-1.08342
O75150	2	2	65.73	LAPC4 ER	LAPC4	E3 ubiquitin-protein ligase BRE1B GN=RNF40 [BRE1B_HUMAN]	0.618938	1.06214
O75306	1	1	21.66	LAPC4	LAPC4 ER	NADH dehydrogenase [ubiquinone] iron-sulfur protein 2, mitochondrial GN=NDUFS2 [NDUS2_HUMAN]	0.620981	-1.53864
Q9C0D5	1	1	43.54	LAPC4	LAPC4 ER	Protein TANC1 GN=TANC1 [TANC1_HUMAN]	0.62175	-1.02937
P31153	4	4	203.37	LAPC4	LAPC4 ER	S-adenosylmethionine synthase isoform type-2 GN=MAT2A [METK2_HUMAN]	0.621791	-1.08049
O95757	7	4	390.8	LAPC4 ER	LAPC4	Heat shock 70 kDa protein 4L GN=HSPA4L [HS74L_HUMAN]	0.620517	1.05054
Q9BRP8	1	1	39.18	LAPC4 ER	LAPC4	Partner of Y14 and mago GN=WIBG [WIBG_HUMAN]	0.62094	1.00239
Q6GQQ9	1	1	26.68	LAPC4 ER	LAPC4	OTU domain-containing protein 7B GN=OTUD7B [OTU7B_HUMAN]	0.62195	1.08492
Q13263	22	22	1453.59	LAPC4	LAPC4 ER	Transcription intermediary factor 1-beta GN=TRIM28 [TIF1B_HUMAN]	0.622599	-1.06541
P43897	3	3	180.24	LAPC4	LAPC4 ER	Elongation factor Ts, mitochondrial GN=TSFM [EFTS_HUMAN]	0.62297	-1.02872
Q9BUN8	1	1	34.1	LAPC4	LAPC4 ER	Derlin-1 GN=DERL1 [DERL1_HUMAN]	0.622999	-1.17646
P61106	3	2	150.18	LAPC4 ER	LAPC4	Ras-related protein Rab-14 GN=RAB14 [RAB14_HUMAN]	0.623338	1.02992
Q13564	3	3	169.28	LAPC4 ER	LAPC4	NEDD8-activating enzyme E1 regulatory subunit GN=NAE1 [ULA1_HUMAN]	0.624017	1.04011
Q93052	3	3	140.03	LAPC4 ER	LAPC4	Lipoma-preferred partner GN=LPP [LPP_HUMAN]	0.62419	1.07056
Q969G3	2	2	124.56	LAPC4 ER	LAPC4	SWI/SNF-related matrix-associated actin-dependent regulator of chromatin subfamily E member 1 GN=SMARCE1 [SMCE1_HUMAN]	0.624779	1.08773
P62136	12	4	763.1	LAPC4 ER	LAPC4	Serine/threonine-protein phosphatase PP1-alpha catalytic subunit GN=PPP1CA [PP1A_HUMAN]	0.626334	1.04857
P42166	7	3	524.62	LAPC4	LAPC4 ER	Lamina-associated polypeptide 2, isoform alpha GN=TMPO [LAP2A_HUMAN]	0.627131	-1.04953
O76021	8	8	436.92	LAPC4	LAPC4 ER	Ribosomal L1 domain-containing protein 1 GN=RSL1D1 [RL1D1_HUMAN]	0.62845	-1.12518
Q6P587	2	2	162.65	LAPC4 ER	LAPC4	Acylpyruvase FAHD1, mitochondrial GN=FAHD1 [FAHD1_HUMAN]	0.628286	1.04563
P29692	10	10	687.76	LAPC4	LAPC4 ER	Elongation factor 1-delta GN=EEF1D [EF1D_HUMAN]	0.629745	-1.07468
Q9HAV4	3	3	193.21	LAPC4	LAPC4 ER	Exportin-5 GN=XPO5 [XPO5_HUMAN]	0.629849	-1.04534
Q14677	3	3	209.8	LAPC4 ER	LAPC4	Clathrin interactor 1 GN=CLINT1 [EPN4_HUMAN]	0.629521	1.04862
Q8TBX8	1	1	42.16	LAPC4 ER	LAPC4	Phosphatidylinositol 5-phosphate 4-kinase type-2 gamma GN=PIP4K2C [PI42C_HUMAN]	0.629577	1.06647
O95168	1	1	36.21	LAPC4	LAPC4 ER	NADH dehydrogenase [ubiquinone] 1 beta subcomplex subunit 4 GN=NDUFB4 [NDUB4_HUMAN]	0.630677	-1.34544
P13807	7	6	360.63	LAPC4	LAPC4 ER	Glycogen [starch] synthase, muscle GN=GYS1 [GYS1_HUMAN]	0.634444	-1.11667
Q9UGI8	3	3	145.66	LAPC4 ER	LAPC4	Testin GN=TES [TES_HUMAN]	0.634104	1.07416
Q8N6M0	1	1	28.57	LAPC4	LAPC4 ER	OTU domain-containing protein 6B GN=OTUD6B [OTU6B_HUMAN]	0.635016	-1.13234
Q8WWC4	1	1	47.3	LAPC4 ER	LAPC4	Uncharacterized protein C2orf47, mitochondrial GN=C2orf47 [CB047_HUMAN]	0.636174	1.07882
Q9BQ61	1	1	31.42	LAPC4	LAPC4 ER	Uncharacterized protein C19orf43 GN=C19orf43 [CS043_HUMAN]	0.637582	-1.30325
P49643	1	1	53.02	LAPC4	LAPC4 ER	DNA primase large subunit GN=PRIM2 [PRI2_HUMAN]	0.637811	-1.00177
Q9BW92	1	1	26.88	LAPC4	LAPC4 ER	Threonine--tRNA ligase, mitochondrial GN=TARS2 [SYTM_HUMAN]	0.638172	-1.11946
Q8TDN6	2	2	87.8	LAPC4	LAPC4 ER	Ribosome biogenesis protein BRX1 homolog GN=BRIX1 [BRX1_HUMAN]	0.638539	-1.19516
P61009	1	1	61.07	LAPC4	LAPC4 ER	Signal peptidase complex subunit 3 GN=SPCS3 [SPCS3_HUMAN]	0.63859	-1.31083
P49841	1	1	90.53	LAPC4 ER	LAPC4	Glycogen synthase kinase-3 beta GN=GSK3B [GSK3B_HUMAN]	0.637521	1.12701
Q8WW12	3	3	217.97	LAPC4	LAPC4 ER	PEST proteolytic signal-containing nuclear protein GN=PCNP [PCNP_HUMAN]	0.640625	-1.0716
O15382	3	3	138.35	LAPC4	LAPC4 ER	Branched-chain-amino-acid aminotransferase, mitochondrial GN=BCAT2 [BCAT2_HUMAN]	0.640937	-1.04603
Q6P2E9	4	4	171.59	LAPC4 ER	LAPC4	Enhancer of mRNA-decapping protein 4 GN=EDC4 [EDC4_HUMAN]	0.640042	1.03346
P60059	1	1	30.08	LAPC4 ER	LAPC4	Protein transport protein Sec61 subunit gamma GN=SEC61G PE=2 [SC61G_HUMAN]	0.640727	1.01905
Q92600	1	1	74.38	LAPC4 ER	LAPC4	Cell differentiation protein RCD1 homolog GN=RQCD1 [RCD1_HUMAN]	0.640847	1.08068
Q9Y333	3	3	306.51	LAPC4	LAPC4 ER	U6 snRNA-associated Sm-like protein LSm2 GN=LSM2 [LSM2_HUMAN]	0.643989	-1.07243
P27986	2	2	103.94	LAPC4	LAPC4 ER	Phosphatidylinositol 3-kinase regulatory subunit alpha GN=PIK3R1 [P85A_HUMAN]	0.644766	-1.0625
P0CW22	5	5	387.97	LAPC4	LAPC4 ER	40S ribosomal protein S17-like GN=RPS17L PE=3 [RS17L_HUMAN]	0.644958	-1.06066
P39656	8	8	466.89	LAPC4	LAPC4 ER	Dolichyl-diphosphooligosaccharide--protein glycosyltransferase 48 kDa subunit GN=DDOST [OST48_HUMAN]	0.645243	-1.12766
O60814	8	2	736.17	LAPC4	LAPC4 ER	Histone H2B type 1-K GN=HIST1H2BK [H2B1K_HUMAN]	0.645475	-1.15434
Q9Y3B4	2	2	129.45	LAPC4	LAPC4 ER	Pre-mRNA branch site protein p14 GN=SF3B14 [PM14_HUMAN]	0.645562	-1.10322
P06899	8	2	725.9	LAPC4	LAPC4 ER	Histone H2B type 1-J GN=HIST1H2BJ [H2B1J_HUMAN]	0.645575	-1.13117
Q8WVM8	4	4	221.02	LAPC4 ER	LAPC4	Sec1 family domain-containing protein 1 GN=SCFD1 [SCFD1_HUMAN]	0.643058	1.02976
O15397	2	1	127.1	LAPC4 ER	LAPC4	Importin-8 GN=IPO8 [IPO8_HUMAN]	0.643761	1.02488
P53621	20	20	1223.48	LAPC4 ER	LAPC4	Coatomer subunit alpha GN=COPA [COPA_HUMAN]	0.644945	1.02105
Q9UKF6	1	1	48.46	LAPC4 ER	LAPC4	Cleavage and polyadenylation specificity factor subunit 3 GN=CPSF3 [CPSF3_HUMAN]	0.645556	1.01754
Q9P258	14	14	934.28	LAPC4 ER	LAPC4	Protein RCC2 GN=RCC2 [RCC2_HUMAN]	0.646086	1.01874
O00154	5	5	346.17	LAPC4	LAPC4 ER	Cytosolic acyl coenzyme A thioester hydrolase GN=ACOT7 [BACH_HUMAN]	0.646448	-1.04027
Q9NZL4	6	6	296.31	LAPC4	LAPC4 ER	Hsp70-binding protein 1 GN=HSPBP1 [HPBP1_HUMAN]	0.647892	-1.05354
Q9H1B7	1	1	28.52	LAPC4	LAPC4 ER	Interferon regulatory factor 2-binding protein-like GN=IRF2BPL [I2BPL_HUMAN]	0.648112	-1.00736
Q92667	2	2	74.93	LAPC4	LAPC4 ER	A-kinase anchor protein 1, mitochondrial GN=AKAP1 [AKAP1_HUMAN]	0.650012	-2.10891
Q8WWM7	3	3	95.63	LAPC4	LAPC4 ER	Ataxin-2-like protein GN=ATXN2L [ATX2L_HUMAN]	0.650387	-1.05113
P11177	4	4	192.31	LAPC4 ER	LAPC4	Pyruvate dehydrogenase E1 component subunit beta, mitochondrial GN=PDHB [ODPB_HUMAN]	0.648797	1.06438
P08237	1	1	27.73	LAPC4 ER	LAPC4	6-phosphofructokinase, muscle type GN=PFKM [K6PF_HUMAN]	0.649276	1.22356
O75608	3	3	173.09	LAPC4 ER	LAPC4	Acyl-protein thioesterase 1 GN=LYPLA1 [LYPA1_HUMAN]	0.649498	1.0298
P62714	8	1	482.84	LAPC4 ER	LAPC4	Serine/threonine-protein phosphatase 2A catalytic subunit beta isoform GN=PPP2CB [PP2AB_HUMAN]	0.649906	1.03635
Q7Z739	2	2	87.62	LAPC4 ER	LAPC4	YTH domain family protein 3 GN=YTHDF3 [YTHD3_HUMAN]	0.650275	1.0345
P29992	1	1	30.41	LAPC4	LAPC4 ER	Guanine nucleotide-binding protein subunit alpha-11 GN=GNA11 [GNA11_HUMAN]	0.651731	-1.30029
Q13177	3	3	224.43	LAPC4	LAPC4 ER	Serine/threonine-protein kinase PAK 2 GN=PAK2 [PAK2_HUMAN]	0.652086	-1.06489
P28331	3	3	242.3	LAPC4	LAPC4 ER	NADH-ubiquinone oxidoreductase 75 kDa subunit, mitochondrial GN=NDUFS1 [NDUS1_HUMAN]	0.652223	-1.17057
P04843	12	12	766.45	LAPC4	LAPC4 ER	Dolichyl-diphosphooligosaccharide--protein glycosyltransferase subunit 1 GN=RPN1 [RPN1_HUMAN]	0.65247	-1.14385
Q8NBJ4	2	2	80.37	LAPC4 ER	LAPC4	Golgi membrane protein 1 GN=GOLM1 [GOLM1_HUMAN]	0.65237	1.06193
P35232	8	8	587.91	LAPC4	LAPC4 ER	Prohibitin GN=PHB [PHB_HUMAN]	0.653467	-1.18566
P50995	1	1	48.16	LAPC4 ER	LAPC4	Annexin A11 GN=ANXA11 [ANX11_HUMAN]	0.655785	1.0557
P35573	2	2	63.69	LAPC4	LAPC4 ER	Glycogen debranching enzyme GN=AGL [GDE_HUMAN]	0.65701	-1.2543
Q99797	5	4	176.59	LAPC4 ER	LAPC4	Mitochondrial intermediate peptidase GN=MIPEP [MIPEP_HUMAN]	0.656657	1.04067
P12956	20	19	1570.46	LAPC4	LAPC4 ER	X-ray repair cross-complementing protein 6 GN=XRCC6 [XRCC6_HUMAN]	0.658798	-1.06878
P28838	7	6	357.96	LAPC4	LAPC4 ER	Cytosol aminopeptidase GN=LAP3 [AMPL_HUMAN]	0.658905	-1.03061
P04844	10	10	725.4	LAPC4	LAPC4 ER	Dolichyl-diphosphooligosaccharide--protein glycosyltransferase subunit 2 GN=RPN2 [RPN2_HUMAN]	0.658945	-1.16793
Q5H9R7	2	2	111.12	LAPC4	LAPC4 ER	Serine/threonine-protein phosphatase 6 regulatory subunit 3 GN=PPP6R3 [PP6R3_HUMAN]	0.659012	-1.06052
Q9UM54	3	3	214.1	LAPC4	LAPC4 ER	Unconventional myosin-VI GN=MYO6 [MYO6_HUMAN]	0.659179	-1.22752
Q96KK5	4	2	300.65	LAPC4 ER	LAPC4	Histone H2A type 1-H GN=HIST1H2AH [H2A1H_HUMAN]	0.658558	1.04203
P67870	4	3	202.72	LAPC4	LAPC4 ER	Casein kinase II subunit beta GN=CSNK2B [CSK2B_HUMAN]	0.660553	-1.0735
Q8N9T8	1	1	39.78	LAPC4	LAPC4 ER	Protein KRI1 homolog GN=KRI1 [KRI1_HUMAN]	0.661018	-1.0779
Q9UHD1	1	1	27.78	LAPC4	LAPC4 ER	Cysteine and histidine-rich domain-containing protein 1 GN=CHORDC1 [CHRD1_HUMAN]	0.662993	-1.08614
O00442	1	1	39.07	LAPC4	LAPC4 ER	RNA 3'-terminal phosphate cyclase GN=RTCA [RTCA_HUMAN]	0.663684	-1.05686
Q8IVS2	1	1	42.16	LAPC4	LAPC4 ER	Malonyl-CoA-acyl carrier protein transacylase, mitochondrial GN=MCAT [FABD_HUMAN]	0.664321	-1.19687
Q15102	3	3	122.25	LAPC4	LAPC4 ER	Platelet-activating factor acetylhydrolase IB subunit gamma GN=PAFAH1B3 [PA1B3_HUMAN]	0.665063	-1.08936
Q16891	1	1	48.39	LAPC4	LAPC4 ER	Mitochondrial inner membrane protein GN=IMMT [IMMT_HUMAN]	0.665099	-1.13418
P33993	9	9	606.47	LAPC4	LAPC4 ER	DNA replication licensing factor MCM7 GN=MCM7 [MCM7_HUMAN]	0.665409	-1.03565
P15531	9	2	659.97	LAPC4	LAPC4 ER	Nucleoside diphosphate kinase A GN=NME1 [NDKA_HUMAN]	0.666463	-1.1037
Q92643	1	1	50.89	LAPC4	LAPC4 ER	GPI-anchor transamidase GN=PIGK [GPI8_HUMAN]	0.666809	-1.27855
Q9Y605	1	1	36.15	LAPC4	LAPC4 ER	MORF4 family-associated protein 1 GN=MRFAP1 [MOFA1_HUMAN]	0.667011	-1.56764
P22033	5	5	286.33	LAPC4	LAPC4 ER	Methylmalonyl-CoA mutase, mitochondrial GN=MUT [MUTA_HUMAN]	0.667056	-1.05296
O60749	1	1	72.12	LAPC4	LAPC4 ER	Sorting nexin-2 GN=SNX2 [SNX2_HUMAN]	0.667181	-1.07222
Q3ZCQ8	2	2	116.64	LAPC4	LAPC4 ER	Mitochondrial import inner membrane translocase subunit TIM50 GN=TIMM50 [TIM50_HUMAN]	0.667225	-1.31964
P23284	9	9	616.45	LAPC4 ER	LAPC4	Peptidyl-prolyl cis-trans isomerase B GN=PPIB [PPIB_HUMAN]	0.664136	1.02649
Q9Y6J9	1	1	40.76	LAPC4 ER	LAPC4	TAF6-like RNA polymerase II p300/CBP-associated factor-associated factor 65 kDa subunit 6L GN=TAF6L [TAF6L_HUMAN]	0.664714	1.05539
Q9BRJ7	1	1	24.77	LAPC4 ER	LAPC4	Protein syndesmos GN=NUDT16L1 [SDOS_HUMAN]	0.664938	1.08097
P61978	13	13	1133.05	LAPC4 ER	LAPC4	Heterogeneous nuclear ribonucleoprotein K GN=HNRNPK [HNRPK_HUMAN]	0.665249	1.04015
O95747	2	1	161.93	LAPC4 ER	LAPC4	Serine/threonine-protein kinase OSR1 GN=OXSR1 [OXSR1_HUMAN]	0.667543	1.06136
P16455	1	1	74.44	LAPC4 ER	LAPC4	Methylated-DNA--protein-cysteine methyltransferase GN=MGMT [MGMT_HUMAN]	0.667957	1.04624
P40925	6	6	370.08	LAPC4 ER	LAPC4	Malate dehydrogenase, cytoplasmic GN=MDH1 [MDHC_HUMAN]	0.668031	1.03965
O95674	1	1	26	LAPC4	LAPC4 ER	Phosphatidate cytidylyltransferase 2 GN=CDS2 [CDS2_HUMAN]	0.668415	-1.13571
Q7Z3B4	1	1	81.71	LAPC4 ER	LAPC4	Nucleoporin p54 GN=NUP54 [NUP54_HUMAN]	0.67018	1.01608
O43852	8	7	446.67	LAPC4	LAPC4 ER	Calumenin GN=CALU [CALU_HUMAN]	0.670566	-1.03524
Q9UI26	1	1	33.6	LAPC4 ER	LAPC4	Importin-11 GN=IPO11 [IPO11_HUMAN]	0.671468	1.04519
Q9Y230	12	12	685.42	LAPC4	LAPC4 ER	RuvB-like 2 GN=RUVBL2 [RUVB2_HUMAN]	0.672057	-1.04771
Q9Y6K0	1	1	22.07	LAPC4 ER	LAPC4	Choline/ethanolaminephosphotransferase 1 GN=CEPT1 [CEPT1_HUMAN]	0.672738	1.05389
P29083	1	1	50.51	LAPC4 ER	LAPC4	General transcription factor IIE subunit 1 GN=GTF2E1 [T2EA_HUMAN]	0.672909	1.04158
P49407	2	1	96.09	LAPC4	LAPC4 ER	Beta-arrestin-1 GN=ARRB1 [ARRB1_HUMAN]	0.67458	-1.08036
Q12931	16	15	936.78	LAPC4	LAPC4 ER	Heat shock protein 75 kDa, mitochondrial GN=TRAP1 [TRAP1_HUMAN]	0.676027	-1.03296
P34932	18	16	1251.07	LAPC4	LAPC4 ER	Heat shock 70 kDa protein 4 GN=HSPA4 [HSP74_HUMAN]	0.676179	-1.07448
Q9NP97	1	1	68.01	LAPC4 ER	LAPC4	Dynein light chain roadblock-type 1 GN=DYNLRB1 [DLRB1_HUMAN]	0.675728	1.01468
Q9P000	1	1	42.19	LAPC4	LAPC4 ER	COMM domain-containing protein 9 GN=COMMD9 [COMD9_HUMAN]	0.676575	-1.1508
Q9C0C2	2	2	102.2	LAPC4	LAPC4 ER	182 kDa tankyrase-1-binding protein GN=TNKS1BP1 [TB182_HUMAN]	0.680938	-1.06191
Q15005	1	1	33.25	LAPC4	LAPC4 ER	Signal peptidase complex subunit 2 GN=SPCS2 [SPCS2_HUMAN]	0.680952	-1.39259
Q9Y678	15	13	996.48	LAPC4	LAPC4 ER	Coatomer subunit gamma-1 GN=COPG1 [COPG1_HUMAN]	0.681409	-1.04786
Q99832	20	20	1520.63	LAPC4	LAPC4 ER	T-complex protein 1 subunit eta GN=CCT7 [TCPH_HUMAN]	0.681781	-1.05767
Q9BS26	2	2	73.91	LAPC4 ER	LAPC4	Endoplasmic reticulum resident protein 44 GN=ERP44 [ERP44_HUMAN]	0.683441	1.02871
P25685	5	5	287.32	LAPC4	LAPC4 ER	DnaJ homolog subfamily B member 1 GN=DNAJB1 [DNJB1_HUMAN]	0.684432	-1.03154
P42224	1	1	37.01	LAPC4 ER	LAPC4	Signal transducer and activator of transcription 1-alpha/beta GN=STAT1 [STAT1_HUMAN]	0.685737	1.05345
P51003	7	7	271.82	LAPC4	LAPC4 ER	Poly(A) polymerase alpha GN=PAPOLA [PAPOA_HUMAN]	0.68724	-1.05296
P32121	1	1	27.52	LAPC4 ER	LAPC4	Beta-arrestin-2 GN=ARRB2 [ARRB2_HUMAN]	0.688238	1.06339
Q6NVY1	1	1	54.02	LAPC4 ER	LAPC4	3-hydroxyisobutyryl-CoA hydrolase, mitochondrial GN=HIBCH [HIBCH_HUMAN]	0.688831	1.03767
Q9UJS0	2	2	91.2	LAPC4 ER	LAPC4	Calcium-binding mitochondrial carrier protein Aralar2 GN=SLC25A13 [CMC2_HUMAN]	0.689818	1.07556
Q9UBB5	1	1	87.45	LAPC4	LAPC4 ER	Methyl-CpG-binding domain protein 2 GN=MBD2 [MBD2_HUMAN]	0.690625	-1.05499
Q93062	1	1	44.83	LAPC4 ER	LAPC4	RNA-binding protein with multiple splicing GN=RBPMS [RBPMS_HUMAN]	0.690709	1.07044
O95857	1	1	29.13	LAPC4	LAPC4 ER	Tetraspanin-13 GN=TSPAN13 PE=2 [TSN13_HUMAN]	0.691392	-1.04722
Q99729	5	4	295.49	LAPC4 ER	LAPC4	Heterogeneous nuclear ribonucleoprotein A/B GN=HNRNPAB [ROAA_HUMAN]	0.691961	1.03145
Q9NQH7	2	1	97.27	LAPC4	LAPC4 ER	Probable Xaa-Pro aminopeptidase 3 GN=XPNPEP3 [XPP3_HUMAN]	0.693399	-1.01514
Q92890	1	1	46.64	LAPC4 ER	LAPC4	Ubiquitin fusion degradation protein 1 homolog GN=UFD1L [UFD1_HUMAN]	0.693042	1.06429
Q8TF68	1	1	68.87	LAPC4 ER	LAPC4	Zinc finger protein 384 GN=ZNF384 [ZN384_HUMAN]	0.69317	1.05519
Q7Z7G8	1	1	23.68	LAPC4	LAPC4 ER	Vacuolar protein sorting-associated protein 13B GN=VPS13B [VP13B_HUMAN]	0.694275	-1.02761
O60502	3	3	106.09	LAPC4	LAPC4 ER	Bifunctional protein NCOAT GN=MGEA5 [NCOAT_HUMAN]	0.694787	-1.15282
Q9BVG4	1	1	33.88	LAPC4	LAPC4 ER	UPF0368 protein Cxorf26 GN=CXorf26 [CX026_HUMAN]	0.69538	-1.09094
P61006	3	1	157.18	LAPC4	LAPC4 ER	Ras-related protein Rab-8A GN=RAB8A [RAB8A_HUMAN]	0.695427	-1.0923
Q9P2I0	3	3	129.81	LAPC4 ER	LAPC4	Cleavage and polyadenylation specificity factor subunit 2 GN=CPSF2 [CPSF2_HUMAN]	0.696419	1.03926
P68400	4	4	176.15	LAPC4 ER	LAPC4	Casein kinase II subunit alpha GN=CSNK2A1 [CSK21_HUMAN]	0.697374	1.01815
P35251	2	2	120.79	LAPC4	LAPC4 ER	Replication factor C subunit 1 GN=RFC1 [RFC1_HUMAN]	0.700521	-1.0358
P55265	1	1	51.87	LAPC4	LAPC4 ER	Double-stranded RNA-specific adenosine deaminase GN=ADAR [DSRAD_HUMAN]	0.700645	-1.02992
O95831	7	7	459.29	LAPC4	LAPC4 ER	Apoptosis-inducing factor 1, mitochondrial GN=AIFM1 [AIFM1_HUMAN]	0.700705	-1.08691
Q02818	2	2	115.43	LAPC4	LAPC4 ER	Nucleobindin-1 GN=NUCB1 [NUCB1_HUMAN]	0.701958	-1.28072
O95376	2	2	92.51	LAPC4 ER	LAPC4	E3 ubiquitin-protein ligase ARIH2 GN=ARIH2 [ARI2_HUMAN]	0.701881	1.0499
Q9Y2R5	2	2	78.54	LAPC4	LAPC4 ER	28S ribosomal protein S17, mitochondrial GN=MRPS17 [RT17_HUMAN]	0.702671	-1.04527
Q15185	5	5	279.97	LAPC4 ER	LAPC4	Prostaglandin E synthase 3 GN=PTGES3 [TEBP_HUMAN]	0.7028	1.0279
P11166	1	1	48.94	LAPC4	LAPC4 ER	Solute carrier family 2, facilitated glucose transporter member 1 GN=SLC2A1 [GTR1_HUMAN]	0.704844	-1.54737
Q9UNL2	1	1	77.4	LAPC4 ER	LAPC4	Translocon-associated protein subunit gamma GN=SSR3 [SSRG_HUMAN]	0.707435	1.04947
Q6NYC8	1	1	38.11	LAPC4	LAPC4 ER	Phostensin GN=PPP1R18 [PPR18_HUMAN]	0.71046	-1.10058
O75976	1	1	29.33	LAPC4	LAPC4 ER	Carboxypeptidase D GN=CPD [CBPD_HUMAN]	0.71099	-1.17927
O15254	2	2	109.08	LAPC4 ER	LAPC4	Peroxisomal acyl-coenzyme A oxidase 3 GN=ACOX3 [ACOX3_HUMAN]	0.710823	1.04944
Q86UP2	8	8	477.59	LAPC4	LAPC4 ER	Kinectin GN=KTN1 [KTN1_HUMAN]	0.713596	-1.09928
O14618	1	1	74.42	LAPC4	LAPC4 ER	Copper chaperone for superoxide dismutase GN=CCS [CCS_HUMAN]	0.713961	-1.10355
Q14566	14	14	857.37	LAPC4	LAPC4 ER	DNA replication licensing factor MCM6 GN=MCM6 [MCM6_HUMAN]	0.714979	-1.06122
P62847	4	4	188.62	LAPC4	LAPC4 ER	40S ribosomal protein S24 GN=RPS24 [RS24_HUMAN]	0.718786	-1.03623
Q8NI27	4	4	136.75	LAPC4	LAPC4 ER	THO complex subunit 2 GN=THOC2 [THOC2_HUMAN]	0.71923	-1.05347
Q9NUJ1	2	2	153.56	LAPC4	LAPC4 ER	Abhydrolase domain-containing protein 10, mitochondrial GN=ABHD10 [ABHDA_HUMAN]	0.719873	-1.0269
O75251	1	1	29.04	LAPC4	LAPC4 ER	NADH dehydrogenase [ubiquinone] iron-sulfur protein 7, mitochondrial GN=NDUFS7 [NDUS7_HUMAN]	0.721644	-1.09316
Q5VZ89	1	1	22.1	LAPC4	LAPC4 ER	DENN domain-containing protein 4C GN=DENND4C [DEN4C_HUMAN]	0.722096	-1.55453
Q8WYA6	3	3	131.85	LAPC4	LAPC4 ER	Beta-catenin-like protein 1 GN=CTNNBL1 [CTBL1_HUMAN]	0.722545	-1.05006
P40926	15	15	1184.45	LAPC4 ER	LAPC4	Malate dehydrogenase, mitochondrial GN=MDH2 [MDHM_HUMAN]	0.720157	1.04692
O15258	2	2	108.68	LAPC4 ER	LAPC4	Protein RER1 GN=RER1 [RER1_HUMAN]	0.720306	1.04953
Q13838	13	6	678.66	LAPC4 ER	LAPC4	Spliceosome RNA helicase DDX39B GN=DDX39B [DX39B_HUMAN]	0.720575	1.03123
Q687X5	1	1	55.21	LAPC4 ER	LAPC4	Metalloreductase STEAP4 GN=STEAP4 [STEA4_HUMAN]	0.721099	1.04054
Q92896	3	3	164.99	LAPC4 ER	LAPC4	Golgi apparatus protein 1 GN=GLG1 [GSLG1_HUMAN]	0.721676	1.08353
Q9H0W9	1	1	51.66	LAPC4 ER	LAPC4	Ester hydrolase C11orf54 GN=C11orf54 [CK054_HUMAN]	0.722469	1.0444
O43399	7	7	464.94	LAPC4	LAPC4 ER	Tumor protein D54 GN=TPD52L2 [TPD54_HUMAN]	0.723091	-1.0737
P09622	9	9	766.53	LAPC4	LAPC4 ER	Dihydrolipoyl dehydrogenase, mitochondrial GN=DLD [DLDH_HUMAN]	0.723778	-1.04352
Q9UHY7	3	3	123.52	LAPC4	LAPC4 ER	Enolase-phosphatase E1 GN=ENOPH1 [ENOPH_HUMAN]	0.724747	-1.13021
Q9NX46	2	2	135.43	LAPC4 ER	LAPC4	Poly(ADP-ribose) glycohydrolase ARH3 GN=ADPRHL2 [ARHL2_HUMAN]	0.72414	1.02177
O75934	1	1	64.82	LAPC4 ER	LAPC4	Pre-mRNA-splicing factor SPF27 GN=BCAS2 [SPF27_HUMAN]	0.724774	1.0129
O00754	1	1	46.98	LAPC4 ER	LAPC4	Lysosomal alpha-mannosidase GN=MAN2B1 [MA2B1_HUMAN]	0.725018	1.03264
Q7Z7H5	1	1	28.34	LAPC4 ER	LAPC4	Transmembrane emp24 domain-containing protein 4 GN=TMED4 [TMED4_HUMAN]	0.725261	1.0283
P49419	14	13	973.55	LAPC4 ER	LAPC4	Alpha-aminoadipic semialdehyde dehydrogenase GN=ALDH7A1 [AL7A1_HUMAN]	0.725695	1.02172
P45880	7	7	390.78	LAPC4	LAPC4 ER	Voltage-dependent anion-selective channel protein 2 GN=VDAC2 [VDAC2_HUMAN]	0.727367	-1.29408
Q15758	5	4	336	LAPC4 ER	LAPC4	Neutral amino acid transporter B(0) GN=SLC1A5 [AAAT_HUMAN]	0.726876	1.06201
Q15021	3	3	155.71	LAPC4 ER	LAPC4	Condensin complex subunit 1 GN=NCAPD2 [CND1_HUMAN]	0.727394	1.10094
Q14008	2	2	91.47	LAPC4	LAPC4 ER	Cytoskeleton-associated protein 5 GN=CKAP5 [CKAP5_HUMAN]	0.72908	-1.07477
Q15029	16	16	1050.92	LAPC4 ER	LAPC4	116 kDa U5 small nuclear ribonucleoprotein component GN=EFTUD2 [U5S1_HUMAN]	0.728931	1.01416
Q13501	2	2	119.67	LAPC4	LAPC4 ER	Sequestosome-1 GN=SQSTM1 [SQSTM_HUMAN]	0.732758	-1.08646
Q9UBT2	1	1	27.03	LAPC4 ER	LAPC4	SUMO-activating enzyme subunit 2 GN=UBA2 [SAE2_HUMAN]	0.732754	1.15209
P51648	3	3	108.21	LAPC4 ER	LAPC4	Fatty aldehyde dehydrogenase GN=ALDH3A2 [AL3A2_HUMAN]	0.73311	1.01989
P62140	10	2	587.12	LAPC4 ER	LAPC4	Serine/threonine-protein phosphatase PP1-beta catalytic subunit GN=PPP1CB [PP1B_HUMAN]	0.735107	1.02126
P10809	32	30	3011.32	LAPC4	LAPC4 ER	60 kDa heat shock protein, mitochondrial GN=HSPD1 [CH60_HUMAN]	0.735919	-1.04413
P36542	3	3	192.63	LAPC4	LAPC4 ER	ATP synthase subunit gamma, mitochondrial GN=ATP5C1 [ATPG_HUMAN]	0.736011	-1.15284
O15355	6	6	384.34	LAPC4	LAPC4 ER	Protein phosphatase 1G GN=PPM1G [PPM1G_HUMAN]	0.736851	-1.05979
P49257	1	1	55.19	LAPC4	LAPC4 ER	Protein ERGIC-53 GN=LMAN1 [LMAN1_HUMAN]	0.737561	-1.12585
Q9Y376	2	1	114	LAPC4 ER	LAPC4	Calcium-binding protein 39 GN=CAB39 [CAB39_HUMAN]	0.737284	1.01365
P57088	1	1	75.38	LAPC4	LAPC4 ER	Transmembrane protein 33 GN=TMEM33 [TMM33_HUMAN]	0.738329	-1.17932
Q6PIL6	1	1	25.93	LAPC4	LAPC4 ER	Kv channel-interacting protein 4 GN=KCNIP4 [KCIP4_HUMAN]	0.739355	-1.4582
O00429	3	3	179.02	LAPC4	LAPC4 ER	Dynamin-1-like protein GN=DNM1L [DNM1L_HUMAN]	0.739625	-1.10762
O00303	3	3	183.47	LAPC4	LAPC4 ER	Eukaryotic translation initiation factor 3 subunit F GN=EIF3F [EIF3F_HUMAN]	0.740328	-1.05428
Q5TH69	2	2	166.94	LAPC4	LAPC4 ER	Brefeldin A-inhibited guanine nucleotide-exchange protein 3 GN=ARFGEF3 [BIG3_HUMAN]	0.740592	-1.10114
Q92841	9	7	509.29	LAPC4	LAPC4 ER	Probable ATP-dependent RNA helicase DDX17 GN=DDX17 [DDX17_HUMAN]	0.741011	-1.03891
Q9UBQ5	3	3	107.47	LAPC4 ER	LAPC4	Eukaryotic translation initiation factor 3 subunit K GN=EIF3K [EIF3K_HUMAN]	0.740651	1.01849
Q12972	1	1	41.46	LAPC4	LAPC4 ER	Nuclear inhibitor of protein phosphatase 1 GN=PPP1R8 [PP1R8_HUMAN]	0.74198	-1.0962
Q9H857	3	3	170.65	LAPC4	LAPC4 ER	5'-nucleotidase domain-containing protein 2 GN=NT5DC2 [NT5D2_HUMAN]	0.743387	-1.08335
Q14126	7	7	324.73	LAPC4 ER	LAPC4	Desmoglein-2 GN=DSG2 [DSG2_HUMAN]	0.743316	1.03354
Q16625	2	2	97.81	LAPC4 ER	LAPC4	Occludin GN=OCLN [OCLN_HUMAN]	0.743842	1.01522
Q9Y606	1	1	58.84	LAPC4	LAPC4 ER	tRNA pseudouridine synthase A, mitochondrial GN=PUS1 [TRUA_HUMAN]	0.744677	-1.0361
Q9UDY8	1	1	70.7	LAPC4	LAPC4 ER	Mucosa-associated lymphoid tissue lymphoma translocation protein 1 GN=MALT1 [MALT1_HUMAN]	0.745233	-1.0404
Q12824	1	1	83.75	LAPC4	LAPC4 ER	SWI/SNF-related matrix-associated actin-dependent regulator of chromatin subfamily B member 1 GN=SMARCB1 [SNF5_HUMAN]	0.745436	-1.08731
P16403	6	5	448	LAPC4	LAPC4 ER	Histone H1.2 GN=HIST1H1C [H12_HUMAN]	0.745709	-1.17383
P16152	12	9	769.94	LAPC4	LAPC4 ER	Carbonyl reductase [NADPH] 1 GN=CBR1 [CBR1_HUMAN]	0.747384	-1.02691
Q9Y5L0	2	2	104.64	LAPC4 ER	LAPC4	Transportin-3 GN=TNPO3 [TNPO3_HUMAN]	0.747891	1.0129
O43776	9	9	692.56	LAPC4	LAPC4 ER	Asparagine--tRNA ligase, cytoplasmic GN=NARS [SYNC_HUMAN]	0.749263	-1.0491
Q9Y383	2	2	164.98	LAPC4 ER	LAPC4	Putative RNA-binding protein Luc7-like 2 GN=LUC7L2 [LC7L2_HUMAN]	0.751045	1.01335
Q9NUP9	1	1	28.03	LAPC4	LAPC4 ER	Protein lin-7 homolog C GN=LIN7C [LIN7C_HUMAN]	0.751657	-1.14373
Q9NVH2	1	1	23.36	LAPC4	LAPC4 ER	Integrator complex subunit 7 GN=INTS7 [INT7_HUMAN]	0.752308	-1.09691
Q9Y3D0	1	1	51.62	LAPC4	LAPC4 ER	Mitotic spindle-associated MMXD complex subunit MIP18 GN=FAM96B [MIP18_HUMAN]	0.753709	-1.10249
P52594	2	2	97.53	LAPC4	LAPC4 ER	Arf-GAP domain and FG repeat-containing protein 1 GN=AGFG1 [AGFG1_HUMAN]	0.755267	-1.13071
Q9BYC9	1	1	65.2	LAPC4	LAPC4 ER	39S ribosomal protein L20, mitochondrial GN=MRPL20 [RM20_HUMAN]	0.755406	-1.14841
P28072	2	2	108.65	LAPC4 ER	LAPC4	Proteasome subunit beta type-6 GN=PSMB6 [PSB6_HUMAN]	0.754359	1.01055
Q9NTJ3	4	4	207.5	LAPC4 ER	LAPC4	Structural maintenance of chromosomes protein 4 GN=SMC4 [SMC4_HUMAN]	0.755476	1.03502
Q9H773	2	2	98.34	LAPC4	LAPC4 ER	dCTP pyrophosphatase 1 GN=DCTPP1 [DCTP1_HUMAN]	0.757077	-1.03227
P84022	2	2	75.91	LAPC4 ER	LAPC4	Mothers against decapentaplegic homolog 3 GN=SMAD3 [SMAD3_HUMAN]	0.757352	1.01526
Q969X5	3	3	121.83	LAPC4 ER	LAPC4	Endoplasmic reticulum-Golgi intermediate compartment protein 1 GN=ERGIC1 [ERGI1_HUMAN]	0.757652	1.06611
Q99805	2	2	83.84	LAPC4 ER	LAPC4	Transmembrane 9 superfamily member 2 GN=TM9SF2 [TM9S2_HUMAN]	0.757985	1.00346
O75400	1	1	59.44	LAPC4	LAPC4 ER	Pre-mRNA-processing factor 40 homolog A GN=PRPF40A [PR40A_HUMAN]	0.758885	-1.08241
[truncated: 305 more rows]
