# Supplementary material for: Proteome profiling of enzalutamide‐resistant cell lines and serum analysis identified ALCAM as marker of resistance in castration‐resistant prostate cancer
Source: Int J Cancer. 2022 Jun 21;151(8):1405–19. doi: 10.1002/ijc.34159 (PMC9539937; doi:10.1002/ijc.34159)
Supplement: Supplementary file 3 — TABLE S2 Output dataset of LC‐MS/MS based proteome analysis of DuCaP vs DuCaP‐ENZA cell lines. [file IJC-151-1405-s003.xlsx]

## Sheet: suppl.table2
Suppl.table 2: Output dataset of LC-MS/MS based proteome analysis of DuCaP vs. DuCaP-ENZA cell lines.
Accession	Peptide.count	Unique.peptides	Confidence.score	Highest protein abudance	Lowest protein abudance	Description	p-value (t-Test, unpaired)	Fold Change
Q09666	11	11	539.69	DuCaP	DuCaP ER	Neuroblast differentiationassociated protein AHNAK OS=Homo sapiens GN=AHNAK [AHNK_HUMAN]	2.53527e-09	-6.79484
O95994	6	6	405.49	DuCaP	DuCaP ER	Anterior gradient protein 2 homolog OS=Homo sapiens GN=AGR2 [AGR2_HUMAN]	1.14668e-07	-2.38414
Q9UNN8	2	2	67.68	DuCaP	DuCaP ER	Endothelial protein C receptor OS=Homo sapiens GN=PROCR [EPCR_HUMAN]	2.24669e-07	-6.35251
P15428	8	8	586.87	DuCaP	DuCaP ER	15hydroxyprostaglandin dehydrogenase [NAD(+)] OS=Homo sapiens GN=HPGD [PGDH_HUMAN]	4.89169e-07	-2.00744
Q08380	2	2	136.83	DuCaP	DuCaP ER	Galectin3binding protein OS=Homo sapiens GN=LGALS3BP [LG3BP_HUMAN]	4.28008e-06	-2.32478
Q13576	6	6	342.85	DuCaP	DuCaP ER	Ras GTPaseactivatinglike protein IQGAP2 OS=Homo sapiens GN=IQGAP2 [IQGA2_HUMAN]	4.5908e-06	-1.95234
Q9BUH6	4	4	326.04	DuCaP	DuCaP ER	Uncharacterized protein C9orf142 OS=Homo sapiens GN=C9orf142 [CI142_HUMAN]	1.07417e-05	-1.58011
Q13308	3	3	152.97	DuCaP	DuCaP ER	Inactive tyrosineprotein kinase 7 OS=Homo sapiens GN=PTK7 [PTK7_HUMAN]	1.10288e-05	-2.17098
O60841	4	4	203.41	DuCaP	DuCaP ER	Eukaryotic translation initiation factor 5B OS=Homo sapiens GN=EIF5B [IF2P_HUMAN]	1.36925e-05	-1.35643
Q9Y2W2	3	3	123.66	DuCaP	DuCaP ER	WW domainbinding protein 11 OS=Homo sapiens GN=WBP11 [WBP11_HUMAN]	2.02472e-05	-1.46102
Q9UM54	18	18	1169.66	DuCaP	DuCaP ER	Unconventional myosinVI OS=Homo sapiens GN=MYO6 [MYO6_HUMAN]	2.52634e-05	-2.72218
Q86SF2	3	3	112.62	DuCaP	DuCaP ER	Nacetylgalactosaminyltransferase 7 OS=Homo sapiens GN=GALNT7 [GALT7_HUMAN]	4.36531e-05	-2.79421
P18065	5	5	330.23	DuCaP	DuCaP ER	Insulinlike growth factorbinding protein 2 OS=Homo sapiens GN=IGFBP2 [IBP2_HUMAN]	4.62948e-05	-1.8121
P80303	3	3	115.21	DuCaP	DuCaP ER	Nucleobindin2 OS=Homo sapiens GN=NUCB2 [NUCB2_HUMAN]	5.12211e-05	-1.58738
P51812	2	2	103.99	DuCaP	DuCaP ER	Ribosomal protein S6 kinase alpha3 OS=Homo sapiens GN=RPS6KA3 [KS6A3_HUMAN]	5.35213e-05	-2.01325
P21926	1	1	59.7	DuCaP	DuCaP ER	CD9 antigen OS=Homo sapiens GN=CD9 [CD9_HUMAN]	6.43342e-05	-3.52439
P10644	1	1	59.72	DuCaP	DuCaP ER	cAMPdependent protein kinase type Ialpha regulatory subunit OS=Homo sapiens GN=PRKAR1A [KAP0_HUMAN]	0.000107549	-1.8991
P16989	5	3	421.62	DuCaP	DuCaP ER	DNAbinding protein A OS=Homo sapiens GN=CSDA [DBPA_HUMAN]	0.000130613	-1.95061
Q9UHB6	5	5	277.32	DuCaP	DuCaP ER	LIM domain and actinbinding protein 1 OS=Homo sapiens GN=LIMA1 [LIMA1_HUMAN]	0.000162312	-1.37332
P78310	4	4	164.01	DuCaP	DuCaP ER	Coxsackievirus and adenovirus receptor OS=Homo sapiens GN=CXADR [CXAR_HUMAN]	0.00020568	-2.26003
Q9UEY8	1	1	39.68	DuCaP	DuCaP ER	Gammaadducin OS=Homo sapiens GN=ADD3 [ADDG_HUMAN]	0.00023582	-2.48995
P20645	1	1	45.03	DuCaP	DuCaP ER	Cationdependent mannose6phosphate receptor OS=Homo sapiens GN=M6PR [MPRD_HUMAN]	0.000259179	-2.967
Q9Y6N5	7	7	437.11	DuCaP	DuCaP ER	Sulfide:quinone oxidoreductase, mitochondrial OS=Homo sapiens GN=SQRDL [SQRD_HUMAN]	0.000270031	-2.14609
P55011	2	2	89.47	DuCaP	DuCaP ER	Solute carrier family 12 member 2 OS=Homo sapiens GN=SLC12A2 [S12A2_HUMAN]	0.000276383	-2.53852
Q92499	10	10	473.27	DuCaP	DuCaP ER	ATPdependent RNA helicase DDX1 OS=Homo sapiens GN=DDX1 [DDX1_HUMAN]	0.000299473	-1.20783
P62330	3	2	165.22	DuCaP	DuCaP ER	ADPribosylation factor 6 OS=Homo sapiens GN=ARF6 [ARF6_HUMAN]	0.000349665	-1.83811
P42892	1	1	39.61	DuCaP	DuCaP ER	Endothelinconverting enzyme 1 OS=Homo sapiens GN=ECE1 [ECE1_HUMAN]	0.000349914	-2.96149
Q15758	5	5	285.87	DuCaP	DuCaP ER	Neutral amino acid transporter B(0) OS=Homo sapiens GN=SLC1A5 [AAAT_HUMAN]	0.000450197	-3.01783
O75976	2	2	54.94	DuCaP	DuCaP ER	Carboxypeptidase D OS=Homo sapiens GN=CPD [CBPD_HUMAN]	0.000468942	-4.59407
P15309	9	9	835.35	DuCaP	DuCaP ER	Prostatic acid phosphatase OS=Homo sapiens GN=ACPP [PPAP_HUMAN]	0.000565975	-1.65877
Q9BW04	2	2	98.63	DuCaP	DuCaP ER	Specifically androgenregulated gene protein OS=Homo sapiens GN=SARG [SARG_HUMAN]	0.000624004	-1.55784
Q9NRV9	2	2	44.57	DuCaP	DuCaP ER	Hemebinding protein 1 OS=Homo sapiens GN=HEBP1 [HEBP1_HUMAN]	0.000631261	-1.6089
P54855	2	2	95.63	DuCaP	DuCaP ER	UDPglucuronosyltransferase 2B15 OS=Homo sapiens GN=UGT2B15 [UDB15_HUMAN]	0.00064879	-1.84782
Q96A26	1	1	62.53	DuCaP	DuCaP ER	Protein FAM162A OS=Homo sapiens GN=FAM162A [F162A_HUMAN]	0.000747105	-4.09004
Q96BJ3	3	3	140.51	DuCaP	DuCaP ER	Axin interactor, dorsalizationassociated protein OS=Homo sapiens GN=AIDA [AIDA_HUMAN]	0.000779533	-2.1639
Q969X5	4	4	216.77	DuCaP	DuCaP ER	Endoplasmic reticulumGolgi intermediate compartment protein 1 OS=Homo sapiens GN=ERGIC1 [ERGI1_HUMAN]	0.000961873	-1.78967
Q9NX62	1	1	33.23	DuCaP	DuCaP ER	Inositol monophosphatase 3 OS=Homo sapiens GN=IMPAD1 [IMPA3_HUMAN]	0.00102955	-2.29773
Q9Y282	1	1	88.22	DuCaP	DuCaP ER	Endoplasmic reticulumGolgi intermediate compartment protein 3 OS=Homo sapiens GN=ERGIC3 [ERGI3_HUMAN]	0.00103199	-2.10883
Q07157	2	2	109.77	DuCaP	DuCaP ER	Tight junction protein ZO1 OS=Homo sapiens GN=TJP1 [ZO1_HUMAN]	0.00121799	-1.83595
Q9NYL4	1	1	55.56	DuCaP	DuCaP ER	Peptidylprolyl cistrans isomerase FKBP11 OS=Homo sapiens GN=FKBP11 [FKB11_HUMAN]	0.00126101	-1.95337
P80723	7	7	335.64	DuCaP	DuCaP ER	Brain acid soluble protein 1 OS=Homo sapiens GN=BASP1 [BASP1_HUMAN]	0.00139953	-2.97133
O43286	1	1	37.24	DuCaP	DuCaP ER	Beta1,4galactosyltransferase 5 OS=Homo sapiens GN=B4GALT5 PE=2 [B4GT5_HUMAN]	0.00140387	-2.32436
P78527	67	65	3983.43	DuCaP	DuCaP ER	DNAdependent protein kinase catalytic subunit OS=Homo sapiens GN=PRKDC [PRKDC_HUMAN]	0.00142536	-1.24397
P12956	20	18	1364	DuCaP	DuCaP ER	Xray repair crosscomplementing protein 6 OS=Homo sapiens GN=XRCC6 [XRCC6_HUMAN]	0.00169851	-1.22564
O75608	2	2	96.35	DuCaP	DuCaP ER	Acylprotein thioesterase 1 OS=Homo sapiens GN=LYPLA1 [LYPA1_HUMAN]	0.00188161	-1.37238
P10620	3	3	185.44	DuCaP	DuCaP ER	Microsomal glutathione Stransferase 1 OS=Homo sapiens GN=MGST1 [MGST1_HUMAN]	0.00191986	-2.39488
P53999	4	4	220.62	DuCaP	DuCaP ER	Activated RNA polymerase II transcriptional coactivator p15 OS=Homo sapiens GN=SUB1 [TCP4_HUMAN]	0.00201142	-1.37918
Q92685	1	1	101.82	DuCaP	DuCaP ER	DolPMan:Man(5)GlcNAc(2)PPDol alpha1,3mannosyltransferase OS=Homo sapiens GN=ALG3 [ALG3_HUMAN]	0.00210304	-2.66665
P27487	2	2	132.98	DuCaP	DuCaP ER	Dipeptidyl peptidase 4 OS=Homo sapiens GN=DPP4 [DPP4_HUMAN]	0.00213474	-1.98376
P19367	15	15	930.73	DuCaP	DuCaP ER	Hexokinase1 OS=Homo sapiens GN=HK1 [HXK1_HUMAN]	0.0022194	-1.38414
O00194	2	2	129.42	DuCaP	DuCaP ER	Rasrelated protein Rab27B OS=Homo sapiens GN=RAB27B [RB27B_HUMAN]	0.00224157	-2.26674
P51153	3	1	206.52	DuCaP	DuCaP ER	Rasrelated protein Rab13 OS=Homo sapiens GN=RAB13 [RAB13_HUMAN]	0.00230078	-1.55337
Q9NP61	1	1	79.45	DuCaP	DuCaP ER	ADPribosylation factor GTPaseactivating protein 3 OS=Homo sapiens GN=ARFGAP3 [ARFG3_HUMAN]	0.00245763	-2.00222
Q14739	2	2	149.42	DuCaP	DuCaP ER	LaminB receptor OS=Homo sapiens GN=LBR [LBR_HUMAN]	0.00246211	-2.46561
P61006	4	2	274.27	DuCaP	DuCaP ER	Rasrelated protein Rab8A OS=Homo sapiens GN=RAB8A [RAB8A_HUMAN]	0.00252999	-1.33051
O15439	3	3	121.74	DuCaP	DuCaP ER	Multidrug resistanceassociated protein 4 OS=Homo sapiens GN=ABCC4 [MRP4_HUMAN]	0.00256571	-2.55602
P48723	1	1	34.93	DuCaP	DuCaP ER	Heat shock 70 kDa protein 13 OS=Homo sapiens GN=HSPA13 [HSP13_HUMAN]	0.00263826	-1.57658
Q96IZ0	1	1	60.31	DuCaP	DuCaP ER	PRKC apoptosis WT1 regulator protein OS=Homo sapiens GN=PAWR [PAWR_HUMAN]	0.00265958	-1.49814
Q9NT62	1	1	92.64	DuCaP	DuCaP ER	Ubiquitinlikeconjugating enzyme ATG3 OS=Homo sapiens GN=ATG3 [ATG3_HUMAN]	0.00266733	-1.35763
P46459	7	7	399.16	DuCaP	DuCaP ER	Vesiclefusing ATPase OS=Homo sapiens GN=NSF [NSF_HUMAN]	0.00278715	-1.43117
P23193	7	7	431.71	DuCaP	DuCaP ER	Transcription elongation factor A protein 1 OS=Homo sapiens GN=TCEA1 [TCEA1_HUMAN]	0.00308098	-1.35977
P01112	1	1	99.97	DuCaP	DuCaP ER	GTPase HRas OS=Homo sapiens GN=HRAS [RASH_HUMAN]	0.00317036	-1.68034
P07355	1	1	45.8	DuCaP	DuCaP ER	Annexin A2 OS=Homo sapiens GN=ANXA2 [ANXA2_HUMAN]	0.00320407	-2.91567
P35610	1	1	44.78	DuCaP	DuCaP ER	Sterol Oacyltransferase 1 OS=Homo sapiens GN=SOAT1 [SOAT1_HUMAN]	0.00328691	-2.28768
Q9NX47	1	1	74.61	DuCaP	DuCaP ER	E3 ubiquitinprotein ligase MARCH5 OS=Homo sapiens GN=MARCH5 [MARH5_HUMAN]	0.00333966	-1.95423
Q13813	44	42	3166.94	DuCaP	DuCaP ER	Spectrin alpha chain, nonerythrocytic 1 OS=Homo sapiens GN=SPTAN1 [SPTN1_HUMAN]	0.00340004	-1.40224
Q969V3	4	4	288.98	DuCaP	DuCaP ER	Nicalin OS=Homo sapiens GN=NCLN [NCLN_HUMAN]	0.00344073	-1.98758
Q9UMS0	3	3	202.72	DuCaP	DuCaP ER	NFU1 ironsulfur cluster scaffold homolog, mitochondrial OS=Homo sapiens GN=NFU1 [NFU1_HUMAN]	0.00345392	-1.42567
Q9BUD6	3	3	115.89	DuCaP	DuCaP ER	Spondin2 OS=Homo sapiens GN=SPON2 [SPON2_HUMAN]	0.00349108	-1.79993
P27797	10	10	725.67	DuCaP	DuCaP ER	Calreticulin OS=Homo sapiens GN=CALR [CALR_HUMAN]	0.00388583	-1.25969
P60033	1	1	35.07	DuCaP	DuCaP ER	CD81 antigen OS=Homo sapiens GN=CD81 [CD81_HUMAN]	0.00419138	-1.95308
P18206	1	1	33.28	DuCaP	DuCaP ER	Vinculin OS=Homo sapiens GN=VCL [VINC_HUMAN]	0.00423014	-1.42357
Q8N2K0	1	1	52.85	DuCaP	DuCaP ER	Monoacylglycerol lipase ABHD12 OS=Homo sapiens GN=ABHD12 PE=2 [ABD12_HUMAN]	0.00439578	-2.3277
Q14108	5	5	287.22	DuCaP	DuCaP ER	Lysosome membrane protein 2 OS=Homo sapiens GN=SCARB2 [SCRB2_HUMAN]	0.00447907	-1.94308
Q96HC4	4	4	171.26	DuCaP	DuCaP ER	PDZ and LIM domain protein 5 OS=Homo sapiens GN=PDLIM5 [PDLI5_HUMAN]	0.00449359	-3.10761
Q9UBI6	1	1	35.34	DuCaP	DuCaP ER	Guanine nucleotidebinding protein G(I)/G(S)/G(O) subunit gamma12 OS=Homo sapiens GN=GNG12 [GBG12_HUMAN]	0.00452379	-2.03874
Q96NB2	1	1	57.21	DuCaP	DuCaP ER	Sideroflexin2 OS=Homo sapiens GN=SFXN2 [SFXN2_HUMAN]	0.0045274	-2.62495
Q00577	1	1	31.33	DuCaP	DuCaP ER	Transcriptional activator protein Puralpha OS=Homo sapiens GN=PURA [PURA_HUMAN]	0.00475381	-2.87875
O43278	2	2	70.95	DuCaP	DuCaP ER	Kunitztype protease inhibitor 1 OS=Homo sapiens GN=SPINT1 [SPIT1_HUMAN]	0.00482019	-2.34706
O94919	1	1	32.88	DuCaP	DuCaP ER	Endonuclease domaincontaining 1 protein OS=Homo sapiens GN=ENDOD1 [ENDD1_HUMAN]	0.00486193	-2.00488
Q99623	9	9	681.91	DuCaP	DuCaP ER	Prohibitin2 OS=Homo sapiens GN=PHB2 [PHB2_HUMAN]	0.0052533	-2.75131
O95865	3	3	263.31	DuCaP	DuCaP ER	N(G),N(G)dimethylarginine dimethylaminohydrolase 2 OS=Homo sapiens GN=DDAH2 [DDAH2_HUMAN]	0.00544969	-2.12944
Q9ULR3	1	1	35.16	DuCaP	DuCaP ER	Protein phosphatase 1H OS=Homo sapiens GN=PPM1H [PPM1H_HUMAN]	0.00550556	-1.81641
P35232	4	4	289.34	DuCaP	DuCaP ER	Prohibitin OS=Homo sapiens GN=PHB [PHB_HUMAN]	0.00572747	-3.22709
A0FGR8	1	1	78.93	DuCaP	DuCaP ER	Extended synaptotagmin2 OS=Homo sapiens GN=ESYT2 [ESYT2_HUMAN]	0.00597324	-1.73859
P67812	1	1	41.93	DuCaP	DuCaP ER	Signal peptidase complex catalytic subunit SEC11A OS=Homo sapiens GN=SEC11A [SC11A_HUMAN]	0.00605369	-2.66803
Q58DX5	1	1	60.42	DuCaP	DuCaP ER	Inactive Nacetylatedalphalinked acidic dipeptidaselike protein 2 OS=Homo sapiens GN=NAALADL2 [NADL2_HUMAN]	0.00615234	-1.55421
Q9NRX5	1	1	83.26	DuCaP	DuCaP ER	Serine incorporator 1 OS=Homo sapiens GN=SERINC1 [SERC1_HUMAN]	0.00630888	-1.49063
O15400	1	1	74.82	DuCaP	DuCaP ER	Syntaxin7 OS=Homo sapiens GN=STX7 [STX7_HUMAN]	0.00655085	-2.36185
P61009	1	1	72.42	DuCaP	DuCaP ER	Signal peptidase complex subunit 3 OS=Homo sapiens GN=SPCS3 [SPCS3_HUMAN]	0.0065914	-1.83406
P53007	3	3	195.35	DuCaP	DuCaP ER	Tricarboxylate transport protein, mitochondrial OS=Homo sapiens GN=SLC25A1 [TXTP_HUMAN]	0.00663088	-1.99405
Q9NVV4	1	1	33.1	DuCaP	DuCaP ER	Poly(A) RNA polymerase, mitochondrial OS=Homo sapiens GN=MTPAP [PAPD1_HUMAN]	0.00664176	-1.99709
Q8IV36	1	1	68.02	DuCaP	DuCaP ER	Protein hid1 homolog OS=Homo sapiens GN=C17orf28 [HID1_HUMAN]	0.00677911	-1.97974
Q9NUB1	6	6	310.29	DuCaP	DuCaP ER	Acetylcoenzyme A synthetase 2like, mitochondrial OS=Homo sapiens GN=ACSS1 [ACS2L_HUMAN]	0.00712091	-1.50343
P13473	3	3	139.81	DuCaP	DuCaP ER	Lysosomeassociated membrane glycoprotein 2 OS=Homo sapiens GN=LAMP2 [LAMP2_HUMAN]	0.00712892	-1.25753
O75352	2	2	124.05	DuCaP	DuCaP ER	MannosePdolichol utilization defect 1 protein OS=Homo sapiens GN=MPDU1 [MPU1_HUMAN]	0.00722669	-1.86987
Q9HCM4	2	1	98.55	DuCaP	DuCaP ER	Band 4.1like protein 5 OS=Homo sapiens GN=EPB41L5 [E41L5_HUMAN]	0.00751093	-1.71858
Q13232	3	3	214.95	DuCaP	DuCaP ER	Nucleoside diphosphate kinase 3 OS=Homo sapiens GN=NME3 [NDK3_HUMAN]	0.00756087	-1.74437
Q8N8J7	1	1	27.23	DuCaP	DuCaP ER	Uncharacterized protein C4orf32 OS=Homo sapiens GN=C4orf32 [CD032_HUMAN]	0.0076881	-2.20053
Q9H8Y8	4	4	238.56	DuCaP	DuCaP ER	Golgi reassemblystacking protein 2 OS=Homo sapiens GN=GORASP2 [GORS2_HUMAN]	0.00779458	-1.47915
O00159	4	4	256.58	DuCaP	DuCaP ER	Unconventional myosinIc OS=Homo sapiens GN=MYO1C [MYO1C_HUMAN]	0.00798343	-2.28077
Q8IYU8	1	1	82.73	DuCaP	DuCaP ER	EFhand domaincontaining family member A1 OS=Homo sapiens GN=EFHA1 [EFHA1_HUMAN]	0.00809464	-1.56579
P07947	3	1	131.06	DuCaP	DuCaP ER	Tyrosineprotein kinase Yes OS=Homo sapiens GN=YES1 [YES_HUMAN]	0.00837691	-1.79797
P13010	13	12	841.67	DuCaP	DuCaP ER	Xray repair crosscomplementing protein 5 OS=Homo sapiens GN=XRCC5 [XRCC5_HUMAN]	0.00839847	-1.22584
P05783	8	7	514.32	DuCaP	DuCaP ER	Keratin, type I cytoskeletal 18 OS=Homo sapiens GN=KRT18 [K1C18_HUMAN]	0.00840413	-1.76266
P18615	1	1	57.74	DuCaP	DuCaP ER	Negative elongation factor E OS=Homo sapiens GN=NELFE [NELFE_HUMAN]	0.00845346	-1.29563
P05787	16	13	958.39	DuCaP	DuCaP ER	Keratin, type II cytoskeletal 8 OS=Homo sapiens GN=KRT8 [K2C8_HUMAN]	0.0088118	-1.45964
P52566	1	1	45.33	DuCaP	DuCaP ER	Rho GDPdissociation inhibitor 2 OS=Homo sapiens GN=ARHGDIB [GDIR2_HUMAN]	0.00939259	-2.05719
O00161	3	3	219.6	DuCaP	DuCaP ER	Synaptosomalassociated protein 23 OS=Homo sapiens GN=SNAP23 [SNP23_HUMAN]	0.00958235	-1.94464
P05026	1	1	34.59	DuCaP	DuCaP ER	Sodium/potassiumtransporting ATPase subunit beta1 OS=Homo sapiens GN=ATP1B1 [AT1B1_HUMAN]	0.00961866	-2.31708
Q9P265	3	3	138.67	DuCaP	DuCaP ER	Discointeracting protein 2 homolog B OS=Homo sapiens GN=DIP2B [DIP2B_HUMAN]	0.00972119	-1.33133
Q92947	1	1	33.34	DuCaP	DuCaP ER	GlutarylCoA dehydrogenase, mitochondrial OS=Homo sapiens GN=GCDH [GCDH_HUMAN]	0.00979006	-1.34783
O95168	1	1	46.55	DuCaP	DuCaP ER	NADH dehydrogenase [ubiquinone] 1 beta subcomplex subunit 4 OS=Homo sapiens GN=NDUFB4 [NDUB4_HUMAN]	0.00994714	-2.8
Q9C0C2	5	5	213.86	DuCaP	DuCaP ER	182 kDa tankyrase1binding protein OS=Homo sapiens GN=TNKS1BP1 [TB182_HUMAN]	0.0101219	-1.638
P21397	9	9	629.19	DuCaP	DuCaP ER	Amine oxidase [flavincontaining] A OS=Homo sapiens GN=MAOA [AOFA_HUMAN]	0.0103647	-2.49185
Q9Y624	2	2	116.96	DuCaP	DuCaP ER	Junctional adhesion molecule A OS=Homo sapiens GN=F11R [JAM1_HUMAN]	0.0104701	-1.98834
Q2PPJ7	1	1	44.75	DuCaP	DuCaP ER	Ral GTPaseactivating protein subunit alpha2 OS=Homo sapiens GN=RALGAPA2 [RGPA2_HUMAN]	0.0106839	-1.69078
P52789	1	1	40.17	DuCaP	DuCaP ER	Hexokinase2 OS=Homo sapiens GN=HK2 [HXK2_HUMAN]	0.0107147	-3.52317
Q7L576	2	2	98.83	DuCaP	DuCaP ER	Cytoplasmic FMR1interacting protein 1 OS=Homo sapiens GN=CYFIP1 [CYFP1_HUMAN]	0.0108777	-1.20948
Q96D71	1	1	44.36	DuCaP	DuCaP ER	RalBP1associated Eps domaincontaining protein 1 OS=Homo sapiens GN=REPS1 [REPS1_HUMAN]	0.0109853	-1.21449
Q15147	1	1	24.44	DuCaP	DuCaP ER	1phosphatidylinositol 4,5bisphosphate phosphodiesterase beta4 OS=Homo sapiens GN=PLCB4 [PLCB4_HUMAN]	0.0109964	-11.5456
Q9BXK5	1	1	28.21	DuCaP	DuCaP ER	Bcl2like protein 13 OS=Homo sapiens GN=BCL2L13 [B2L13_HUMAN]	0.0110739	-3.4215
Q02252	5	5	339.18	DuCaP	DuCaP ER	Methylmalonatesemialdehyde dehydrogenase [acylating], mitochondrial OS=Homo sapiens GN=ALDH6A1 [MMSA_HUMAN]	0.0112085	-1.37539
Q13190	1	1	60.13	DuCaP	DuCaP ER	Syntaxin5 OS=Homo sapiens GN=STX5 [STX5_HUMAN]	0.0118277	-1.67224
Q16795	1	1	38.65	DuCaP	DuCaP ER	NADH dehydrogenase [ubiquinone] 1 alpha subcomplex subunit 9, mitochondrial OS=Homo sapiens GN=NDUFA9 [NDUA9_HUMAN]	0.0118522	-2.60889
Q96K17	1	1	42.73	DuCaP	DuCaP ER	Transcription factor BTF3 homolog 4 OS=Homo sapiens GN=BTF3L4 [BT3L4_HUMAN]	0.012123	-1.30912
P07384	1	1	35.79	DuCaP	DuCaP ER	Calpain1 catalytic subunit OS=Homo sapiens GN=CAPN1 [CAN1_HUMAN]	0.012281	-1.45893
Q9BUB7	1	1	51.65	DuCaP	DuCaP ER	Transmembrane protein 70, mitochondrial OS=Homo sapiens GN=TMEM70 [TMM70_HUMAN]	0.0123579	-2.5842
Q9H936	3	3	176.21	DuCaP	DuCaP ER	Mitochondrial glutamate carrier 1 OS=Homo sapiens GN=SLC25A22 [GHC1_HUMAN]	0.0124335	-2.24921
Q96DH6	3	3	178.35	DuCaP	DuCaP ER	RNAbinding protein Musashi homolog 2 OS=Homo sapiens GN=MSI2 [MSI2H_HUMAN]	0.0124906	-1.26749
O60701	15	14	921.84	DuCaP	DuCaP ER	UDPglucose 6dehydrogenase OS=Homo sapiens GN=UGDH [UGDH_HUMAN]	0.0128934	-1.45201
Q9NX40	2	2	133.78	DuCaP	DuCaP ER	OCIA domaincontaining protein 1 OS=Homo sapiens GN=OCIAD1 [OCAD1_HUMAN]	0.0130243	-2.26357
P46940	20	20	1166.52	DuCaP	DuCaP ER	Ras GTPaseactivatinglike protein IQGAP1 OS=Homo sapiens GN=IQGAP1 [IQGA1_HUMAN]	0.0133681	-1.23711
Q53H12	3	3	218.34	DuCaP	DuCaP ER	Acylglycerol kinase, mitochondrial OS=Homo sapiens GN=AGK [AGK_HUMAN]	0.0133969	-1.96254
Q9Y6U3	6	6	363.05	DuCaP	DuCaP ER	Adseverin OS=Homo sapiens GN=SCIN [ADSV_HUMAN]	0.0136045	-1.37796
Q9H0T7	1	1	36.47	DuCaP	DuCaP ER	Rasrelated protein Rab17 OS=Homo sapiens GN=RAB17 [RAB17_HUMAN]	0.0136129	-1.73354
Q16718	2	2	142.54	DuCaP	DuCaP ER	NADH dehydrogenase [ubiquinone] 1 alpha subcomplex subunit 5 OS=Homo sapiens GN=NDUFA5 [NDUA5_HUMAN]	0.0137017	-1.85262
O43464	1	1	49.46	DuCaP	DuCaP ER	Serine protease HTRA2, mitochondrial OS=Homo sapiens GN=HTRA2 [HTRA2_HUMAN]	0.0138482	-1.83232
Q9Y3A6	1	1	105.15	DuCaP	DuCaP ER	Transmembrane emp24 domaincontaining protein 5 OS=Homo sapiens GN=TMED5 [TMED5_HUMAN]	0.0140031	-1.51001
Q8NBQ5	2	2	120.63	DuCaP	DuCaP ER	Estradiol 17betadehydrogenase 11 OS=Homo sapiens GN=HSD17B11 [DHB11_HUMAN]	0.0145305	-1.93275
Q92542	1	1	64.9	DuCaP	DuCaP ER	Nicastrin OS=Homo sapiens GN=NCSTN [NICA_HUMAN]	0.0147755	-1.73827
Q6IAA8	1	1	96.69	DuCaP	DuCaP ER	Ragulator complex protein LAMTOR1 OS=Homo sapiens GN=LAMTOR1 [LTOR1_HUMAN]	0.0151876	-1.76656
Q52LJ0	3	3	245.19	DuCaP	DuCaP ER	Protein FAM98B OS=Homo sapiens GN=FAM98B [FA98B_HUMAN]	0.0153644	-1.16024
Q8N128	1	1	60.88	DuCaP	DuCaP ER	Protein FAM177A1 OS=Homo sapiens GN=FAM177A1 [F177A_HUMAN]	0.0154987	-1.39297
O75937	1	1	35.25	DuCaP	DuCaP ER	DnaJ homolog subfamily C member 8 OS=Homo sapiens GN=DNAJC8 [DNJC8_HUMAN]	0.0156306	-1.22254
O43665	1	1	101.06	DuCaP	DuCaP ER	Regulator of Gprotein signaling 10 OS=Homo sapiens GN=RGS10 [RGS10_HUMAN]	0.0163701	-1.59
Q02809	1	1	55.86	DuCaP	DuCaP ER	Procollagenlysine,2oxoglutarate 5dioxygenase 1 OS=Homo sapiens GN=PLOD1 [PLOD1_HUMAN]	0.0166777	-1.43078
Q12797	4	4	271.45	DuCaP	DuCaP ER	Aspartyl/asparaginyl betahydroxylase OS=Homo sapiens GN=ASPH [ASPH_HUMAN]	0.01676	-1.44672
P50895	6	5	400.39	DuCaP	DuCaP ER	Basal cell adhesion molecule OS=Homo sapiens GN=BCAM [BCAM_HUMAN]	0.0169349	-1.36483
O14925	1	1	42.5	DuCaP	DuCaP ER	Mitochondrial import inner membrane translocase subunit Tim23 OS=Homo sapiens GN=TIMM23 [TIM23_HUMAN]	0.0169571	-2.16283
Q9UDW1	2	2	176.49	DuCaP	DuCaP ER	Cytochrome bc1 complex subunit 9 OS=Homo sapiens GN=UQCR10 [QCR9_HUMAN]	0.0170121	-2.14487
Q8WVQ1	3	3	212.64	DuCaP	DuCaP ER	Soluble calciumactivated nucleotidase 1 OS=Homo sapiens GN=CANT1 [CANT1_HUMAN]	0.0171589	-1.82319
Q96JB3	1	1	38.9	DuCaP	DuCaP ER	Hypermethylated in cancer 2 protein OS=Homo sapiens GN=HIC2 [HIC2_HUMAN]	0.017331	-1.5069
Q14802	1	1	76.34	DuCaP	DuCaP ER	FXYD domaincontaining ion transport regulator 3 OS=Homo sapiens GN=FXYD3 PE=2 [FXYD3_HUMAN]	0.0174462	-2.22837
Q9NVH0	1	1	48.08	DuCaP	DuCaP ER	Exonuclease 3'5' domaincontaining protein 2 OS=Homo sapiens GN=EXD2 [EXD2_HUMAN]	0.0178501	-1.45749
O43736	1	1	71.73	DuCaP	DuCaP ER	Integral membrane protein 2A OS=Homo sapiens GN=ITM2A [ITM2A_HUMAN]	0.0178655	-1.6292
P61224	5	1	249.78	DuCaP	DuCaP ER	Rasrelated protein Rap1b OS=Homo sapiens GN=RAP1B [RAP1B_HUMAN]	0.0181865	-1.7038
O95470	1	1	57.98	DuCaP	DuCaP ER	Sphingosine1phosphate lyase 1 OS=Homo sapiens GN=SGPL1 [SGPL1_HUMAN]	0.0182514	-1.86826
O14949	1	1	78.08	DuCaP	DuCaP ER	Cytochrome bc1 complex subunit 8 OS=Homo sapiens GN=UQCRQ [QCR8_HUMAN]	0.018355	-2.22474
P04632	2	2	154.14	DuCaP	DuCaP ER	Calpain small subunit 1 OS=Homo sapiens GN=CAPNS1 [CPNS1_HUMAN]	0.0187376	-1.31473
Q96TA2	1	1	19.6	DuCaP	DuCaP ER	ATPdependent zinc metalloprotease YME1L1 OS=Homo sapiens GN=YME1L1 [YMEL1_HUMAN]	0.0192987	-1.99185
P08754	6	3	315.27	DuCaP	DuCaP ER	Guanine nucleotidebinding protein G(k) subunit alpha OS=Homo sapiens GN=GNAI3 [GNAI3_HUMAN]	0.0193285	-1.91751
Q8IXI1	2	2	140.44	DuCaP	DuCaP ER	Mitochondrial Rho GTPase 2 OS=Homo sapiens GN=RHOT2 [MIRO2_HUMAN]	0.0197182	-2.86622
Q01082	26	22	1611.99	DuCaP	DuCaP ER	Spectrin beta chain, nonerythrocytic 1 OS=Homo sapiens GN=SPTBN1 [SPTB2_HUMAN]	0.0198912	-1.36108
Q5XKP0	1	1	64.99	DuCaP	DuCaP ER	Protein QIL1 OS=Homo sapiens GN=QIL1 [QIL1_HUMAN]	0.0204779	-2.17485
P53801	1	1	84.14	DuCaP	DuCaP ER	Pituitary tumortransforming gene 1 proteininteracting protein OS=Homo sapiens GN=PTTG1IP [PTTG_HUMAN]	0.0205919	-1.44205
Q16891	10	10	657.48	DuCaP	DuCaP ER	Mitochondrial inner membrane protein OS=Homo sapiens GN=IMMT [IMMT_HUMAN]	0.0206373	-2.20947
P38432	1	1	72.89	DuCaP	DuCaP ER	Coilin OS=Homo sapiens GN=COIL [COIL_HUMAN]	0.020881	-2.36013
P61204	5	2	309.36	DuCaP	DuCaP ER	ADPribosylation factor 3 OS=Homo sapiens GN=ARF3 [ARF3_HUMAN]	0.0209332	-1.12611
Q9NX14	1	1	43.5	DuCaP	DuCaP ER	NADH dehydrogenase [ubiquinone] 1 beta subcomplex subunit 11, mitochondrial OS=Homo sapiens GN=NDUFB11 [NDUBB_HUMAN]	0.0218329	-2.68926
P15924	7	7	326.51	DuCaP	DuCaP ER	Desmoplakin OS=Homo sapiens GN=DSP [DESP_HUMAN]	0.0218775	-2.55789
Q6P1A2	1	1	43.78	DuCaP	DuCaP ER	Lysophospholipid acyltransferase 5 OS=Homo sapiens GN=LPCAT3 [MBOA5_HUMAN]	0.0219197	-2.09324
Q8NBJ4	3	3	143.35	DuCaP	DuCaP ER	Golgi membrane protein 1 OS=Homo sapiens GN=GOLM1 [GOLM1_HUMAN]	0.0219278	-1.60418
Q8NBN3	1	1	40.13	DuCaP	DuCaP ER	Transmembrane protein 87A OS=Homo sapiens GN=TMEM87A [TM87A_HUMAN]	0.0219453	-2.04612
P08758	2	2	116.06	DuCaP	DuCaP ER	Annexin A5 OS=Homo sapiens GN=ANXA5 [ANXA5_HUMAN]	0.0219592	-2.27298
P50135	1	1	116.59	DuCaP	DuCaP ER	Histamine Nmethyltransferase OS=Homo sapiens GN=HNMT [HNMT_HUMAN]	0.0220607	-1.9176
Q9NUP9	1	1	45.37	DuCaP	DuCaP ER	Protein lin7 homolog C OS=Homo sapiens GN=LIN7C [LIN7C_HUMAN]	0.0221584	-1.28233
Q02978	6	6	346.95	DuCaP	DuCaP ER	Mitochondrial 2oxoglutarate/malate carrier protein OS=Homo sapiens GN=SLC25A11 [M2OM_HUMAN]	0.0223065	-2.13715
P14923	13	9	791.08	DuCaP	DuCaP ER	Junction plakoglobin OS=Homo sapiens GN=JUP [PLAK_HUMAN]	0.022943	-1.45832
Q9NP58	5	5	343.59	DuCaP	DuCaP ER	ATPbinding cassette subfamily B member 6, mitochondrial OS=Homo sapiens GN=ABCB6 [ABCB6_HUMAN]	0.0231513	-1.67452
P55327	6	6	391.57	DuCaP	DuCaP ER	Tumor protein D52 OS=Homo sapiens GN=TPD52 [TPD52_HUMAN]	0.0237061	-1.26887
O43291	1	1	77	DuCaP	DuCaP ER	Kunitztype protease inhibitor 2 OS=Homo sapiens GN=SPINT2 [SPIT2_HUMAN]	0.0238327	-1.8377
P03905	1	1	49.15	DuCaP	DuCaP ER	NADHubiquinone oxidoreductase chain 4 OS=Homo sapiens GN=MTND4 [NU4M_HUMAN]	0.0244379	-2.89626
P12236	8	1	431.11	DuCaP	DuCaP ER	ADP/ATP translocase 3 OS=Homo sapiens GN=SLC25A6 [ADT3_HUMAN]	0.0247986	-2.32956
O00461	5	5	275.89	DuCaP	DuCaP ER	Golgi integral membrane protein 4 OS=Homo sapiens GN=GOLIM4 [GOLI4_HUMAN]	0.0248548	-1.57953
O43760	2	2	92.45	DuCaP	DuCaP ER	Synaptogyrin2 OS=Homo sapiens GN=SYNGR2 [SNG2_HUMAN]	0.0252028	-1.61795
Q99808	1	1	62.89	DuCaP	DuCaP ER	Equilibrative nucleoside transporter 1 OS=Homo sapiens GN=SLC29A1 [S29A1_HUMAN]	0.0252254	-1.90113
P07339	6	6	317.69	DuCaP	DuCaP ER	Cathepsin D OS=Homo sapiens GN=CTSD [CATD_HUMAN]	0.02533	-1.23213
Q14126	6	5	362.36	DuCaP	DuCaP ER	Desmoglein2 OS=Homo sapiens GN=DSG2 [DSG2_HUMAN]	0.0264959	-1.82877
Q9UBX3	3	3	135.74	DuCaP	DuCaP ER	Mitochondrial dicarboxylate carrier OS=Homo sapiens GN=SLC25A10 [DIC_HUMAN]	0.0266312	-2.16103
O43181	1	1	78.44	DuCaP	DuCaP ER	NADH dehydrogenase [ubiquinone] ironsulfur protein 4, mitochondrial OS=Homo sapiens GN=NDUFS4 [NDUS4_HUMAN]	0.027225	-1.97134
Q8NHP8	1	1	42.06	DuCaP	DuCaP ER	Putative phospholipase Blike 2 OS=Homo sapiens GN=PLBD2 [PLBL2_HUMAN]	0.0273262	-1.55307
O15020	13	11	932.8	DuCaP	DuCaP ER	Spectrin beta chain, nonerythrocytic 2 OS=Homo sapiens GN=SPTBN2 [SPTN2_HUMAN]	0.0274442	-1.37772
Q8TB36	1	1	87.62	DuCaP	DuCaP ER	Gangliosideinduced differentiationassociated protein 1 OS=Homo sapiens GN=GDAP1 [GDAP1_HUMAN]	0.0275245	-1.78979
Q5JRA6	7	7	406.78	DuCaP	DuCaP ER	Melanoma inhibitory activity protein 3 OS=Homo sapiens GN=MIA3 [MIA3_HUMAN]	0.0275837	-1.55065
Q10472	2	2	77.95	DuCaP	DuCaP ER	Polypeptide Nacetylgalactosaminyltransferase 1 OS=Homo sapiens GN=GALNT1 [GALT1_HUMAN]	0.0276603	-1.92799
Q15599	1	1	95.69	DuCaP	DuCaP ER	Na(+)/H(+) exchange regulatory cofactor NHERF2 OS=Homo sapiens GN=SLC9A3R2 [NHRF2_HUMAN]	0.0279554	-1.99646
Q53SF7	1	1	32.58	DuCaP	DuCaP ER	Cordonbleu proteinlike 1 OS=Homo sapiens GN=COBLL1 [COBL1_HUMAN]	0.0281122	-1.49638
Q5JPE7	8	8	363.98	DuCaP	DuCaP ER	Nodal modulator 2 OS=Homo sapiens GN=NOMO2 [NOMO2_HUMAN]	0.0286465	-1.76717
Q7Z4W1	5	5	376.1	DuCaP	DuCaP ER	Lxylulose reductase OS=Homo sapiens GN=DCXR [DCXR_HUMAN]	0.0286759	-1.14687
O43795	3	3	145.77	DuCaP	DuCaP ER	Unconventional myosinIb OS=Homo sapiens GN=MYO1B PE=2 [MYO1B_HUMAN]	0.0288653	-1.80489
Q13505	3	3	165.17	DuCaP	DuCaP ER	Metaxin1 OS=Homo sapiens GN=MTX1 [MTX1_HUMAN]	0.0288937	-1.57353
Q9H330	1	1	46.19	DuCaP	DuCaP ER	Transmembrane protein 245 OS=Homo sapiens GN=TMEM245 [TM245_HUMAN]	0.0293515	-1.74068
P12814	14	5	841.76	DuCaP	DuCaP ER	Alphaactinin1 OS=Homo sapiens GN=ACTN1 [ACTN1_HUMAN]	0.0294616	-1.30229
Q14435	5	5	303.31	DuCaP	DuCaP ER	Polypeptide Nacetylgalactosaminyltransferase 3 OS=Homo sapiens GN=GALNT3 PE=2 [GALT3_HUMAN]	0.0297154	-1.42334
Q15118	1	1	50.05	DuCaP	DuCaP ER	[Pyruvate dehydrogenase [lipoamide]] kinase isozyme 1, mitochondrial OS=Homo sapiens GN=PDK1 [PDK1_HUMAN]	0.0302972	-1.38258
Q9Y3B9	1	1	53.88	DuCaP	DuCaP ER	RRP15like protein OS=Homo sapiens GN=RRP15 [RRP15_HUMAN]	0.0304104	-1.62602
P11717	1	1	29.84	DuCaP	DuCaP ER	Cationindependent mannose6phosphate receptor OS=Homo sapiens GN=IGF2R [MPRI_HUMAN]	0.0304479	-1.81883
Q9Y3E5	2	2	119.05	DuCaP	DuCaP ER	PeptidyltRNA hydrolase 2, mitochondrial OS=Homo sapiens GN=PTRH2 [PTH2_HUMAN]	0.0307267	-1.68224
P33121	8	7	393.95	DuCaP	DuCaP ER	LongchainfattyacidCoA ligase 1 OS=Homo sapiens GN=ACSL1 [ACSL1_HUMAN]	0.0310425	-1.34261
Q00325	5	5	269.06	DuCaP	DuCaP ER	Phosphate carrier protein, mitochondrial OS=Homo sapiens GN=SLC25A3 [MPCP_HUMAN]	0.0313002	-1.96043
Q8IY81	1	1	129.63	DuCaP	DuCaP ER	prerRNA processing protein FTSJ3 OS=Homo sapiens GN=FTSJ3 [RRMJ3_HUMAN]	0.0318186	-2.09612
Q08AN1	1	1	31.91	DuCaP	DuCaP ER	Zinc finger protein 616 OS=Homo sapiens GN=ZNF616 PE=2 [ZN616_HUMAN]	0.0318829	-1.92687
P29558	1	1	41.71	DuCaP	DuCaP ER	RNAbinding motif, singlestrandedinteracting protein 1 OS=Homo sapiens GN=RBMS1 [RBMS1_HUMAN]	0.0320767	-1.40552
Q8NEW0	1	1	64.44	DuCaP	DuCaP ER	Zinc transporter 7 OS=Homo sapiens GN=SLC30A7 [ZNT7_HUMAN]	0.0323488	-2.09686
Q16222	2	2	114.27	DuCaP	DuCaP ER	UDPNacetylhexosamine pyrophosphorylase OS=Homo sapiens GN=UAP1 [UAP1_HUMAN]	0.0326124	-1.37541
P35611	1	1	81.1	DuCaP	DuCaP ER	Alphaadducin OS=Homo sapiens GN=ADD1 [ADDA_HUMAN]	0.0326726	-1.2822
P13987	1	1	39.12	DuCaP	DuCaP ER	CD59 glycoprotein OS=Homo sapiens GN=CD59 [CD59_HUMAN]	0.032833	-1.96015
Q9UJZ1	5	4	360.67	DuCaP	DuCaP ER	Stomatinlike protein 2 OS=Homo sapiens GN=STOML2 [STML2_HUMAN]	0.0328613	-1.85548
P08574	3	3	205.06	DuCaP	DuCaP ER	Cytochrome c1, heme protein, mitochondrial OS=Homo sapiens GN=CYC1 [CY1_HUMAN]	0.032928	-1.81269
O75251	1	1	53.53	DuCaP	DuCaP ER	NADH dehydrogenase [ubiquinone] ironsulfur protein 7, mitochondrial OS=Homo sapiens GN=NDUFS7 [NDUS7_HUMAN]	0.0331488	-1.80074
O95299	1	1	45.47	DuCaP	DuCaP ER	NADH dehydrogenase [ubiquinone] 1 alpha subcomplex subunit 10, mitochondrial OS=Homo sapiens GN=NDUFA10 [NDUAA_HUMAN]	0.033162	-1.79916
Q9BUR5	2	2	102.57	DuCaP	DuCaP ER	Apolipoprotein O OS=Homo sapiens GN=APOO [APOO_HUMAN]	0.0334965	-2.41855
O75489	4	4	249.49	DuCaP	DuCaP ER	NADH dehydrogenase [ubiquinone] ironsulfur protein 3, mitochondrial OS=Homo sapiens GN=NDUFS3 [NDUS3_HUMAN]	0.0335371	-1.75594
P49006	2	2	92.82	DuCaP	DuCaP ER	MARCKSrelated protein OS=Homo sapiens GN=MARCKSL1 [MRP_HUMAN]	0.03368	-1.68032
Q9Y2U8	6	6	405.88	DuCaP	DuCaP ER	Inner nuclear membrane protein Man1 OS=Homo sapiens GN=LEMD3 [MAN1_HUMAN]	0.0343653	-1.74293
Q16563	1	1	88.86	DuCaP	DuCaP ER	Synaptophysinlike protein 1 OS=Homo sapiens GN=SYPL1 [SYPL1_HUMAN]	0.0346287	-1.37702
Q12788	4	4	266.49	DuCaP	DuCaP ER	Transducin betalike protein 3 OS=Homo sapiens GN=TBL3 [TBL3_HUMAN]	0.0348138	-1.44774
Q7Z7N9	1	1	50.88	DuCaP	DuCaP ER	Transmembrane protein 179B OS=Homo sapiens GN=TMEM179B [T179B_HUMAN]	0.0348982	-1.64071
Q92823	2	2	93.45	DuCaP	DuCaP ER	Neuronal cell adhesion molecule OS=Homo sapiens GN=NRCAM [NRCAM_HUMAN]	0.034932	-1.1196
Q99442	1	1	42.56	DuCaP	DuCaP ER	Translocation protein SEC62 OS=Homo sapiens GN=SEC62 [SEC62_HUMAN]	0.0349748	-1.77729
Q15005	2	2	83.86	DuCaP	DuCaP ER	Signal peptidase complex subunit 2 OS=Homo sapiens GN=SPCS2 [SPCS2_HUMAN]	0.0357335	-1.73939
Q9Y5J7	3	3	133.88	DuCaP	DuCaP ER	Mitochondrial import inner membrane translocase subunit Tim9 OS=Homo sapiens GN=TIMM9 [TIM9_HUMAN]	0.036173	-1.76129
P11216	4	4	190.36	DuCaP	DuCaP ER	Glycogen phosphorylase, brain form OS=Homo sapiens GN=PYGB [PYGB_HUMAN]	0.0368859	-1.26659
Q8TCT9	1	1	36.44	DuCaP	DuCaP ER	Minor histocompatibility antigen H13 OS=Homo sapiens GN=HM13 [HM13_HUMAN]	0.0369086	-1.70282
Q9BQ95	1	1	34.22	DuCaP	DuCaP ER	Evolutionarily conserved signaling intermediate in Toll pathway, mitochondrial OS=Homo sapiens GN=ECSIT [ECSIT_HUMAN]	0.0370828	-2.21556
P09525	1	1	64.18	DuCaP	DuCaP ER	Annexin A4 OS=Homo sapiens GN=ANXA4 [ANXA4_HUMAN]	0.0373746	-3.76948
Q8N766	3	3	148.11	DuCaP	DuCaP ER	ER membrane protein complex subunit 1 OS=Homo sapiens GN=EMC1 [EMC1_HUMAN]	0.0375093	-1.7688
Q9H0U3	1	1	34.54	DuCaP	DuCaP ER	Magnesium transporter protein 1 OS=Homo sapiens GN=MAGT1 [MAGT1_HUMAN]	0.037588	-2.97343
O14683	1	1	48.38	DuCaP	DuCaP ER	Tumor protein p53inducible protein 11 OS=Homo sapiens GN=TP53I11 PE=2 [P5I11_HUMAN]	0.0375909	-2.46734
Q9Y2Q3	1	1	70.51	DuCaP	DuCaP ER	Glutathione Stransferase kappa 1 OS=Homo sapiens GN=GSTK1 [GSTK1_HUMAN]	0.0376988	-1.3229
Q9Y3B3	2	2	90.01	DuCaP	DuCaP ER	Transmembrane emp24 domaincontaining protein 7 OS=Homo sapiens GN=TMED7 [TMED7_HUMAN]	0.03796	-1.46331
O60664	3	3	118.11	DuCaP	DuCaP ER	Perilipin3 OS=Homo sapiens GN=PLIN3 [PLIN3_HUMAN]	0.037998	-1.24136
P60174	12	12	1095.61	DuCaP	DuCaP ER	Triosephosphate isomerase OS=Homo sapiens GN=TPI1 [TPIS_HUMAN]	0.0380401	-1.50073
P05556	6	6	303.29	DuCaP	DuCaP ER	Integrin beta1 OS=Homo sapiens GN=ITGB1 [ITB1_HUMAN]	0.0382666	-1.60161
P07919	1	1	131.75	DuCaP	DuCaP ER	Cytochrome bc1 complex subunit 6, mitochondrial OS=Homo sapiens GN=UQCRH [QCR6_HUMAN]	0.0384139	-1.72333
P50897	1	1	89.93	DuCaP	DuCaP ER	Palmitoylprotein thioesterase 1 OS=Homo sapiens GN=PPT1 [PPT1_HUMAN]	0.0388268	-1.23495
P43307	2	2	133.74	DuCaP	DuCaP ER	Transloconassociated protein subunit alpha OS=Homo sapiens GN=SSR1 [SSRA_HUMAN]	0.0391244	-1.64246
Q8WXX5	2	2	144.55	DuCaP	DuCaP ER	DnaJ homolog subfamily C member 9 OS=Homo sapiens GN=DNAJC9 [DNJC9_HUMAN]	0.0401537	-1.31141
Q56VL3	1	1	44.98	DuCaP	DuCaP ER	OCIA domaincontaining protein 2 OS=Homo sapiens GN=OCIAD2 [OCAD2_HUMAN]	0.0401771	-3.63586
Q96GW9	3	3	169.55	DuCaP	DuCaP ER	MethioninetRNA ligase, mitochondrial OS=Homo sapiens GN=MARS2 [SYMM_HUMAN]	0.0404018	-1.33201
Q5RI15	1	1	65.26	DuCaP	DuCaP ER	Cytochrome c oxidase protein 20 homolog OS=Homo sapiens GN=COX20 [COX20_HUMAN]	0.040733	-1.80821
Q96DE0	1	1	50.71	DuCaP	DuCaP ER	U8 snoRNAdecapping enzyme OS=Homo sapiens GN=NUDT16 [NUD16_HUMAN]	0.04137	-1.17097
O15173	4	3	185.7	DuCaP	DuCaP ER	Membraneassociated progesterone receptor component 2 OS=Homo sapiens GN=PGRMC2 [PGRC2_HUMAN]	0.0418181	-1.45344
O75131	6	6	292.21	DuCaP	DuCaP ER	Copine3 OS=Homo sapiens GN=CPNE3 [CPNE3_HUMAN]	0.0423788	-1.49435
O15381	2	2	163.45	DuCaP	DuCaP ER	Nuclear valosincontaining proteinlike OS=Homo sapiens GN=NVL [NVL_HUMAN]	0.0424208	-1.64309
O96000	3	3	163.95	DuCaP	DuCaP ER	NADH dehydrogenase [ubiquinone] 1 beta subcomplex subunit 10 OS=Homo sapiens GN=NDUFB10 [NDUBA_HUMAN]	0.0424384	-1.87117
Q9H9B4	2	2	122.43	DuCaP	DuCaP ER	Sideroflexin1 OS=Homo sapiens GN=SFXN1 [SFXN1_HUMAN]	0.0432679	-2.46324
O75340	2	2	125.69	DuCaP	DuCaP ER	Programmed cell death protein 6 OS=Homo sapiens GN=PDCD6 [PDCD6_HUMAN]	0.0434955	-1.2183
Q16880	1	1	92.7	DuCaP	DuCaP ER	2hydroxyacylsphingosine 1betagalactosyltransferase OS=Homo sapiens GN=UGT8 PE=2 [CGT_HUMAN]	0.0436226	-1.65394
P21291	1	1	42.49	DuCaP	DuCaP ER	Cysteine and glycinerich protein 1 OS=Homo sapiens GN=CSRP1 [CSRP1_HUMAN]	0.0441628	-1.24282
P48651	2	2	117.16	DuCaP	DuCaP ER	Phosphatidylserine synthase 1 OS=Homo sapiens GN=PTDSS1 [PTSS1_HUMAN]	0.0445498	-2.00535
Q9P0J0	2	2	151.27	DuCaP	DuCaP ER	NADH dehydrogenase [ubiquinone] 1 alpha subcomplex subunit 13 OS=Homo sapiens GN=NDUFA13 [NDUAD_HUMAN]	0.0447112	-2.15156
Q8NI60	1	1	37.3	DuCaP	DuCaP ER	Chaperone activity of bc1 complexlike, mitochondrial OS=Homo sapiens GN=ADCK3 [ADCK3_HUMAN]	0.0450142	-1.43576
P35580	21	14	1450.56	DuCaP	DuCaP ER	Myosin10 OS=Homo sapiens GN=MYH10 [MYH10_HUMAN]	0.0454915	-1.48203
P98179	1	1	34.8	DuCaP	DuCaP ER	Putative RNAbinding protein 3 OS=Homo sapiens GN=RBM3 [RBM3_HUMAN]	0.0463461	-1.50234
P20020	4	4	200.3	DuCaP	DuCaP ER	Plasma membrane calciumtransporting ATPase 1 OS=Homo sapiens GN=ATP2B1 [AT2B1_HUMAN]	0.0466495	-1.46589
Q5SXM8	1	1	85.09	DuCaP	DuCaP ER	DNLtype zinc finger protein OS=Homo sapiens GN=DNLZ PE=2 [DNLZ_HUMAN]	0.0480216	-1.79381
P18583	5	5	365.04	DuCaP	DuCaP ER	Protein SON OS=Homo sapiens GN=SON [SON_HUMAN]	0.0484108	-1.30994
O94826	5	5	305.74	DuCaP	DuCaP ER	Mitochondrial import receptor subunit TOM70 OS=Homo sapiens GN=TOMM70A [TOM70_HUMAN]	0.0485969	-1.58831
Q9H9Q4	1	1	34.71	DuCaP	DuCaP ER	Nonhomologous endjoining factor 1 OS=Homo sapiens GN=NHEJ1 [NHEJ1_HUMAN]	0.0487613	-1.68158
P21796	11	10	920.21	DuCaP	DuCaP ER	Voltagedependent anionselective channel protein 1 OS=Homo sapiens GN=VDAC1 [VDAC1_HUMAN]	0.0489113	-2.2487
O43920	3	3	159.66	DuCaP	DuCaP ER	NADH dehydrogenase [ubiquinone] ironsulfur protein 5 OS=Homo sapiens GN=NDUFS5 [NDUS5_HUMAN]	0.0489424	-1.87514
P46939	6	6	352.13	DuCaP	DuCaP ER	Utrophin OS=Homo sapiens GN=UTRN [UTRO_HUMAN]	0.04901	-1.18678
Q15125	1	1	42.44	DuCaP	DuCaP ER	3betahydroxysteroidDelta(8),Delta(7)isomerase OS=Homo sapiens GN=EBP [EBP_HUMAN]	0.0490668	-1.78705
P11021	29	28	2276.68	DuCaP	DuCaP ER	78 kDa glucoseregulated protein OS=Homo sapiens GN=HSPA5 [GRP78_HUMAN]	0.0496113	-1.27368
Q00688	2	2	93.52	DuCaP	DuCaP ER	Peptidylprolyl cistrans isomerase FKBP3 OS=Homo sapiens GN=FKBP3 [FKBP3_HUMAN]	0.0505649	-1.14589
Q9UPQ0	1	1	54.66	DuCaP	DuCaP ER	LIM and calponin homology domainscontaining protein 1 OS=Homo sapiens GN=LIMCH1 [LIMC1_HUMAN]	0.050911	-1.17215
O95716	5	2	307.94	DuCaP	DuCaP ER	Rasrelated protein Rab3D OS=Homo sapiens GN=RAB3D [RAB3D_HUMAN]	0.0514458	-1.29704
Q9Y6V7	2	2	90.34	DuCaP	DuCaP ER	Probable ATPdependent RNA helicase DDX49 OS=Homo sapiens GN=DDX49 [DDX49_HUMAN]	0.0518485	-1.41322
Q9Y512	2	2	103.97	DuCaP	DuCaP ER	Sorting and assembly machinery component 50 homolog OS=Homo sapiens GN=SAMM50 [SAM50_HUMAN]	0.0518923	-1.69474
Q969L2	1	1	46.67	DuCaP	DuCaP ER	Protein MAL2 OS=Homo sapiens GN=MAL2 [MAL2_HUMAN]	0.0521735	-1.51294
P46087	6	6	385.66	DuCaP	DuCaP ER	Putative ribosomal RNA methyltransferase NOP2 OS=Homo sapiens GN=NOP2 [NOP2_HUMAN]	0.052253	-1.52647
P45880	10	10	693.29	DuCaP	DuCaP ER	Voltagedependent anionselective channel protein 2 OS=Homo sapiens GN=VDAC2 [VDAC2_HUMAN]	0.0527572	-2.26343
P49257	1	1	42.29	DuCaP	DuCaP ER	Protein ERGIC53 OS=Homo sapiens GN=LMAN1 [LMAN1_HUMAN]	0.0527771	-1.49291
Q86YH6	1	1	67.7	DuCaP	DuCaP ER	Decaprenyldiphosphate synthase subunit 2 OS=Homo sapiens GN=PDSS2 [DLP1_HUMAN]	0.053039	-1.43179
Q08945	4	4	290.45	DuCaP	DuCaP ER	FACT complex subunit SSRP1 OS=Homo sapiens GN=SSRP1 [SSRP1_HUMAN]	0.0536134	-1.28843
Q9NX63	5	5	402.43	DuCaP	DuCaP ER	Coiledcoilhelixcoiledcoilhelix domaincontaining protein 3, mitochondrial OS=Homo sapiens GN=CHCHD3 [CHCH3_HUMAN]	0.0542673	-1.85234
Q9Y6C9	3	3	168.85	DuCaP	DuCaP ER	Mitochondrial carrier homolog 2 OS=Homo sapiens GN=MTCH2 [MTCH2_HUMAN]	0.0543346	-2.31303
Q8NBS9	3	3	162.09	DuCaP	DuCaP ER	Thioredoxin domaincontaining protein 5 OS=Homo sapiens GN=TXNDC5 [TXND5_HUMAN]	0.0549464	-1.20275
Q8TED0	1	1	39.62	DuCaP	DuCaP ER	U3 small nucleolar RNAassociated protein 15 homolog OS=Homo sapiens GN=UTP15 [UTP15_HUMAN]	0.0559014	-1.52928
O14684	1	1	45.66	DuCaP	DuCaP ER	Prostaglandin E synthase OS=Homo sapiens GN=PTGES [PTGES_HUMAN]	0.0559732	-1.44017
Q9HD20	3	2	148.35	DuCaP	DuCaP ER	Probable cationtransporting ATPase 13A1 OS=Homo sapiens GN=ATP13A1 [AT131_HUMAN]	0.0562234	-1.52863
P54709	2	2	124.75	DuCaP	DuCaP ER	Sodium/potassiumtransporting ATPase subunit beta3 OS=Homo sapiens GN=ATP1B3 [AT1B3_HUMAN]	0.0572417	-1.38556
P54725	2	2	71.86	DuCaP	DuCaP ER	UV excision repair protein RAD23 homolog A OS=Homo sapiens GN=RAD23A [RD23A_HUMAN]	0.0576063	-1.15949
P02768	3	3	227.87	DuCaP	DuCaP ER	Serum albumin OS=Homo sapiens GN=ALB [ALBU_HUMAN]	0.0577916	-2.84016
Q02338	6	6	358	DuCaP	DuCaP ER	Dbetahydroxybutyrate dehydrogenase, mitochondrial OS=Homo sapiens GN=BDH1 [BDH_HUMAN]	0.0582406	-1.27004
P40763	2	2	79.12	DuCaP	DuCaP ER	Signal transducer and activator of transcription 3 OS=Homo sapiens GN=STAT3 [STAT3_HUMAN]	0.058318	-1.3757
Q6P1M0	1	1	27.88	DuCaP	DuCaP ER	Longchain fatty acid transport protein 4 OS=Homo sapiens GN=SLC27A4 [S27A4_HUMAN]	0.0584452	-1.4181
P22695	7	7	500.26	DuCaP	DuCaP ER	Cytochrome bc1 complex subunit 2, mitochondrial OS=Homo sapiens GN=UQCRC2 [QCR2_HUMAN]	0.0586586	-1.61556
Q9UJS0	13	7	794.25	DuCaP	DuCaP ER	Calciumbinding mitochondrial carrier protein Aralar2 OS=Homo sapiens GN=SLC25A13 [CMC2_HUMAN]	0.0588595	-1.4883
Q9HCE1	1	1	70.03	DuCaP	DuCaP ER	Putative helicase MOV10 OS=Homo sapiens GN=MOV10 [MOV10_HUMAN]	0.0591439	-1.28956
Q9H845	4	4	215.9	DuCaP	DuCaP ER	AcylCoA dehydrogenase family member 9, mitochondrial OS=Homo sapiens GN=ACAD9 [ACAD9_HUMAN]	0.0594875	-2.31793
Q9NS69	3	3	193.66	DuCaP	DuCaP ER	Mitochondrial import receptor subunit TOM22 homolog OS=Homo sapiens GN=TOMM22 [TOM22_HUMAN]	0.0595122	-1.98421
P13667	19	19	1329.39	DuCaP	DuCaP ER	Protein disulfideisomerase A4 OS=Homo sapiens GN=PDIA4 [PDIA4_HUMAN]	0.059674	-1.12382
O95140	1	1	56.8	DuCaP	DuCaP ER	Mitofusin2 OS=Homo sapiens GN=MFN2 [MFN2_HUMAN]	0.059755	-1.70295
P14927	3	3	182.95	DuCaP	DuCaP ER	Cytochrome bc1 complex subunit 7 OS=Homo sapiens GN=UQCRB [QCR7_HUMAN]	0.0599068	-1.7248
Q9Y3F4	10	10	625.42	DuCaP	DuCaP ER	Serinethreonine kinase receptorassociated protein OS=Homo sapiens GN=STRAP [STRAP_HUMAN]	0.0603696	-1.1149
P02774	1	1	65.98	DuCaP	DuCaP ER	Vitamin Dbinding protein OS=Homo sapiens GN=GC [VTDB_HUMAN]	0.0604863	-5.01593
Q9Y237	1	1	93.72	DuCaP	DuCaP ER	Peptidylprolyl cistrans isomerase NIMAinteracting 4 OS=Homo sapiens GN=PIN4 [PIN4_HUMAN]	0.0608226	-1.26041
P03923	1	1	69.18	DuCaP	DuCaP ER	NADHubiquinone oxidoreductase chain 6 OS=Homo sapiens GN=MTND6 [NU6M_HUMAN]	0.0631325	-2.01207
Q8NCA5	2	2	152.38	DuCaP	DuCaP ER	Protein FAM98A OS=Homo sapiens GN=FAM98A [FA98A_HUMAN]	0.0633723	-1.30574
P16219	1	1	61.66	DuCaP	DuCaP ER	Shortchain specific acylCoA dehydrogenase, mitochondrial OS=Homo sapiens GN=ACADS [ACADS_HUMAN]	0.0639234	-1.41464
P00403	1	1	40.01	DuCaP	DuCaP ER	Cytochrome c oxidase subunit 2 OS=Homo sapiens GN=MTCO2 [COX2_HUMAN]	0.064419	-2.11801
P31930	8	8	512.21	DuCaP	DuCaP ER	Cytochrome bc1 complex subunit 1, mitochondrial OS=Homo sapiens GN=UQCRC1 [QCR1_HUMAN]	0.0657761	-1.56059
Q9Y4P3	3	3	184.97	DuCaP	DuCaP ER	Transducin betalike protein 2 OS=Homo sapiens GN=TBL2 [TBL2_HUMAN]	0.0663447	-1.48277
Q6ZMG9	1	1	125.12	DuCaP	DuCaP ER	Ceramide synthase 6 OS=Homo sapiens GN=CERS6 [CERS6_HUMAN]	0.0663763	-1.41497
Q9NV96	1	1	69.65	DuCaP	DuCaP ER	Cell cycle control protein 50A OS=Homo sapiens GN=TMEM30A [CC50A_HUMAN]	0.066463	-1.50713
Q86UP2	9	9	509.12	DuCaP	DuCaP ER	Kinectin OS=Homo sapiens GN=KTN1 [KTN1_HUMAN]	0.0667231	-1.50444
Q9Y666	1	1	43.94	DuCaP	DuCaP ER	Solute carrier family 12 member 7 OS=Homo sapiens GN=SLC12A7 [S12A7_HUMAN]	0.0670463	-1.28211
O14773	2	2	110.21	DuCaP	DuCaP ER	Tripeptidylpeptidase 1 OS=Homo sapiens GN=TPP1 [TPP1_HUMAN]	0.067354	-1.2431
Q9BSJ8	4	4	214.32	DuCaP	DuCaP ER	Extended synaptotagmin1 OS=Homo sapiens GN=ESYT1 [ESYT1_HUMAN]	0.0674168	-1.34361
Q9BQB6	1	1	81.23	DuCaP	DuCaP ER	Vitamin K epoxide reductase complex subunit 1 OS=Homo sapiens GN=VKORC1 [VKOR1_HUMAN]	0.0677382	-1.33213
Q16537	1	1	57.17	DuCaP	DuCaP ER	Serine/threonineprotein phosphatase 2A 56 kDa regulatory subunit epsilon isoform OS=Homo sapiens GN=PPP2R5E [2A5E_HUMAN]	0.0677409	-1.13732
P11171	3	3	146.41	DuCaP	DuCaP ER	Protein 4.1 OS=Homo sapiens GN=EPB41 [41_HUMAN]	0.0688962	-1.30648
O15270	1	1	34.84	DuCaP	DuCaP ER	Serine palmitoyltransferase 2 OS=Homo sapiens GN=SPTLC2 [SPTC2_HUMAN]	0.0696599	-1.3392
Q3ZCQ8	3	3	272.67	DuCaP	DuCaP ER	Mitochondrial import inner membrane translocase subunit TIM50 OS=Homo sapiens GN=TIMM50 [TIM50_HUMAN]	0.0713954	-1.34956
Q9NVI7	4	4	182	DuCaP	DuCaP ER	ATPase family AAA domaincontaining protein 3A OS=Homo sapiens GN=ATAD3A [ATD3A_HUMAN]	0.0715777	-1.61591
P23229	2	2	157.11	DuCaP	DuCaP ER	Integrin alpha6 OS=Homo sapiens GN=ITGA6 [ITA6_HUMAN]	0.0726144	-1.62044
Q96A33	1	1	34.69	DuCaP	DuCaP ER	Coiledcoil domaincontaining protein 47 OS=Homo sapiens GN=CCDC47 [CCD47_HUMAN]	0.072657	-1.40949
Q7Z2K6	1	1	62.8	DuCaP	DuCaP ER	Endoplasmic reticulum metallopeptidase 1 OS=Homo sapiens GN=ERMP1 [ERMP1_HUMAN]	0.0727537	-1.83134
Q15149	27	23	1689.83	DuCaP	DuCaP ER	Plectin OS=Homo sapiens GN=PLEC [PLEC_HUMAN]	0.0730368	-1.34154
Q9ULC5	14	12	813.36	DuCaP	DuCaP ER	LongchainfattyacidCoA ligase 5 OS=Homo sapiens GN=ACSL5 [ACSL5_HUMAN]	0.073115	-1.33974
P13073	2	2	95.78	DuCaP	DuCaP ER	Cytochrome c oxidase subunit 4 isoform 1, mitochondrial OS=Homo sapiens GN=COX4I1 [COX41_HUMAN]	0.0733011	-1.88083
P31040	5	5	427.26	DuCaP	DuCaP ER	Succinate dehydrogenase [ubiquinone] flavoprotein subunit, mitochondrial OS=Homo sapiens GN=SDHA [DHSA_HUMAN]	0.0734883	-1.39382
O75306	3	3	133.83	DuCaP	DuCaP ER	NADH dehydrogenase [ubiquinone] ironsulfur protein 2, mitochondrial OS=Homo sapiens GN=NDUFS2 [NDUS2_HUMAN]	0.0735919	-1.52113
Q9BT09	1	1	73.33	DuCaP	DuCaP ER	Protein canopy homolog 3 OS=Homo sapiens GN=CNPY3 [CNPY3_HUMAN]	0.0741678	-1.36481
Q15084	6	6	554.73	DuCaP	DuCaP ER	Protein disulfideisomerase A6 OS=Homo sapiens GN=PDIA6 [PDIA6_HUMAN]	0.0742071	-1.1136
Q9HD45	6	6	270.98	DuCaP	DuCaP ER	Transmembrane 9 superfamily member 3 OS=Homo sapiens GN=TM9SF3 [TM9S3_HUMAN]	0.0745824	-1.49113
Q93052	1	1	56.85	DuCaP	DuCaP ER	Lipomapreferred partner OS=Homo sapiens GN=LPP [LPP_HUMAN]	0.0760883	-1.87221
Q13557	2	2	149.02	DuCaP	DuCaP ER	Calcium/calmodulindependent protein kinase type II subunit delta OS=Homo sapiens GN=CAMK2D [KCC2D_HUMAN]	0.0764942	-1.3653
Q9H4A3	1	1	89.14	DuCaP	DuCaP ER	Serine/threonineprotein kinase WNK1 OS=Homo sapiens GN=WNK1 [WNK1_HUMAN]	0.0770461	-1.51328
Q99805	6	6	382.99	DuCaP	DuCaP ER	Transmembrane 9 superfamily member 2 OS=Homo sapiens GN=TM9SF2 [TM9S2_HUMAN]	0.0777609	-1.39859
Q8NFW8	1	1	57.27	DuCaP	DuCaP ER	Nacylneuraminate cytidylyltransferase OS=Homo sapiens GN=CMAS [NEUA_HUMAN]	0.0785362	-1.33852
P45974	7	7	435.03	DuCaP	DuCaP ER	Ubiquitin carboxylterminal hydrolase 5 OS=Homo sapiens GN=USP5 [UBP5_HUMAN]	0.0787041	-1.29983
Q9HC07	1	1	42.73	DuCaP	DuCaP ER	Transmembrane protein 165 OS=Homo sapiens GN=TMEM165 [TM165_HUMAN]	0.0788249	-1.56652
P14406	2	2	140.39	DuCaP	DuCaP ER	Cytochrome c oxidase subunit 7A2, mitochondrial OS=Homo sapiens GN=COX7A2 [CX7A2_HUMAN]	0.0788586	-1.78788
P19525	3	3	227.59	DuCaP	DuCaP ER	Interferoninduced, doublestranded RNAactivated protein kinase OS=Homo sapiens GN=EIF2AK2 [E2AK2_HUMAN]	0.0794966	-1.09277
O96008	2	2	149.49	DuCaP	DuCaP ER	Mitochondrial import receptor subunit TOM40 homolog OS=Homo sapiens GN=TOMM40 [TOM40_HUMAN]	0.0798163	-2.00693
O95551	1	1	50.88	DuCaP	DuCaP ER	TyrosylDNA phosphodiesterase 2 OS=Homo sapiens GN=TDP2 [TYDP2_HUMAN]	0.0815951	-1.19411
Q15392	3	3	243.3	DuCaP	DuCaP ER	Delta(24)sterol reductase OS=Homo sapiens GN=DHCR24 [DHC24_HUMAN]	0.0816874	-1.36261
Q15269	1	1	58.33	DuCaP	DuCaP ER	Periodic tryptophan protein 2 homolog OS=Homo sapiens GN=PWP2 [PWP2_HUMAN]	0.0822927	-1.36964
Q9UL25	2	2	169.6	DuCaP	DuCaP ER	Rasrelated protein Rab21 OS=Homo sapiens GN=RAB21 [RAB21_HUMAN]	0.0829404	-1.24182
Q9UK41	1	1	72.81	DuCaP	DuCaP ER	Vacuolar protein sortingassociated protein 28 homolog OS=Homo sapiens GN=VPS28 [VPS28_HUMAN]	0.0840194	-1.24981
Q8WTV0	1	1	36.34	DuCaP	DuCaP ER	Scavenger receptor class B member 1 OS=Homo sapiens GN=SCARB1 [SCRB1_HUMAN]	0.0840473	-1.47372
Q13492	3	3	146.83	DuCaP	DuCaP ER	Phosphatidylinositolbinding clathrin assembly protein OS=Homo sapiens GN=PICALM [PICAL_HUMAN]	0.084241	-1.20091
Q14165	6	5	359.58	DuCaP	DuCaP ER	Malectin OS=Homo sapiens GN=MLEC [MLEC_HUMAN]	0.084497	-1.43177
Q6ZRP7	1	1	83.15	DuCaP	DuCaP ER	Sulfhydryl oxidase 2 OS=Homo sapiens GN=QSOX2 [QSOX2_HUMAN]	0.0845686	-1.36823
Q9Y2R0	1	1	60.57	DuCaP	DuCaP ER	Cytochrome C oxidase assembly factor 3 homolog, mitochondrial OS=Homo sapiens GN=COA3 [COA3_HUMAN]	0.0849308	-1.4154
P56556	2	1	83.55	DuCaP	DuCaP ER	NADH dehydrogenase [ubiquinone] 1 alpha subcomplex subunit 6 OS=Homo sapiens GN=NDUFA6 [NDUA6_HUMAN]	0.0853002	-1.62989
P16422	3	3	282.42	DuCaP	DuCaP ER	Epithelial cell adhesion molecule OS=Homo sapiens GN=EPCAM [EPCAM_HUMAN]	0.0864209	-1.43617
P05023	10	10	616.42	DuCaP	DuCaP ER	Sodium/potassiumtransporting ATPase subunit alpha1 OS=Homo sapiens GN=ATP1A1 [AT1A1_HUMAN]	0.0864924	-1.45525
P61803	2	2	97.57	DuCaP	DuCaP ER	Dolichyldiphosphooligosaccharideprotein glycosyltransferase subunit DAD1 OS=Homo sapiens GN=DAD1 [DAD1_HUMAN]	0.0875662	-1.48691
Q9UNL2	1	1	84.98	DuCaP	DuCaP ER	Transloconassociated protein subunit gamma OS=Homo sapiens GN=SSR3 [SSRG_HUMAN]	0.0877623	-1.47803
P84022	1	1	42.55	DuCaP	DuCaP ER	Mothers against decapentaplegic homolog 3 OS=Homo sapiens GN=SMAD3 [SMAD3_HUMAN]	0.087942	-1.35876
P04844	9	9	626.12	DuCaP	DuCaP ER	Dolichyldiphosphooligosaccharideprotein glycosyltransferase subunit 2 OS=Homo sapiens GN=RPN2 [RPN2_HUMAN]	0.0895382	-1.46588
P31939	8	8	337.95	DuCaP	DuCaP ER	Bifunctional purine biosynthesis protein PURH OS=Homo sapiens GN=ATIC [PUR9_HUMAN]	0.0906516	-1.38598
Q9Y6M9	1	1	32.47	DuCaP	DuCaP ER	NADH dehydrogenase [ubiquinone] 1 beta subcomplex subunit 9 OS=Homo sapiens GN=NDUFB9 [NDUB9_HUMAN]	0.0915115	-1.60811
Q02790	13	13	895.32	DuCaP	DuCaP ER	Peptidylprolyl cistrans isomerase FKBP4 OS=Homo sapiens GN=FKBP4 [FKBP4_HUMAN]	0.0917191	-1.30924
P49755	3	3	242.7	DuCaP	DuCaP ER	Transmembrane emp24 domaincontaining protein 10 OS=Homo sapiens GN=TMED10 [TMEDA_HUMAN]	0.0931911	-1.40325
Q14160	3	3	166.31	DuCaP	DuCaP ER	Protein scribble homolog OS=Homo sapiens GN=SCRIB [SCRIB_HUMAN]	0.0932002	-1.33394
O00217	1	1	59.68	DuCaP	DuCaP ER	NADH dehydrogenase [ubiquinone] ironsulfur protein 8, mitochondrial OS=Homo sapiens GN=NDUFS8 [NDUS8_HUMAN]	0.0940193	-1.40833
O15397	3	2	182.73	DuCaP	DuCaP ER	Importin8 OS=Homo sapiens GN=IPO8 [IPO8_HUMAN]	0.094109	-1.31703
Q9NZ01	4	4	204.01	DuCaP	DuCaP ER	Trans2,3enoylCoA reductase OS=Homo sapiens GN=TECR [TECR_HUMAN]	0.0946304	-1.44992
P05388	10	10	563.65	DuCaP	DuCaP ER	60S acidic ribosomal protein P0 OS=Homo sapiens GN=RPLP0 [RLA0_HUMAN]	0.0967019	-1.12129
Q8NFF5	4	4	256.76	DuCaP	DuCaP ER	FAD synthase OS=Homo sapiens GN=FLAD1 [FAD1_HUMAN]	0.0988838	-1.15929
O00148	11	4	624.66	DuCaP	DuCaP ER	ATPdependent RNA helicase DDX39A OS=Homo sapiens GN=DDX39A [DX39A_HUMAN]	0.0992067	-1.21876
P35237	3	3	144.74	DuCaP	DuCaP ER	Serpin B6 OS=Homo sapiens GN=SERPINB6 [SPB6_HUMAN]	0.0993692	-1.39882
Q96AT9	1	1	86.88	DuCaP	DuCaP ER	Ribulosephosphate 3epimerase OS=Homo sapiens GN=RPE [RPE_HUMAN]	0.100164	-1.56002
O95831	7	7	446.81	DuCaP	DuCaP ER	Apoptosisinducing factor 1, mitochondrial OS=Homo sapiens GN=AIFM1 [AIFM1_HUMAN]	0.100468	-1.21392
P43304	5	5	282.18	DuCaP	DuCaP ER	Glycerol3phosphate dehydrogenase, mitochondrial OS=Homo sapiens GN=GPD2 [GPDM_HUMAN]	0.100619	-1.32346
P60602	1	1	91.57	DuCaP	DuCaP ER	Reactive oxygen species modulator 1 OS=Homo sapiens GN=ROMO1 [ROMO1_HUMAN]	0.101581	-1.96435
Q6UXG2	3	3	143.12	DuCaP	DuCaP ER	UPF0577 protein KIAA1324 OS=Homo sapiens GN=KIAA1324 PE=2 [K1324_HUMAN]	0.101948	-1.39318
Q9UBV2	2	2	85.8	DuCaP	DuCaP ER	Protein sel1 homolog 1 OS=Homo sapiens GN=SEL1L [SE1L1_HUMAN]	0.10299	-1.45695
P21980	2	2	88.52	DuCaP	DuCaP ER	Proteinglutamine gammaglutamyltransferase 2 OS=Homo sapiens GN=TGM2 [TGM2_HUMAN]	0.104248	-1.36403
Q9NSD9	10	10	518.15	DuCaP	DuCaP ER	PhenylalaninetRNA ligase beta subunit OS=Homo sapiens GN=FARSB [SYFB_HUMAN]	0.104316	-1.07172
P00387	2	2	69.43	DuCaP	DuCaP ER	NADHcytochrome b5 reductase 3 OS=Homo sapiens GN=CYB5R3 [NB5R3_HUMAN]	0.104421	-1.33358
Q9P032	1	1	35.7	DuCaP	DuCaP ER	NADH dehydrogenase [ubiquinone] 1 alpha subcomplex assembly factor 4 OS=Homo sapiens GN=NDUFAF4 [NDUF4_HUMAN]	0.104961	-1.50388
Q5T6F2	1	1	51.1	DuCaP	DuCaP ER	Ubiquitinassociated protein 2 OS=Homo sapiens GN=UBAP2 [UBAP2_HUMAN]	0.105797	-1.37311
P05387	6	4	433.22	DuCaP	DuCaP ER	60S acidic ribosomal protein P2 OS=Homo sapiens GN=RPLP2 [RLA2_HUMAN]	0.106562	-1.157
O15269	1	1	51.38	DuCaP	DuCaP ER	Serine palmitoyltransferase 1 OS=Homo sapiens GN=SPTLC1 [SPTC1_HUMAN]	0.106628	-1.24947
O60568	1	1	52.5	DuCaP	DuCaP ER	Procollagenlysine,2oxoglutarate 5dioxygenase 3 OS=Homo sapiens GN=PLOD3 [PLOD3_HUMAN]	0.107086	-1.39964
Q5JTV8	5	5	271.89	DuCaP	DuCaP ER	Torsin1Ainteracting protein 1 OS=Homo sapiens GN=TOR1AIP1 [TOIP1_HUMAN]	0.107577	-1.25563
Q8TB61	2	2	72.2	DuCaP	DuCaP ER	Adenosine 3'phospho 5'phosphosulfate transporter 1 OS=Homo sapiens GN=SLC35B2 [S35B2_HUMAN]	0.107613	-1.34369
Q7L1Q6	4	1	215.08	DuCaP	DuCaP ER	Basic leucine zipper and W2 domaincontaining protein 1 OS=Homo sapiens GN=BZW1 [BZW1_HUMAN]	0.107805	-1.12822
P29218	2	2	110.54	DuCaP	DuCaP ER	Inositol monophosphatase 1 OS=Homo sapiens GN=IMPA1 [IMPA1_HUMAN]	0.108939	-1.16343
Q13867	1	1	42.77	DuCaP	DuCaP ER	Bleomycin hydrolase OS=Homo sapiens GN=BLMH [BLMH_HUMAN]	0.11081	-1.47022
O95858	1	1	47.09	DuCaP	DuCaP ER	Tetraspanin15 OS=Homo sapiens GN=TSPAN15 PE=2 [TSN15_HUMAN]	0.110938	-1.34724
Q8NI36	3	3	148.48	DuCaP	DuCaP ER	WD repeatcontaining protein 36 OS=Homo sapiens GN=WDR36 [WDR36_HUMAN]	0.111388	-1.21668
P29992	2	2	74.91	DuCaP	DuCaP ER	Guanine nucleotidebinding protein subunit alpha11 OS=Homo sapiens GN=GNA11 [GNA11_HUMAN]	0.112189	-1.37357
Q9NXG6	1	1	31.74	DuCaP	DuCaP ER	Transmembrane prolyl 4hydroxylase OS=Homo sapiens GN=P4HTM [P4HTM_HUMAN]	0.112523	-1.36446
Q9Y394	5	5	366.87	DuCaP	DuCaP ER	Dehydrogenase/reductase SDR family member 7 OS=Homo sapiens GN=DHRS7 [DHRS7_HUMAN]	0.112545	-1.29015
P06730	2	2	104.2	DuCaP	DuCaP ER	Eukaryotic translation initiation factor 4E OS=Homo sapiens GN=EIF4E [IF4E_HUMAN]	0.11263	-1.22847
Q99653	2	2	117.07	DuCaP	DuCaP ER	Calcineurin B homologous protein 1 OS=Homo sapiens GN=CHP1 [CHP1_HUMAN]	0.113023	-1.2857
Q96H55	2	1	70.16	DuCaP	DuCaP ER	Unconventional myosinXIX OS=Homo sapiens GN=MYO19 PE=2 [MYO19_HUMAN]	0.113375	-1.46417
P12830	4	4	252.8	DuCaP	DuCaP ER	Cadherin1 OS=Homo sapiens GN=CDH1 [CADH1_HUMAN]	0.113466	-1.29339
Q92615	1	1	45.02	DuCaP	DuCaP ER	Larelated protein 4B OS=Homo sapiens GN=LARP4B [LAR4B_HUMAN]	0.113715	-1.16289
O95721	1	1	40.34	DuCaP	DuCaP ER	Synaptosomalassociated protein 29 OS=Homo sapiens GN=SNAP29 [SNP29_HUMAN]	0.113943	-1.19398
Q9Y4W6	4	3	198.6	DuCaP	DuCaP ER	AFG3like protein 2 OS=Homo sapiens GN=AFG3L2 [AFG32_HUMAN]	0.114111	-1.43036
Q9NZJ6	1	1	58.56	DuCaP	DuCaP ER	Hexaprenyldihydroxybenzoate methyltransferase, mitochondrial OS=Homo sapiens GN=COQ3 [COQ3_HUMAN]	0.114395	-1.31708
O94855	2	2	116.75	DuCaP	DuCaP ER	Protein transport protein Sec24D OS=Homo sapiens GN=SEC24D [SC24D_HUMAN]	0.114643	-1.41477
Q9NXE4	1	1	33.98	DuCaP	DuCaP ER	Sphingomyelin phosphodiesterase 4 OS=Homo sapiens GN=SMPD4 [NSMA3_HUMAN]	0.115157	-1.18372
Q9Y446	9	9	494.46	DuCaP	DuCaP ER	Plakophilin3 OS=Homo sapiens GN=PKP3 [PKP3_HUMAN]	0.115185	-1.18253
Q96AG4	7	6	451.37	DuCaP	DuCaP ER	Leucinerich repeatcontaining protein 59 OS=Homo sapiens GN=LRRC59 [LRC59_HUMAN]	0.115836	-1.33951
O75380	2	2	87.13	DuCaP	DuCaP ER	NADH dehydrogenase [ubiquinone] ironsulfur protein 6, mitochondrial OS=Homo sapiens GN=NDUFS6 [NDUS6_HUMAN]	0.11595	-1.52274
Q6NUM9	1	1	40.23	DuCaP	DuCaP ER	Alltransretinol 13,14reductase OS=Homo sapiens GN=RETSAT PE=2 [RETST_HUMAN]	0.116123	-1.56395
P60468	2	2	105.49	DuCaP	DuCaP ER	Protein transport protein Sec61 subunit beta OS=Homo sapiens GN=SEC61B [SC61B_HUMAN]	0.11819	-1.49323
Q9Y221	1	1	47.59	DuCaP	DuCaP ER	60S ribosome subunit biogenesis protein NIP7 homolog OS=Homo sapiens GN=NIP7 [NIP7_HUMAN]	0.118225	-1.51971
Q9Y6I3	1	1	51.85	DuCaP	DuCaP ER	Epsin1 OS=Homo sapiens GN=EPN1 [EPN1_HUMAN]	0.119465	-1.67229
Q92643	2	2	120.99	DuCaP	DuCaP ER	GPIanchor transamidase OS=Homo sapiens GN=PIGK [GPI8_HUMAN]	0.119653	-1.3924
P62979	7	7	389.62	DuCaP	DuCaP ER	Ubiquitin40S ribosomal protein S27a OS=Homo sapiens GN=RPS27A [RS27A_HUMAN]	0.1198	-1.67369
P15311	7	3	435.77	DuCaP	DuCaP ER	Ezrin OS=Homo sapiens GN=EZR [EZRI_HUMAN]	0.12024	-1.19042
Q9Y2Z4	1	1	41.81	DuCaP	DuCaP ER	TyrosinetRNA ligase, mitochondrial OS=Homo sapiens GN=YARS2 [SYYM_HUMAN]	0.120587	-1.24519
Q8NFT2	5	3	323.52	DuCaP	DuCaP ER	Metalloreductase STEAP2 OS=Homo sapiens GN=STEAP2 [STEA2_HUMAN]	0.12067	-1.29803
Q9BPX5	2	1	163.97	DuCaP	DuCaP ER	Actinrelated protein 2/3 complex subunit 5like protein OS=Homo sapiens GN=ARPC5L [ARP5L_HUMAN]	0.123247	-1.28431
P47985	5	5	304.79	DuCaP	DuCaP ER	Cytochrome bc1 complex subunit Rieske, mitochondrial OS=Homo sapiens GN=UQCRFS1 [UCRI_HUMAN]	0.124031	-1.36997
Q04837	2	2	158.76	DuCaP	DuCaP ER	Singlestranded DNAbinding protein, mitochondrial OS=Homo sapiens GN=SSBP1 [SSBP_HUMAN]	0.124112	-3.31738
Q5KU26	1	1	52.36	DuCaP	DuCaP ER	Collectin12 OS=Homo sapiens GN=COLEC12 [COL12_HUMAN]	0.128099	-1.38819
P05141	11	3	543.07	DuCaP	DuCaP ER	ADP/ATP translocase 2 OS=Homo sapiens GN=SLC25A5 [ADT2_HUMAN]	0.128256	-1.51791
P00846	1	1	39.58	DuCaP	DuCaP ER	ATP synthase subunit a OS=Homo sapiens GN=MTATP6 [ATP6_HUMAN]	0.128605	-1.41511
P53582	1	1	82.19	DuCaP	DuCaP ER	Methionine aminopeptidase 1 OS=Homo sapiens GN=METAP1 [AMPM1_HUMAN]	0.128768	-1.19562
Q9Y5B9	11	11	694.86	DuCaP	DuCaP ER	FACT complex subunit SPT16 OS=Homo sapiens GN=SUPT16H [SP16H_HUMAN]	0.129314	-1.21646
Q9UBM7	3	3	256.38	DuCaP	DuCaP ER	7dehydrocholesterol reductase OS=Homo sapiens GN=DHCR7 [DHCR7_HUMAN]	0.129542	-1.4018
Q08J23	5	5	305.87	DuCaP	DuCaP ER	tRNA (cytosine(34)C(5))methyltransferase OS=Homo sapiens GN=NSUN2 [NSUN2_HUMAN]	0.130193	-1.08656
Q08379	3	3	239.73	DuCaP	DuCaP ER	Golgin subfamily A member 2 OS=Homo sapiens GN=GOLGA2 [GOGA2_HUMAN]	0.13132	-1.28204
Q96N66	1	1	64.74	DuCaP	DuCaP ER	Lysophospholipid acyltransferase 7 OS=Homo sapiens GN=MBOAT7 [MBOA7_HUMAN]	0.132238	-1.63779
O75964	2	2	117.86	DuCaP	DuCaP ER	ATP synthase subunit g, mitochondrial OS=Homo sapiens GN=ATP5L [ATP5L_HUMAN]	0.132326	-1.29027
Q9Y5L4	3	3	198.04	DuCaP	DuCaP ER	Mitochondrial import inner membrane translocase subunit Tim13 OS=Homo sapiens GN=TIMM13 [TIM13_HUMAN]	0.132464	-1.1436
P52597	13	11	829.36	DuCaP	DuCaP ER	Heterogeneous nuclear ribonucleoprotein F OS=Homo sapiens GN=HNRNPF [HNRPF_HUMAN]	0.132959	-1.11216
P51970	1	1	42.77	DuCaP	DuCaP ER	NADH dehydrogenase [ubiquinone] 1 alpha subcomplex subunit 8 OS=Homo sapiens GN=NDUFA8 [NDUA8_HUMAN]	0.133184	-1.61724
P31689	6	4	273.07	DuCaP	DuCaP ER	DnaJ homolog subfamily A member 1 OS=Homo sapiens GN=DNAJA1 [DNJA1_HUMAN]	0.133465	-1.22847
O75438	1	1	42.57	DuCaP	DuCaP ER	NADH dehydrogenase [ubiquinone] 1 beta subcomplex subunit 1 OS=Homo sapiens GN=NDUFB1 [NDUB1_HUMAN]	0.135116	-1.56422
Q8TCS8	2	2	175.09	DuCaP	DuCaP ER	Polyribonucleotide nucleotidyltransferase 1, mitochondrial OS=Homo sapiens GN=PNPT1 [PNPT1_HUMAN]	0.135611	-1.15578
Q86Y82	2	2	83.88	DuCaP	DuCaP ER	Syntaxin12 OS=Homo sapiens GN=STX12 [STX12_HUMAN]	0.135786	-1.23841
P59998	3	3	164.55	DuCaP	DuCaP ER	Actinrelated protein 2/3 complex subunit 4 OS=Homo sapiens GN=ARPC4 [ARPC4_HUMAN]	0.139579	-1.19571
A4D1E9	3	3	210.51	DuCaP	DuCaP ER	GTPbinding protein 10 OS=Homo sapiens GN=GTPBP10 [GTPBA_HUMAN]	0.140307	-1.22862
Q96CT7	1	1	31.8	DuCaP	DuCaP ER	Coiledcoil domaincontaining protein 124 OS=Homo sapiens GN=CCDC124 [CC124_HUMAN]	0.140432	-1.10358
P30101	22	21	1456.55	DuCaP	DuCaP ER	Protein disulfideisomerase A3 OS=Homo sapiens GN=PDIA3 [PDIA3_HUMAN]	0.141843	-1.09528
O15027	3	3	160.93	DuCaP	DuCaP ER	Protein transport protein Sec16A OS=Homo sapiens GN=SEC16A [SC16A_HUMAN]	0.14207	-1.07915
O76095	1	1	41.2	DuCaP	DuCaP ER	Protein JTB OS=Homo sapiens GN=JTB [JTB_HUMAN]	0.142127	-1.39492
Q9NRG9	1	1	48.23	DuCaP	DuCaP ER	Aladin OS=Homo sapiens GN=AAAS [AAAS_HUMAN]	0.145447	-1.53784
P60660	5	5	387.34	DuCaP	DuCaP ER	Myosin light polypeptide 6 OS=Homo sapiens GN=MYL6 [MYL6_HUMAN]	0.145464	-1.14919
P04004	1	1	71.91	DuCaP	DuCaP ER	Vitronectin OS=Homo sapiens GN=VTN [VTNC_HUMAN]	0.14845	-1.92348
Q92930	3	1	226.15	DuCaP	DuCaP ER	Rasrelated protein Rab8B OS=Homo sapiens GN=RAB8B [RAB8B_HUMAN]	0.148598	-1.22649
O76094	2	2	107.12	DuCaP	DuCaP ER	Signal recognition particle 72 kDa protein OS=Homo sapiens GN=SRP72 [SRP72_HUMAN]	0.150905	-1.15266
P37108	3	3	232.17	DuCaP	DuCaP ER	Signal recognition particle 14 kDa protein OS=Homo sapiens GN=SRP14 [SRP14_HUMAN]	0.151113	-1.13055
Q9NYL9	2	2	104.36	DuCaP	DuCaP ER	Tropomodulin3 OS=Homo sapiens GN=TMOD3 [TMOD3_HUMAN]	0.151359	-1.09787
P61604	8	7	486.42	DuCaP	DuCaP ER	10 kDa heat shock protein, mitochondrial OS=Homo sapiens GN=HSPE1 [CH10_HUMAN]	0.151853	-1.21727
Q9HDC9	3	3	143.48	DuCaP	DuCaP ER	Adipocyte plasma membraneassociated protein OS=Homo sapiens GN=APMAP [APMAP_HUMAN]	0.153344	-1.32867
P20674	3	2	149.43	DuCaP	DuCaP ER	Cytochrome c oxidase subunit 5A, mitochondrial OS=Homo sapiens GN=COX5A [COX5A_HUMAN]	0.154154	-1.48645
Q9Y277	6	5	447.13	DuCaP	DuCaP ER	Voltagedependent anionselective channel protein 3 OS=Homo sapiens GN=VDAC3 [VDAC3_HUMAN]	0.15493	-1.7126
O14569	1	1	70.48	DuCaP	DuCaP ER	Cytochrome b561 domaincontaining protein 2 OS=Homo sapiens GN=CYB561D2 [C56D2_HUMAN]	0.154986	-1.2633
O00299	7	7	449.58	DuCaP	DuCaP ER	Chloride intracellular channel protein 1 OS=Homo sapiens GN=CLIC1 [CLIC1_HUMAN]	0.155376	-1.27068
Q6ZNB6	1	1	52.08	DuCaP	DuCaP ER	NFX1type zinc finger protein NFXL1 OS=Homo sapiens GN=NFXL1 [NFXL1_HUMAN]	0.155856	-1.42918
P48739	1	1	40.87	DuCaP	DuCaP ER	Phosphatidylinositol transfer protein beta isoform OS=Homo sapiens GN=PITPNB [PIPNB_HUMAN]	0.156384	-1.09438
Q9Y639	1	1	44.63	DuCaP	DuCaP ER	Neuroplastin OS=Homo sapiens GN=NPTN [NPTN_HUMAN]	0.158602	-1.56771
Q9BRJ7	1	1	54.84	DuCaP	DuCaP ER	Protein syndesmos OS=Homo sapiens GN=NUDT16L1 [SDOS_HUMAN]	0.159998	-1.18841
Q9Y4L1	24	23	1409.39	DuCaP	DuCaP ER	Hypoxia upregulated protein 1 OS=Homo sapiens GN=HYOU1 [HYOU1_HUMAN]	0.16009	-1.10094
Q9BY44	6	6	392.58	DuCaP	DuCaP ER	Eukaryotic translation initiation factor 2A OS=Homo sapiens GN=EIF2A [EIF2A_HUMAN]	0.161327	-1.11325
O00264	2	1	137.85	DuCaP	DuCaP ER	Membraneassociated progesterone receptor component 1 OS=Homo sapiens GN=PGRMC1 [PGRC1_HUMAN]	0.162739	-1.41936
P19404	3	3	160.15	DuCaP	DuCaP ER	NADH dehydrogenase [ubiquinone] flavoprotein 2, mitochondrial OS=Homo sapiens GN=NDUFV2 [NDUV2_HUMAN]	0.163149	-1.41572
Q9BRT2	1	1	40.84	DuCaP	DuCaP ER	Mitochondrial nucleoid factor 1 OS=Homo sapiens GN=MNF1 [MNF1_HUMAN]	0.166175	-1.74308
O75600	1	1	63.06	DuCaP	DuCaP ER	2amino3ketobutyrate coenzyme A ligase, mitochondrial OS=Homo sapiens GN=GCAT [KBL_HUMAN]	0.168749	-1.32174
Q14542	1	1	31.8	DuCaP	DuCaP ER	Equilibrative nucleoside transporter 2 OS=Homo sapiens GN=SLC29A2 [S29A2_HUMAN]	0.168946	-1.43626
P78344	8	8	479.76	DuCaP	DuCaP ER	Eukaryotic translation initiation factor 4 gamma 2 OS=Homo sapiens GN=EIF4G2 [IF4G2_HUMAN]	0.169191	-1.08066
Q07065	7	7	643.55	DuCaP	DuCaP ER	Cytoskeletonassociated protein 4 OS=Homo sapiens GN=CKAP4 [CKAP4_HUMAN]	0.169945	-1.3545
P30837	6	4	327.62	DuCaP	DuCaP ER	Aldehyde dehydrogenase X, mitochondrial OS=Homo sapiens GN=ALDH1B1 [AL1B1_HUMAN]	0.170529	-1.16408
P63092	2	1	125.28	DuCaP	DuCaP ER	Guanine nucleotidebinding protein G(s) subunit alpha isoforms short OS=Homo sapiens GN=GNAS [GNAS2_HUMAN]	0.171002	-1.36685
Q02818	4	3	213	DuCaP	DuCaP ER	Nucleobindin1 OS=Homo sapiens GN=NUCB1 [NUCB1_HUMAN]	0.172324	-1.21997
O00411	1	1	62.54	DuCaP	DuCaP ER	DNAdirected RNA polymerase, mitochondrial OS=Homo sapiens GN=POLRMT [RPOM_HUMAN]	0.173194	-1.34843
Q13724	3	3	182.98	DuCaP	DuCaP ER	Mannosyloligosaccharide glucosidase OS=Homo sapiens GN=MOGS [MOGS_HUMAN]	0.173552	-1.26064
Q9BU61	1	1	53.41	DuCaP	DuCaP ER	NADH dehydrogenase [ubiquinone] 1 alpha subcomplex assembly factor 3 OS=Homo sapiens GN=NDUFAF3 [NDUF3_HUMAN]	0.174508	-1.25509
Q5T5P2	1	1	30.28	DuCaP	DuCaP ER	Sickle tail protein homolog OS=Homo sapiens GN=KIAA1217 [SKT_HUMAN]	0.176315	-1.16836
O60493	1	1	74.39	DuCaP	DuCaP ER	Sorting nexin3 OS=Homo sapiens GN=SNX3 [SNX3_HUMAN]	0.176414	-1.19092
P28331	8	8	552.85	DuCaP	DuCaP ER	NADHubiquinone oxidoreductase 75 kDa subunit, mitochondrial OS=Homo sapiens GN=NDUFS1 [NDUS1_HUMAN]	0.17689	-1.35532
P20340	3	2	154.69	DuCaP	DuCaP ER	Rasrelated protein Rab6A OS=Homo sapiens GN=RAB6A [RAB6A_HUMAN]	0.177466	-1.26635
P62888	3	3	330.92	DuCaP	DuCaP ER	60S ribosomal protein L30 OS=Homo sapiens GN=RPL30 [RL30_HUMAN]	0.17774	-1.14511
P61619	2	2	84.74	DuCaP	DuCaP ER	Protein transport protein Sec61 subunit alpha isoform 1 OS=Homo sapiens GN=SEC61A1 [S61A1_HUMAN]	0.177864	-1.3821
O43252	2	1	111.73	DuCaP	DuCaP ER	Bifunctional 3'phosphoadenosine 5'phosphosulfate synthase 1 OS=Homo sapiens GN=PAPSS1 [PAPS1_HUMAN]	0.177971	-1.17907
Q8IXK0	2	2	102.22	DuCaP	DuCaP ER	Polyhomeoticlike protein 2 OS=Homo sapiens GN=PHC2 [PHC2_HUMAN]	0.178657	-1.18814
P04406	15	15	1037.81	DuCaP	DuCaP ER	Glyceraldehyde3phosphate dehydrogenase OS=Homo sapiens GN=GAPDH [G3P_HUMAN]	0.178786	-1.26629
P40616	2	2	107.94	DuCaP	DuCaP ER	ADPribosylation factorlike protein 1 OS=Homo sapiens GN=ARL1 [ARL1_HUMAN]	0.179436	-1.19585
P60763	2	1	71.04	DuCaP	DuCaP ER	Rasrelated C3 botulinum toxin substrate 3 OS=Homo sapiens GN=RAC3 [RAC3_HUMAN]	0.179837	-1.2281
O94905	1	1	74.43	DuCaP	DuCaP ER	Erlin2 OS=Homo sapiens GN=ERLIN2 [ERLN2_HUMAN]	0.181054	-1.1858
Q9NYY8	2	2	116.23	DuCaP	DuCaP ER	FAST kinase domaincontaining protein 2 OS=Homo sapiens GN=FASTKD2 [FAKD2_HUMAN]	0.181165	-1.25268
Q16540	2	2	109.72	DuCaP	DuCaP ER	39S ribosomal protein L23, mitochondrial OS=Homo sapiens GN=MRPL23 [RM23_HUMAN]	0.181204	-1.17654
P39656	8	8	521.25	DuCaP	DuCaP ER	Dolichyldiphosphooligosaccharideprotein glycosyltransferase 48 kDa subunit OS=Homo sapiens GN=DDOST [OST48_HUMAN]	0.182126	-1.31509
P04843	13	13	792.82	DuCaP	DuCaP ER	Dolichyldiphosphooligosaccharideprotein glycosyltransferase subunit 1 OS=Homo sapiens GN=RPN1 [RPN1_HUMAN]	0.18216	-1.27108
P35221	16	16	1141.11	DuCaP	DuCaP ER	Catenin alpha1 OS=Homo sapiens GN=CTNNA1 [CTNA1_HUMAN]	0.184866	-1.21432
Q96JB5	1	1	53.44	DuCaP	DuCaP ER	CDK5 regulatory subunitassociated protein 3 OS=Homo sapiens GN=CDK5RAP3 [CK5P3_HUMAN]	0.185092	-1.31053
Q14258	2	2	152.25	DuCaP	DuCaP ER	E3 ubiquitin/ISG15 ligase TRIM25 OS=Homo sapiens GN=TRIM25 [TRI25_HUMAN]	0.185196	-1.11371
P36578	12	12	611.8	DuCaP	DuCaP ER	60S ribosomal protein L4 OS=Homo sapiens GN=RPL4 [RL4_HUMAN]	0.185658	-1.12694
P10606	1	1	51.39	DuCaP	DuCaP ER	Cytochrome c oxidase subunit 5B, mitochondrial OS=Homo sapiens GN=COX5B [COX5B_HUMAN]	0.187126	-1.46649
P48507	1	1	69.31	DuCaP	DuCaP ER	Glutamatecysteine ligase regulatory subunit OS=Homo sapiens GN=GCLM [GSH0_HUMAN]	0.18787	-1.25751
P11233	3	3	215.05	DuCaP	DuCaP ER	Rasrelated protein RalA OS=Homo sapiens GN=RALA [RALA_HUMAN]	0.188296	-1.29198
Q9Y5M8	6	6	427.79	DuCaP	DuCaP ER	Signal recognition particle receptor subunit beta OS=Homo sapiens GN=SRPRB [SRPRB_HUMAN]	0.190589	-1.27965
Q9Y490	18	18	1079.47	DuCaP	DuCaP ER	Talin1 OS=Homo sapiens GN=TLN1 [TLN1_HUMAN]	0.190728	-1.17604
O60716	11	11	671.84	DuCaP	DuCaP ER	Catenin delta1 OS=Homo sapiens GN=CTNND1 [CTND1_HUMAN]	0.190782	-1.21821
Q96TA1	3	3	213.92	DuCaP	DuCaP ER	Nibanlike protein 1 OS=Homo sapiens GN=FAM129B [NIBL1_HUMAN]	0.191511	-1.19771
P49748	4	3	251.05	DuCaP	DuCaP ER	Very longchain specific acylCoA dehydrogenase, mitochondrial OS=Homo sapiens GN=ACADVL [ACADV_HUMAN]	0.19158	-1.1815
P14854	3	3	204.14	DuCaP	DuCaP ER	Cytochrome c oxidase subunit 6B1 OS=Homo sapiens GN=COX6B1 [CX6B1_HUMAN]	0.191806	-1.38147
O75396	5	5	375.42	DuCaP	DuCaP ER	Vesicletrafficking protein SEC22b OS=Homo sapiens GN=SEC22B [SC22B_HUMAN]	0.191815	-1.27955
Q9H9B1	2	2	102.92	DuCaP	DuCaP ER	Histonelysine Nmethyltransferase EHMT1 OS=Homo sapiens GN=EHMT1 [EHMT1_HUMAN]	0.192336	-1.11681
Q9BTY2	1	1	53.99	DuCaP	DuCaP ER	Plasma alphaLfucosidase OS=Homo sapiens GN=FUCA2 [FUCO2_HUMAN]	0.192365	-1.25701
P32322	8	7	673.83	DuCaP	DuCaP ER	Pyrroline5carboxylate reductase 1, mitochondrial OS=Homo sapiens GN=PYCR1 [P5CR1_HUMAN]	0.192655	-1.22055
P35222	15	11	1023.97	DuCaP	DuCaP ER	Catenin beta1 OS=Homo sapiens GN=CTNNB1 [CTNB1_HUMAN]	0.193454	-1.21679
Q96DG6	7	7	327.99	DuCaP	DuCaP ER	Carboxymethylenebutenolidase homolog OS=Homo sapiens GN=CMBL [CMBL_HUMAN]	0.194017	-1.25834
O94842	1	1	39.16	DuCaP	DuCaP ER	TOX high mobility group box family member 4 OS=Homo sapiens GN=TOX4 [TOX4_HUMAN]	0.196393	-1.18004
Q9UKL0	1	1	33.44	DuCaP	DuCaP ER	REST corepressor 1 OS=Homo sapiens GN=RCOR1 [RCOR1_HUMAN]	0.196712	-1.08778
Q92979	2	2	91.4	DuCaP	DuCaP ER	Ribosomal RNA small subunit methyltransferase NEP1 OS=Homo sapiens GN=EMG1 [NEP1_HUMAN]	0.197515	-1.25042
Q6UW68	1	1	63.43	DuCaP	DuCaP ER	Transmembrane protein 205 OS=Homo sapiens GN=TMEM205 [TM205_HUMAN]	0.197995	-1.32161
Q8NF37	1	1	60.22	DuCaP	DuCaP ER	Lysophosphatidylcholine acyltransferase 1 OS=Homo sapiens GN=LPCAT1 [PCAT1_HUMAN]	0.198228	-1.23809
O00139	1	1	63.64	DuCaP	DuCaP ER	Kinesinlike protein KIF2A OS=Homo sapiens GN=KIF2A [KIF2A_HUMAN]	0.198293	-1.16819
P00352	10	9	684.4	DuCaP	DuCaP ER	Retinal dehydrogenase 1 OS=Homo sapiens GN=ALDH1A1 [AL1A1_HUMAN]	0.198515	-1.2784
P24539	5	5	288.74	DuCaP	DuCaP ER	ATP synthase subunit b, mitochondrial OS=Homo sapiens GN=ATP5F1 [AT5F1_HUMAN]	0.198649	-1.27892
Q13509	17	2	1330.31	DuCaP	DuCaP ER	Tubulin beta3 chain OS=Homo sapiens GN=TUBB3 [TBB3_HUMAN]	0.199165	-1.19183
Q9P035	2	2	173.68	DuCaP	DuCaP ER	3hydroxyacylCoA dehydratase 3 OS=Homo sapiens GN=PTPLAD1 [HACD3_HUMAN]	0.200871	-1.35406
P06748	6	6	425.97	DuCaP	DuCaP ER	Nucleophosmin OS=Homo sapiens GN=NPM1 [NPM_HUMAN]	0.200901	-1.19505
O43678	2	2	87.97	DuCaP	DuCaP ER	NADH dehydrogenase [ubiquinone] 1 alpha subcomplex subunit 2 OS=Homo sapiens GN=NDUFA2 [NDUA2_HUMAN]	0.20106	-1.2832
Q96FZ7	1	1	80.29	DuCaP	DuCaP ER	Charged multivesicular body protein 6 OS=Homo sapiens GN=CHMP6 [CHMP6_HUMAN]	0.201452	-1.28407
P50583	2	2	147.97	DuCaP	DuCaP ER	Bis(5'nucleosyl)tetraphosphatase [asymmetrical] OS=Homo sapiens GN=NUDT2 [AP4A_HUMAN]	0.201714	-1.21169
P05166	5	4	319.87	DuCaP	DuCaP ER	PropionylCoA carboxylase beta chain, mitochondrial OS=Homo sapiens GN=PCCB [PCCB_HUMAN]	0.201899	-1.19575
Q96A49	1	1	115.82	DuCaP	DuCaP ER	Synapseassociated protein 1 OS=Homo sapiens GN=SYAP1 [SYAP1_HUMAN]	0.2022	-1.20513
O14672	1	1	44.33	DuCaP	DuCaP ER	Disintegrin and metalloproteinase domaincontaining protein 10 OS=Homo sapiens GN=ADAM10 [ADA10_HUMAN]	0.202366	-1.18811
Q13769	1	1	35.61	DuCaP	DuCaP ER	THO complex subunit 5 homolog OS=Homo sapiens GN=THOC5 [THOC5_HUMAN]	0.203897	-1.12641
Q9H4G4	1	1	42.41	DuCaP	DuCaP ER	Golgiassociated plant pathogenesisrelated protein 1 OS=Homo sapiens GN=GLIPR2 [GAPR1_HUMAN]	0.206049	-1.33829
O60292	1	1	62.81	DuCaP	DuCaP ER	Signalinduced proliferationassociated 1like protein 3 OS=Homo sapiens GN=SIPA1L3 [SI1L3_HUMAN]	0.208225	-1.33863
P11940	14	10	1029.75	DuCaP	DuCaP ER	Polyadenylatebinding protein 1 OS=Homo sapiens GN=PABPC1 [PABP1_HUMAN]	0.209188	-1.10209
Q9UNF0	2	2	108.98	DuCaP	DuCaP ER	Protein kinase C and casein kinase substrate in neurons protein 2 OS=Homo sapiens GN=PACSIN2 [PACN2_HUMAN]	0.210352	-1.15828
O75436	1	1	87.37	DuCaP	DuCaP ER	Vacuolar protein sortingassociated protein 26A OS=Homo sapiens GN=VPS26A [VP26A_HUMAN]	0.210501	-1.15668
P30876	1	1	39.82	DuCaP	DuCaP ER	DNAdirected RNA polymerase II subunit RPB2 OS=Homo sapiens GN=POLR2B [RPB2_HUMAN]	0.210606	-1.34591
Q92506	4	4	298.74	DuCaP	DuCaP ER	Estradiol 17betadehydrogenase 8 OS=Homo sapiens GN=HSD17B8 [DHB8_HUMAN]	0.211347	-1.15387
Q15029	15	15	977.94	DuCaP	DuCaP ER	116 kDa U5 small nuclear ribonucleoprotein component OS=Homo sapiens GN=EFTUD2 [U5S1_HUMAN]	0.211604	-1.47895
Q99735	1	1	40.59	DuCaP	DuCaP ER	Microsomal glutathione Stransferase 2 OS=Homo sapiens GN=MGST2 [MGST2_HUMAN]	0.212594	-1.34084
P35573	2	2	118.08	DuCaP	DuCaP ER	Glycogen debranching enzyme OS=Homo sapiens GN=AGL [GDE_HUMAN]	0.214685	-1.24324
Q9UPN3	2	2	103.71	DuCaP	DuCaP ER	Microtubuleactin crosslinking factor 1, isoforms 1/2/3/5 OS=Homo sapiens GN=MACF1 [MACF1_HUMAN]	0.215324	-1.08808
Q9UHA4	1	1	52.02	DuCaP	DuCaP ER	Ragulator complex protein LAMTOR3 OS=Homo sapiens GN=LAMTOR3 [LTOR3_HUMAN]	0.216577	-1.26308
P35269	1	1	91.33	DuCaP	DuCaP ER	General transcription factor IIF subunit 1 OS=Homo sapiens GN=GTF2F1 [T2FA_HUMAN]	0.216744	-1.11697
Q6IN84	1	1	55.19	DuCaP	DuCaP ER	rRNA methyltransferase 1, mitochondrial OS=Homo sapiens GN=MRM1 [MRM1_HUMAN]	0.217016	-1.20935
P00505	11	10	701.95	DuCaP	DuCaP ER	Aspartate aminotransferase, mitochondrial OS=Homo sapiens GN=GOT2 [AATM_HUMAN]	0.217083	-1.1683
P61019	7	2	464.06	DuCaP	DuCaP ER	Rasrelated protein Rab2A OS=Homo sapiens GN=RAB2A [RAB2A_HUMAN]	0.217418	-1.23034
P18859	3	3	327.52	DuCaP	DuCaP ER	ATP synthasecoupling factor 6, mitochondrial OS=Homo sapiens GN=ATP5J [ATP5J_HUMAN]	0.219117	-1.30575
Q96IX5	2	2	157.38	DuCaP	DuCaP ER	Upregulated during skeletal muscle growth protein 5 OS=Homo sapiens GN=USMG5 [USMG5_HUMAN]	0.219228	-1.34137
Q14318	3	3	185.02	DuCaP	DuCaP ER	Peptidylprolyl cistrans isomerase FKBP8 OS=Homo sapiens GN=FKBP8 [FKBP8_HUMAN]	0.219446	-1.22945
O75083	4	4	307.59	DuCaP	DuCaP ER	WD repeatcontaining protein 1 OS=Homo sapiens GN=WDR1 [WDR1_HUMAN]	0.220499	-1.20953
Q04323	2	2	140.12	DuCaP	DuCaP ER	UBX domaincontaining protein 1 OS=Homo sapiens GN=UBXN1 [UBXN1_HUMAN]	0.22055	-1.14478
Q96B54	1	1	59.12	DuCaP	DuCaP ER	Zinc finger protein 428 OS=Homo sapiens GN=ZNF428 [ZN428_HUMAN]	0.222435	-1.25932
Q9Y3D6	2	2	103.04	DuCaP	DuCaP ER	Mitochondrial fission 1 protein OS=Homo sapiens GN=FIS1 [FIS1_HUMAN]	0.223141	-1.20323
Q9NQW7	1	1	51.13	DuCaP	DuCaP ER	XaaPro aminopeptidase 1 OS=Homo sapiens GN=XPNPEP1 [XPP1_HUMAN]	0.223778	-1.2691
O43570	1	1	36.15	DuCaP	DuCaP ER	Carbonic anhydrase 12 OS=Homo sapiens GN=CA12 [CAH12_HUMAN]	0.224016	-1.26147
P62879	3	1	130.3	DuCaP	DuCaP ER	Guanine nucleotidebinding protein G(I)/G(S)/G(T) subunit beta2 OS=Homo sapiens GN=GNB2 [GBB2_HUMAN]	0.224285	-1.23951
P52815	3	3	175.3	DuCaP	DuCaP ER	39S ribosomal protein L12, mitochondrial OS=Homo sapiens GN=MRPL12 [RM12_HUMAN]	0.225177	-1.20853
Q9H0A0	6	6	330.19	DuCaP	DuCaP ER	Nacetyltransferase 10 OS=Homo sapiens GN=NAT10 [NAT10_HUMAN]	0.226153	-1.18261
P62273	2	1	79.42	DuCaP	DuCaP ER	40S ribosomal protein S29 OS=Homo sapiens GN=RPS29 [RS29_HUMAN]	0.227176	-1.15587
Q8TB22	1	1	72.87	DuCaP	DuCaP ER	Spermatogenesisassociated protein 20 OS=Homo sapiens GN=SPATA20 PE=2 [SPT20_HUMAN]	0.22731	-1.24798
Q9Y224	1	1	100.29	DuCaP	DuCaP ER	UPF0568 protein C14orf166 OS=Homo sapiens GN=C14orf166 [CN166_HUMAN]	0.228148	-1.12364
Q9BR76	2	2	81.87	DuCaP	DuCaP ER	Coronin1B OS=Homo sapiens GN=CORO1B [COR1B_HUMAN]	0.228423	-1.19635
Q9H3N1	2	2	102.38	DuCaP	DuCaP ER	Thioredoxinrelated transmembrane protein 1 OS=Homo sapiens GN=TMX1 [TMX1_HUMAN]	0.228582	-1.19539
Q15061	2	2	102.03	DuCaP	DuCaP ER	WD repeatcontaining protein 43 OS=Homo sapiens GN=WDR43 [WDR43_HUMAN]	0.230471	-1.25166
P26640	11	10	761.31	DuCaP	DuCaP ER	ValinetRNA ligase OS=Homo sapiens GN=VARS [SYVC_HUMAN]	0.230606	-1.13456
P51149	9	9	487.68	DuCaP	DuCaP ER	Rasrelated protein Rab7a OS=Homo sapiens GN=RAB7A [RAB7A_HUMAN]	0.231154	-1.1363
Q13153	2	2	144.56	DuCaP	DuCaP ER	Serine/threonineprotein kinase PAK 1 OS=Homo sapiens GN=PAK1 [PAK1_HUMAN]	0.231684	-1.17491
Q9HD26	2	2	135.8	DuCaP	DuCaP ER	Golgiassociated PDZ and coiledcoil motifcontaining protein OS=Homo sapiens GN=GOPC [GOPC_HUMAN]	0.231714	-1.23209
P14735	1	1	47.71	DuCaP	DuCaP ER	Insulindegrading enzyme OS=Homo sapiens GN=IDE [IDE_HUMAN]	0.232672	-1.24198
Q9NX24	2	2	182.66	DuCaP	DuCaP ER	H/ACA ribonucleoprotein complex subunit 2 OS=Homo sapiens GN=NHP2 [NHP2_HUMAN]	0.234923	-1.17187
Q9Y2W6	1	1	81.48	DuCaP	DuCaP ER	Tudor and KH domaincontaining protein OS=Homo sapiens GN=TDRKH [TDRKH_HUMAN]	0.2359	-1.32695
O75027	4	4	232.56	DuCaP	DuCaP ER	ATPbinding cassette subfamily B member 7, mitochondrial OS=Homo sapiens GN=ABCB7 [ABCB7_HUMAN]	0.236406	-1.20891
Q13427	3	3	144.66	DuCaP	DuCaP ER	Peptidylprolyl cistrans isomerase G OS=Homo sapiens GN=PPIG [PPIG_HUMAN]	0.236637	-1.16536
Q9NPJ3	3	3	243.69	DuCaP	DuCaP ER	Acylcoenzyme A thioesterase 13 OS=Homo sapiens GN=ACOT13 [ACO13_HUMAN]	0.238054	-1.13185
P07099	7	7	399.03	DuCaP	DuCaP ER	Epoxide hydrolase 1 OS=Homo sapiens GN=EPHX1 [HYEP_HUMAN]	0.238421	-1.19259
Q8NF91	1	1	33.91	DuCaP	DuCaP ER	Nesprin1 OS=Homo sapiens GN=SYNE1 [SYNE1_HUMAN]	0.241716	-1.17397
P61254	4	3	172.98	DuCaP	DuCaP ER	60S ribosomal protein L26 OS=Homo sapiens GN=RPL26 [RL26_HUMAN]	0.243159	-1.12558
Q14240	15	5	1019.6	DuCaP	DuCaP ER	Eukaryotic initiation factor 4AII OS=Homo sapiens GN=EIF4A2 [IF4A2_HUMAN]	0.243237	-1.18293
Q03252	4	4	225	DuCaP	DuCaP ER	LaminB2 OS=Homo sapiens GN=LMNB2 [LMNB2_HUMAN]	0.245751	-1.92017
Q9UHA3	1	1	31.47	DuCaP	DuCaP ER	Probable ribosome biogenesis protein RLP24 OS=Homo sapiens GN=RSL24D1 [RLP24_HUMAN]	0.246348	-1.2795
P46977	3	2	111.03	DuCaP	DuCaP ER	Dolichyldiphosphooligosaccharideprotein glycosyltransferase subunit STT3A OS=Homo sapiens GN=STT3A [STT3A_HUMAN]	0.247184	-1.38895
Q96H79	1	1	30.22	DuCaP	DuCaP ER	Zinc finger CCCHtype antiviral protein 1like OS=Homo sapiens GN=ZC3HAV1L [ZCCHL_HUMAN]	0.24763	-1.40114
Q09472	2	1	78.74	DuCaP	DuCaP ER	Histone acetyltransferase p300 OS=Homo sapiens GN=EP300 [EP300_HUMAN]	0.248464	-1.11732
Q969S9	1	1	30.33	DuCaP	DuCaP ER	Ribosomereleasing factor 2, mitochondrial OS=Homo sapiens GN=GFM2 [RRF2M_HUMAN]	0.249056	-1.1871
Q96G23	1	1	76.53	DuCaP	DuCaP ER	Ceramide synthase 2 OS=Homo sapiens GN=CERS2 [CERS2_HUMAN]	0.250086	-1.26247
Q6DKI1	3	2	143.57	DuCaP	DuCaP ER	60S ribosomal protein L7like 1 OS=Homo sapiens GN=RPL7L1 [RL7L_HUMAN]	0.251147	-1.24669
O60832	6	6	456.17	DuCaP	DuCaP ER	H/ACA ribonucleoprotein complex subunit 4 OS=Homo sapiens GN=DKC1 [DKC1_HUMAN]	0.251227	-1.12263
P49959	5	5	290.27	DuCaP	DuCaP ER	Doublestrand break repair protein MRE11A OS=Homo sapiens GN=MRE11A [MRE11_HUMAN]	0.252511	-1.15801
P45973	5	4	333.06	DuCaP	DuCaP ER	Chromobox protein homolog 5 OS=Homo sapiens GN=CBX5 [CBX5_HUMAN]	0.25341	-1.16429
Q96T23	3	3	200.2	DuCaP	DuCaP ER	Remodeling and spacing factor 1 OS=Homo sapiens GN=RSF1 [RSF1_HUMAN]	0.255226	-1.26425
Q9BW91	1	1	50.8	DuCaP	DuCaP ER	ADPribose pyrophosphatase, mitochondrial OS=Homo sapiens GN=NUDT9 [NUDT9_HUMAN]	0.255305	-1.18502
Q9NP72	5	5	357.77	DuCaP	DuCaP ER	Rasrelated protein Rab18 OS=Homo sapiens GN=RAB18 [RAB18_HUMAN]	0.255377	-1.16185
Q9UKM9	7	7	411.68	DuCaP	DuCaP ER	RNAbinding protein Raly OS=Homo sapiens GN=RALY [RALY_HUMAN]	0.25618	-1.17347
P62995	4	4	244.48	DuCaP	DuCaP ER	Transformer2 protein homolog beta OS=Homo sapiens GN=TRA2B [TRA2B_HUMAN]	0.259201	-1.11584
P49821	6	6	391.88	DuCaP	DuCaP ER	NADH dehydrogenase [ubiquinone] flavoprotein 1, mitochondrial OS=Homo sapiens GN=NDUFV1 [NDUV1_HUMAN]	0.259669	-1.26093
Q9UIQ6	2	2	71.84	DuCaP	DuCaP ER	Leucylcystinyl aminopeptidase OS=Homo sapiens GN=LNPEP [LCAP_HUMAN]	0.259971	-1.22048
Q09161	2	2	125.14	DuCaP	DuCaP ER	Nuclear capbinding protein subunit 1 OS=Homo sapiens GN=NCBP1 [NCBP1_HUMAN]	0.2606	-1.10419
Q9BWH2	1	1	66.23	DuCaP	DuCaP ER	FUN14 domaincontaining protein 2 OS=Homo sapiens GN=FUNDC2 [FUND2_HUMAN]	0.261153	-1.52743
Q9BYG3	1	1	74.52	DuCaP	DuCaP ER	MKI67 FHA domaininteracting nucleolar phosphoprotein OS=Homo sapiens GN=MKI67IP [MK67I_HUMAN]	0.26138	-1.19079
P02042	1	1	49.7	DuCaP	DuCaP ER	Hemoglobin subunit delta OS=Homo sapiens GN=HBD [HBD_HUMAN]	0.262223	-2.14364
P55769	4	4	300.73	DuCaP	DuCaP ER	NHP2like protein 1 OS=Homo sapiens GN=NHP2L1 [NH2L1_HUMAN]	0.262967	-1.17006
Q01658	1	1	39.36	DuCaP	DuCaP ER	Protein Dr1 OS=Homo sapiens GN=DR1 [NC2B_HUMAN]	0.263891	-1.09226
Q13011	5	5	311.87	DuCaP	DuCaP ER	Delta(3,5)Delta(2,4)dienoylCoA isomerase, mitochondrial OS=Homo sapiens GN=ECH1 [ECH1_HUMAN]	0.264766	-1.13355
Q32MZ4	2	2	113.53	DuCaP	DuCaP ER	Leucinerich repeat flightlessinteracting protein 1 OS=Homo sapiens GN=LRRFIP1 [LRRF1_HUMAN]	0.266875	-1.14204
P55957	1	1	86.55	DuCaP	DuCaP ER	BH3interacting domain death agonist OS=Homo sapiens GN=BID [BID_HUMAN]	0.269503	-1.16678
Q5TDH0	1	1	60.37	DuCaP	DuCaP ER	Protein DDI1 homolog 2 OS=Homo sapiens GN=DDI2 [DDI2_HUMAN]	0.271692	-1.16098
Q27J81	1	1	72.94	DuCaP	DuCaP ER	Inverted formin2 OS=Homo sapiens GN=INF2 [INF2_HUMAN]	0.275043	-1.18416
Q9BYD3	2	2	126.44	DuCaP	DuCaP ER	39S ribosomal protein L4, mitochondrial OS=Homo sapiens GN=MRPL4 [RM04_HUMAN]	0.275609	-1.15002
P48047	5	5	348.39	DuCaP	DuCaP ER	ATP synthase subunit O, mitochondrial OS=Homo sapiens GN=ATP5O [ATPO_HUMAN]	0.279302	-1.17151
P52907	5	4	289.36	DuCaP	DuCaP ER	Factincapping protein subunit alpha1 OS=Homo sapiens GN=CAPZA1 [CAZA1_HUMAN]	0.279321	-1.13547
O75947	6	3	424.45	DuCaP	DuCaP ER	ATP synthase subunit d, mitochondrial OS=Homo sapiens GN=ATP5H [ATP5H_HUMAN]	0.279441	-1.2982
P62834	5	1	232.21	DuCaP	DuCaP ER	Rasrelated protein Rap1A OS=Homo sapiens GN=RAP1A [RAP1A_HUMAN]	0.281814	-1.27698
P00338	11	9	678.77	DuCaP	DuCaP ER	Llactate dehydrogenase A chain OS=Homo sapiens GN=LDHA [LDHA_HUMAN]	0.283195	-1.17435
P13693	2	2	115.51	DuCaP	DuCaP ER	Translationallycontrolled tumor protein OS=Homo sapiens GN=TPT1 [TCTP_HUMAN]	0.283327	-1.06378
Q96EY7	2	2	132.92	DuCaP	DuCaP ER	Pentatricopeptide repeatcontaining protein 3, mitochondrial OS=Homo sapiens GN=PTCD3 [PTCD3_HUMAN]	0.283742	-1.12855
P62829	3	3	212.57	DuCaP	DuCaP ER	60S ribosomal protein L23 OS=Homo sapiens GN=RPL23 [RL23_HUMAN]	0.283771	-1.1039
P16435	3	3	119.12	DuCaP	DuCaP ER	NADPHcytochrome P450 reductase OS=Homo sapiens GN=POR [NCPR_HUMAN]	0.284699	-1.16445
Q969H8	1	1	43.8	DuCaP	DuCaP ER	UPF0556 protein C19orf10 OS=Homo sapiens GN=C19orf10 [CS010_HUMAN]	0.284977	-1.0645
Q99766	1	1	54.16	DuCaP	DuCaP ER	ATP synthase subunit s, mitochondrial OS=Homo sapiens GN=ATP5S [ATP5S_HUMAN]	0.286351	-1.15329
Q01970	7	7	401.59	DuCaP	DuCaP ER	1phosphatidylinositol 4,5bisphosphate phosphodiesterase beta3 OS=Homo sapiens GN=PLCB3 [PLCB3_HUMAN]	0.292571	-1.18979
P16615	17	16	1089.65	DuCaP	DuCaP ER	Sarcoplasmic/endoplasmic reticulum calcium ATPase 2 OS=Homo sapiens GN=ATP2A2 [AT2A2_HUMAN]	0.292588	-1.2248
P48735	23	22	1605.8	DuCaP	DuCaP ER	Isocitrate dehydrogenase [NADP], mitochondrial OS=Homo sapiens GN=IDH2 [IDHP_HUMAN]	0.29277	-1.10371
Q96EL3	3	3	138.93	DuCaP	DuCaP ER	39S ribosomal protein L53, mitochondrial OS=Homo sapiens GN=MRPL53 [RM53_HUMAN]	0.293658	-1.19668
Q5BJD5	1	1	45.42	DuCaP	DuCaP ER	Transmembrane protein 41B OS=Homo sapiens GN=TMEM41B [TM41B_HUMAN]	0.293691	-1.21634
Q13310	10	6	603.54	DuCaP	DuCaP ER	Polyadenylatebinding protein 4 OS=Homo sapiens GN=PABPC4 [PABP4_HUMAN]	0.294617	-1.07443
P62913	3	3	191.91	DuCaP	DuCaP ER	60S ribosomal protein L11 OS=Homo sapiens GN=RPL11 [RL11_HUMAN]	0.29744	-1.11284
P05165	2	2	154.8	DuCaP	DuCaP ER	PropionylCoA carboxylase alpha chain, mitochondrial OS=Homo sapiens GN=PCCA [PCCA_HUMAN]	0.298926	-1.16729
P22061	3	3	183.1	DuCaP	DuCaP ER	ProteinLisoaspartate(Daspartate) Omethyltransferase OS=Homo sapiens GN=PCMT1 [PIMT_HUMAN]	0.299605	-1.08245
Q9NX20	1	1	37.5	DuCaP	DuCaP ER	39S ribosomal protein L16, mitochondrial OS=Homo sapiens GN=MRPL16 [RM16_HUMAN]	0.299885	-1.19334
O95182	1	1	75.29	DuCaP	DuCaP ER	NADH dehydrogenase [ubiquinone] 1 alpha subcomplex subunit 7 OS=Homo sapiens GN=NDUFA7 [NDUA7_HUMAN]	0.300364	-1.49401
Q14690	6	6	421.52	DuCaP	DuCaP ER	Protein RRP5 homolog OS=Homo sapiens GN=PDCD11 [RRP5_HUMAN]	0.301241	-1.16368
P35250	2	2	147.09	DuCaP	DuCaP ER	Replication factor C subunit 2 OS=Homo sapiens GN=RFC2 [RFC2_HUMAN]	0.30532	-1.08508
Q86VM9	1	1	30.29	DuCaP	DuCaP ER	Zinc finger CCCH domaincontaining protein 18 OS=Homo sapiens GN=ZC3H18 [ZCH18_HUMAN]	0.306998	-1.2083
Q9UBQ7	4	4	277.36	DuCaP	DuCaP ER	Glyoxylate reductase/hydroxypyruvate reductase OS=Homo sapiens GN=GRHPR [GRHPR_HUMAN]	0.307795	-1.0777
O75208	1	1	53.26	DuCaP	DuCaP ER	Ubiquinone biosynthesis protein COQ9, mitochondrial OS=Homo sapiens GN=COQ9 [COQ9_HUMAN]	0.307949	-1.1736
O43707	25	15	1551.6	DuCaP	DuCaP ER	Alphaactinin4 OS=Homo sapiens GN=ACTN4 [ACTN4_HUMAN]	0.308761	-1.05904
P02545	4	4	288.84	DuCaP	DuCaP ER	PrelaminA/C OS=Homo sapiens GN=LMNA [LMNA_HUMAN]	0.311533	-1.30309
O00541	3	3	168.4	DuCaP	DuCaP ER	Pescadillo homolog OS=Homo sapiens GN=PES1 [PESC_HUMAN]	0.311543	-1.13118
O60762	1	1	55.51	DuCaP	DuCaP ER	Dolicholphosphate mannosyltransferase OS=Homo sapiens GN=DPM1 [DPM1_HUMAN]	0.311612	-1.15728
Q53GQ0	3	3	207.59	DuCaP	DuCaP ER	Estradiol 17betadehydrogenase 12 OS=Homo sapiens GN=HSD17B12 [DHB12_HUMAN]	0.312563	-1.14619
P35579	38	30	2416.47	DuCaP	DuCaP ER	Myosin9 OS=Homo sapiens GN=MYH9 [MYH9_HUMAN]	0.313136	-1.12701
Q16851	1	1	39.24	DuCaP	DuCaP ER	UTPglucose1phosphate uridylyltransferase OS=Homo sapiens GN=UGP2 [UGPA_HUMAN]	0.313498	-1.09875
Q16799	2	2	99.39	DuCaP	DuCaP ER	Reticulon1 OS=Homo sapiens GN=RTN1 [RTN1_HUMAN]	0.314418	-1.15733
P20700	16	16	1162.87	DuCaP	DuCaP ER	LaminB1 OS=Homo sapiens GN=LMNB1 [LMNB1_HUMAN]	0.315455	-1.93126
Q9BW60	1	1	68.28	DuCaP	DuCaP ER	Elongation of very long chain fatty acids protein 1 OS=Homo sapiens GN=ELOVL1 [ELOV1_HUMAN]	0.315712	-1.35752
Q9GZL7	3	3	276.24	DuCaP	DuCaP ER	Ribosome biogenesis protein WDR12 OS=Homo sapiens GN=WDR12 [WDR12_HUMAN]	0.317231	-1.14525
Q9Y5U9	1	1	69.03	DuCaP	DuCaP ER	Immediate early response 3interacting protein 1 OS=Homo sapiens GN=IER3IP1 [IR3IP_HUMAN]	0.318736	-1.24192
Q9Y3Q3	1	1	39.97	DuCaP	DuCaP ER	Transmembrane emp24 domaincontaining protein 3 OS=Homo sapiens GN=TMED3 [TMED3_HUMAN]	0.320312	-1.18495
O14975	2	1	113.4	DuCaP	DuCaP ER	Very longchain acylCoA synthetase OS=Homo sapiens GN=SLC27A2 [S27A2_HUMAN]	0.321042	-1.27184
Q15067	3	3	135.97	DuCaP	DuCaP ER	Peroxisomal acylcoenzyme A oxidase 1 OS=Homo sapiens GN=ACOX1 [ACOX1_HUMAN]	0.327093	-1.13905
P07686	2	2	107.8	DuCaP	DuCaP ER	Betahexosaminidase subunit beta OS=Homo sapiens GN=HEXB [HEXB_HUMAN]	0.329295	-1.11421
O00571	11	2	734.74	DuCaP	DuCaP ER	ATPdependent RNA helicase DDX3X OS=Homo sapiens GN=DDX3X [DDX3X_HUMAN]	0.329442	-1.10204
P17858	2	1	90.31	DuCaP	DuCaP ER	6phosphofructokinase, liver type OS=Homo sapiens GN=PFKL [K6PL_HUMAN]	0.32955	-1.17502
Q9NY12	1	1	52.63	DuCaP	DuCaP ER	H/ACA ribonucleoprotein complex subunit 1 OS=Homo sapiens GN=GAR1 [GAR1_HUMAN]	0.329889	-1.1272
Q96N67	1	1	30.72	DuCaP	DuCaP ER	Dedicator of cytokinesis protein 7 OS=Homo sapiens GN=DOCK7 [DOCK7_HUMAN]	0.33072	-1.18472
P50402	1	1	39.07	DuCaP	DuCaP ER	Emerin OS=Homo sapiens GN=EMD [EMD_HUMAN]	0.331084	-1.17106
P09972	3	3	254.35	DuCaP	DuCaP ER	Fructosebisphosphate aldolase C OS=Homo sapiens GN=ALDOC [ALDOC_HUMAN]	0.331761	-1.14876
Q02543	5	5	255.95	DuCaP	DuCaP ER	60S ribosomal protein L18a OS=Homo sapiens GN=RPL18A [RL18A_HUMAN]	0.332851	-1.08019
Q96D05	1	1	43.14	DuCaP	DuCaP ER	Uncharacterized protein C10orf35 OS=Homo sapiens GN=C10orf35 [CJ035_HUMAN]	0.333326	-1.17457
Q96S52	2	1	147.16	DuCaP	DuCaP ER	GPI transamidase component PIGS OS=Homo sapiens GN=PIGS [PIGS_HUMAN]	0.336139	-1.16595
P56385	3	3	173.39	DuCaP	DuCaP ER	ATP synthase subunit e, mitochondrial OS=Homo sapiens GN=ATP5I [ATP5I_HUMAN]	0.337605	-1.17968
P21399	1	1	41.26	DuCaP	DuCaP ER	Cytoplasmic aconitate hydratase OS=Homo sapiens GN=ACO1 [ACOC_HUMAN]	0.337622	-1.2194
Q9H7N4	1	1	44.44	DuCaP	DuCaP ER	Splicing factor, arginine/serinerich 19 OS=Homo sapiens GN=SCAF1 [SFR19_HUMAN]	0.338702	-1.18769
Q7Z434	1	1	37.59	DuCaP	DuCaP ER	Mitochondrial antiviralsignaling protein OS=Homo sapiens GN=MAVS [MAVS_HUMAN]	0.340102	-1.2521
P69905	5	5	241.91	DuCaP	DuCaP ER	Hemoglobin subunit alpha OS=Homo sapiens GN=HBA1 [HBA_HUMAN]	0.341533	-1.79857
O95772	1	1	51.64	DuCaP	DuCaP ER	MLN64 Nterminal domain homolog OS=Homo sapiens GN=STARD3NL [MENTO_HUMAN]	0.342293	-1.19283
P83111	1	1	56.52	DuCaP	DuCaP ER	Serine betalactamaselike protein LACTB, mitochondrial OS=Homo sapiens GN=LACTB [LACTB_HUMAN]	0.342471	-1.1889
Q9Y2X3	9	9	752.83	DuCaP	DuCaP ER	Nucleolar protein 58 OS=Homo sapiens GN=NOP58 [NOP58_HUMAN]	0.343111	-1.137
P61421	1	1	67.02	DuCaP	DuCaP ER	Vtype proton ATPase subunit d 1 OS=Homo sapiens GN=ATP6V0D1 [VA0D1_HUMAN]	0.343523	-1.18388
Q9H9P8	1	1	82.1	DuCaP	DuCaP ER	L2hydroxyglutarate dehydrogenase, mitochondrial OS=Homo sapiens GN=L2HGDH [L2HDH_HUMAN]	0.344076	-1.14377
Q6UWP7	1	1	40.97	DuCaP	DuCaP ER	Lysocardiolipin acyltransferase 1 OS=Homo sapiens GN=LCLAT1 [LCLT1_HUMAN]	0.344244	-1.15014
Q9BRP4	1	1	52.81	DuCaP	DuCaP ER	Proteasomal ATPaseassociated factor 1 OS=Homo sapiens GN=PAAF1 [PAAF1_HUMAN]	0.344824	-1.05151
P56182	3	3	147.87	DuCaP	DuCaP ER	Ribosomal RNA processing protein 1 homolog A OS=Homo sapiens GN=RRP1 [RRP1_HUMAN]	0.34572	-1.15079
P08240	1	1	57.79	DuCaP	DuCaP ER	Signal recognition particle receptor subunit alpha OS=Homo sapiens GN=SRPR [SRPR_HUMAN]	0.345921	-1.12457
Q9NWV8	1	1	131.28	DuCaP	DuCaP ER	BRISC and BRCA1A complex member 1 OS=Homo sapiens GN=BABAM1 [BABA1_HUMAN]	0.348702	-1.12596
Q13206	1	1	44.39	DuCaP	DuCaP ER	Probable ATPdependent RNA helicase DDX10 OS=Homo sapiens GN=DDX10 [DDX10_HUMAN]	0.348984	-1.15431
P62195	7	6	322.25	DuCaP	DuCaP ER	26S protease regulatory subunit 8 OS=Homo sapiens GN=PSMC5 [PRS8_HUMAN]	0.349397	-1.0832
P17480	3	3	173.74	DuCaP	DuCaP ER	Nucleolar transcription factor 1 OS=Homo sapiens GN=UBTF [UBF1_HUMAN]	0.349672	-1.13898
Q08722	1	1	46.72	DuCaP	DuCaP ER	Leukocyte surface antigen CD47 OS=Homo sapiens GN=CD47 [CD47_HUMAN]	0.349771	-1.27229
Q7Z7H5	2	1	121.28	DuCaP	DuCaP ER	Transmembrane emp24 domaincontaining protein 4 OS=Homo sapiens GN=TMED4 [TMED4_HUMAN]	0.350368	-1.26927
Q9H307	1	1	46.61	DuCaP	DuCaP ER	Pinin OS=Homo sapiens GN=PNN [PININ_HUMAN]	0.352187	-1.16413
Q9H2V7	1	1	33.05	DuCaP	DuCaP ER	Protein spinster homolog 1 OS=Homo sapiens GN=SPNS1 [SPNS1_HUMAN]	0.354733	-1.21162
O60506	18	12	1363.3	DuCaP	DuCaP ER	Heterogeneous nuclear ribonucleoprotein Q OS=Homo sapiens GN=SYNCRIP [HNRPQ_HUMAN]	0.355641	-1.07123
O15320	1	1	33.13	DuCaP	DuCaP ER	Cutaneous Tcell lymphomaassociated antigen 5 OS=Homo sapiens GN=CTAGE5 [CTGE5_HUMAN]	0.356021	-1.1598
Q7L8L6	1	1	32.28	DuCaP	DuCaP ER	FAST kinase domaincontaining protein 5 OS=Homo sapiens GN=FASTKD5 [FAKD5_HUMAN]	0.356149	-1.06856
P26641	12	11	685.65	DuCaP	DuCaP ER	Elongation factor 1gamma OS=Homo sapiens GN=EEF1G [EF1G_HUMAN]	0.356359	-1.07763
Q16625	2	2	101.03	DuCaP	DuCaP ER	Occludin OS=Homo sapiens GN=OCLN [OCLN_HUMAN]	0.357177	-1.15617
Q9BRJ2	1	1	43.3	DuCaP	DuCaP ER	39S ribosomal protein L45, mitochondrial OS=Homo sapiens GN=MRPL45 [RM45_HUMAN]	0.359309	-1.10834
P12081	2	2	117.55	DuCaP	DuCaP ER	HistidinetRNA ligase, cytoplasmic OS=Homo sapiens GN=HARS [SYHC_HUMAN]	0.361846	-1.19739
Q13526	1	1	87.52	DuCaP	DuCaP ER	Peptidylprolyl cistrans isomerase NIMAinteracting 1 OS=Homo sapiens GN=PIN1 [PIN1_HUMAN]	0.361924	-1.14134
P62873	5	3	263.43	DuCaP	DuCaP ER	Guanine nucleotidebinding protein G(I)/G(S)/G(T) subunit beta1 OS=Homo sapiens GN=GNB1 [GBB1_HUMAN]	0.362547	-1.1331
Q9NSE4	7	7	394.28	DuCaP	DuCaP ER	IsoleucinetRNA ligase, mitochondrial OS=Homo sapiens GN=IARS2 [SYIM_HUMAN]	0.362665	-1.08191
P07288	4	4	214.99	DuCaP	DuCaP ER	Prostatespecific antigen OS=Homo sapiens GN=KLK3 [KLK3_HUMAN]	0.362904	-1.09195
Q8NFQ8	2	2	82.11	DuCaP	DuCaP ER	Torsin1Ainteracting protein 2 OS=Homo sapiens GN=TOR1AIP2 [TOIP2_HUMAN]	0.362906	-1.18889
Q96CN7	5	5	260.87	DuCaP	DuCaP ER	Isochorismatase domaincontaining protein 1 OS=Homo sapiens GN=ISOC1 [ISOC1_HUMAN]	0.364267	-1.10462
Q8WW22	2	1	76.99	DuCaP	DuCaP ER	DnaJ homolog subfamily A member 4 OS=Homo sapiens GN=DNAJA4 [DNJA4_HUMAN]	0.364301	-1.16411
Q8N0U8	1	1	52.73	DuCaP	DuCaP ER	Vitamin K epoxide reductase complex subunit 1like protein 1 OS=Homo sapiens GN=VKORC1L1 [VKORL_HUMAN]	0.364956	-1.17717
Q8TEM1	6	5	270.96	DuCaP	DuCaP ER	Nuclear pore membrane glycoprotein 210 OS=Homo sapiens GN=NUP210 [PO210_HUMAN]	0.365364	-1.15263
Q86TX2	1	1	43.35	DuCaP	DuCaP ER	Acylcoenzyme A thioesterase 1 OS=Homo sapiens GN=ACOT1 [ACOT1_HUMAN]	0.365605	-1.08954
Q9P2E9	8	8	536.9	DuCaP	DuCaP ER	Ribosomebinding protein 1 OS=Homo sapiens GN=RRBP1 [RRBP1_HUMAN]	0.367122	-1.11719
O00567	11	11	656.82	DuCaP	DuCaP ER	Nucleolar protein 56 OS=Homo sapiens GN=NOP56 [NOP56_HUMAN]	0.369814	-1.1257
Q99757	1	1	44.06	DuCaP	DuCaP ER	Thioredoxin, mitochondrial OS=Homo sapiens GN=TXN2 [THIOM_HUMAN]	0.373512	-1.0981
Q96EY1	2	2	91.64	DuCaP	DuCaP ER	DnaJ homolog subfamily A member 3, mitochondrial OS=Homo sapiens GN=DNAJA3 [DNJA3_HUMAN]	0.37481	-1.10266
P09001	2	2	107.51	DuCaP	DuCaP ER	39S ribosomal protein L3, mitochondrial OS=Homo sapiens GN=MRPL3 [RM03_HUMAN]	0.375424	-1.12937
Q9Y547	1	1	45.25	DuCaP	DuCaP ER	Heat shock protein beta11 OS=Homo sapiens GN=HSPB11 [HSB11_HUMAN]	0.378031	-1.12946
Q15293	2	2	95.89	DuCaP	DuCaP ER	Reticulocalbin1 OS=Homo sapiens GN=RCN1 [RCN1_HUMAN]	0.378892	-1.1082
Q5VW36	1	1	39.75	DuCaP	DuCaP ER	Focadhesin OS=Homo sapiens GN=FOCAD [FOCAD_HUMAN]	0.379717	-1.13997
Q9UBW8	1	1	65.99	DuCaP	DuCaP ER	COP9 signalosome complex subunit 7a OS=Homo sapiens GN=COPS7A [CSN7A_HUMAN]	0.379839	-1.14791
Q9GZT8	1	1	32.58	DuCaP	DuCaP ER	NIF3like protein 1 OS=Homo sapiens GN=NIF3L1 [NIF3L_HUMAN]	0.380699	-1.11896
P56134	3	3	192.79	DuCaP	DuCaP ER	ATP synthase subunit f, mitochondrial OS=Homo sapiens GN=ATP5J2 [ATPK_HUMAN]	0.382327	-1.16898
O94874	3	3	151.41	DuCaP	DuCaP ER	E3 UFM1protein ligase 1 OS=Homo sapiens GN=UFL1 [UFL1_HUMAN]	0.38272	-1.15334
P36507	2	1	69.89	DuCaP	DuCaP ER	Dual specificity mitogenactivated protein kinase kinase 2 OS=Homo sapiens GN=MAP2K2 [MP2K2_HUMAN]	0.382739	-1.17201
Q9Y2Z0	1	1	28.79	DuCaP	DuCaP ER	Suppressor of G2 allele of SKP1 homolog OS=Homo sapiens GN=SUGT1 [SUGT1_HUMAN]	0.38278	-1.1786
P30049	2	2	160.84	DuCaP	DuCaP ER	ATP synthase subunit delta, mitochondrial OS=Homo sapiens GN=ATP5D [ATPD_HUMAN]	0.383208	-1.15359
Q14166	7	7	452.87	DuCaP	DuCaP ER	Tubulintyrosine ligaselike protein 12 OS=Homo sapiens GN=TTLL12 [TTL12_HUMAN]	0.38349	-1.11078
Q6XQN6	1	1	88.95	DuCaP	DuCaP ER	Nicotinate phosphoribosyltransferase OS=Homo sapiens GN=NAPRT1 [PNCB_HUMAN]	0.386	-1.14316
P61106	12	11	884.5	DuCaP	DuCaP ER	Rasrelated protein Rab14 OS=Homo sapiens GN=RAB14 [RAB14_HUMAN]	0.386031	-1.10706
Q9BQ48	1	1	36.92	DuCaP	DuCaP ER	39S ribosomal protein L34, mitochondrial OS=Homo sapiens GN=MRPL34 [RM34_HUMAN]	0.386921	-1.13113
Q14554	3	3	179.69	DuCaP	DuCaP ER	Protein disulfideisomerase A5 OS=Homo sapiens GN=PDIA5 [PDIA5_HUMAN]	0.388511	-1.0911
P35241	5	1	225.68	DuCaP	DuCaP ER	Radixin OS=Homo sapiens GN=RDX [RADI_HUMAN]	0.388787	-1.16955
Q8N5K1	1	1	65.73	DuCaP	DuCaP ER	CDGSH ironsulfur domaincontaining protein 2 OS=Homo sapiens GN=CISD2 [CISD2_HUMAN]	0.390772	-1.61978
Q9UM00	1	1	31.67	DuCaP	DuCaP ER	Transmembrane and coiledcoil domaincontaining protein 1 OS=Homo sapiens GN=TMCO1 [TMCO1_HUMAN]	0.390778	-1.22019
Q8N5N7	2	2	127.82	DuCaP	DuCaP ER	39S ribosomal protein L50, mitochondrial OS=Homo sapiens GN=MRPL50 [RM50_HUMAN]	0.391304	-1.14852
Q13242	3	3	181.35	DuCaP	DuCaP ER	Serine/argininerich splicing factor 9 OS=Homo sapiens GN=SRSF9 [SRSF9_HUMAN]	0.393115	-1.11272
P21912	2	2	117.25	DuCaP	DuCaP ER	Succinate dehydrogenase [ubiquinone] ironsulfur subunit, mitochondrial OS=Homo sapiens GN=SDHB [DHSB_HUMAN]	0.393507	-1.17559
P20810	2	2	134.4	DuCaP	DuCaP ER	Calpastatin OS=Homo sapiens GN=CAST [ICAL_HUMAN]	0.393721	-1.11005
P32969	7	7	492.1	DuCaP	DuCaP ER	60S ribosomal protein L9 OS=Homo sapiens GN=RPL9 [RL9_HUMAN]	0.395	-1.08042
Q8NC56	3	3	238.48	DuCaP	DuCaP ER	LEM domaincontaining protein 2 OS=Homo sapiens GN=LEMD2 [LEMD2_HUMAN]	0.395009	-1.1536
Q8NBJ5	3	3	134.17	DuCaP	DuCaP ER	Procollagen galactosyltransferase 1 OS=Homo sapiens GN=GLT25D1 [GT251_HUMAN]	0.398647	-1.03559
Q07020	5	4	427.05	DuCaP	DuCaP ER	60S ribosomal protein L18 OS=Homo sapiens GN=RPL18 [RL18_HUMAN]	0.399627	-1.11031
Q96GM5	4	4	237.44	DuCaP	DuCaP ER	SWI/SNFrelated matrixassociated actindependent regulator of chromatin subfamily D member 1 OS=Homo sapiens GN=SMARCD1 [SMRD1_HUMAN]	0.400124	-1.07854
P15586	3	3	177.69	DuCaP	DuCaP ER	Nacetylglucosamine6sulfatase OS=Homo sapiens GN=GNS [GNS_HUMAN]	0.401882	-1.08152
Q6UB35	4	4	253.75	DuCaP	DuCaP ER	Monofunctional C1tetrahydrofolate synthase, mitochondrial OS=Homo sapiens GN=MTHFD1L [C1TM_HUMAN]	0.402844	-1.08434
Q96RP9	5	5	255.22	DuCaP	DuCaP ER	Elongation factor G, mitochondrial OS=Homo sapiens GN=GFM1 [EFGM_HUMAN]	0.402943	-1.06897
P36542	4	4	231.85	DuCaP	DuCaP ER	ATP synthase subunit gamma, mitochondrial OS=Homo sapiens GN=ATP5C1 [ATPG_HUMAN]	0.403634	-1.13592
O60888	1	1	55.33	DuCaP	DuCaP ER	Protein CutA OS=Homo sapiens GN=CUTA [CUTA_HUMAN]	0.407402	-1.11284
P30050	5	5	465.72	DuCaP	DuCaP ER	60S ribosomal protein L12 OS=Homo sapiens GN=RPL12 [RL12_HUMAN]	0.407592	-1.08144
Q12792	2	2	228.72	DuCaP	DuCaP ER	Twinfilin1 OS=Homo sapiens GN=TWF1 [TWF1_HUMAN]	0.408481	-1.07081
P60953	3	2	174.37	DuCaP	DuCaP ER	Cell division control protein 42 homolog OS=Homo sapiens GN=CDC42 [CDC42_HUMAN]	0.40948	-1.10853
Q9HCU5	1	1	50.19	DuCaP	DuCaP ER	Prolactin regulatory elementbinding protein OS=Homo sapiens GN=PREB [PREB_HUMAN]	0.410397	-1.35109
Q96QD9	1	1	88.81	DuCaP	DuCaP ER	UAP56interacting factor OS=Homo sapiens GN=FYTTD1 [UIF_HUMAN]	0.411688	-1.15498
P06899	6	1	373.87	DuCaP	DuCaP ER	Histone H2B type 1J OS=Homo sapiens GN=HIST1H2BJ [H2B1J_HUMAN]	0.412321	-1.19719
Q9BY32	1	1	64	DuCaP	DuCaP ER	Inosine triphosphate pyrophosphatase OS=Homo sapiens GN=ITPA [ITPA_HUMAN]	0.413604	-1.12861
P49406	4	4	235.61	DuCaP	DuCaP ER	39S ribosomal protein L19, mitochondrial OS=Homo sapiens GN=MRPL19 [RM19_HUMAN]	0.417146	-1.0766
O43159	2	2	108.18	DuCaP	DuCaP ER	Ribosomal RNAprocessing protein 8 OS=Homo sapiens GN=RRP8 [RRP8_HUMAN]	0.417474	-1.11114
P02788	1	1	37.89	DuCaP	DuCaP ER	Lactotransferrin OS=Homo sapiens GN=LTF [TRFL_HUMAN]	0.419625	-1.40256
Q9NXV6	1	1	99.7	DuCaP	DuCaP ER	CDKN2Ainteracting protein OS=Homo sapiens GN=CDKN2AIP [CARF_HUMAN]	0.420561	-1.30236
Q13618	3	3	190.98	DuCaP	DuCaP ER	Cullin3 OS=Homo sapiens GN=CUL3 [CUL3_HUMAN]	0.421852	-1.11022
P55072	23	23	1476.47	DuCaP	DuCaP ER	Transitional endoplasmic reticulum ATPase OS=Homo sapiens GN=VCP [TERA_HUMAN]	0.423087	-1.06717
P20338	2	1	146.65	DuCaP	DuCaP ER	Rasrelated protein Rab4A OS=Homo sapiens GN=RAB4A [RAB4A_HUMAN]	0.423866	-1.07008
P51991	7	5	459.87	DuCaP	DuCaP ER	Heterogeneous nuclear ribonucleoprotein A3 OS=Homo sapiens GN=HNRNPA3 [ROA3_HUMAN]	0.424531	-1.06929
P46781	10	10	481.74	DuCaP	DuCaP ER	40S ribosomal protein S9 OS=Homo sapiens GN=RPS9 [RS9_HUMAN]	0.426271	-1.06933
Q9NVA2	4	3	222.39	DuCaP	DuCaP ER	Septin11 OS=Homo sapiens GN=SEPT11 [SEP11_HUMAN]	0.429812	-1.08206
Q9UNE7	1	1	64.41	DuCaP	DuCaP ER	E3 ubiquitinprotein ligase CHIP OS=Homo sapiens GN=STUB1 [CHIP_HUMAN]	0.429951	-1.07055
P52655	1	1	58.07	DuCaP	DuCaP ER	Transcription initiation factor IIA subunit 1 OS=Homo sapiens GN=GTF2A1 [TF2AA_HUMAN]	0.430391	-1.14648
O95202	11	11	623.96	DuCaP	DuCaP ER	LETM1 and EFhand domaincontaining protein 1, mitochondrial OS=Homo sapiens GN=LETM1 [LETM1_HUMAN]	0.431531	-1.09779
P55209	6	5	229.78	DuCaP	DuCaP ER	Nucleosome assembly protein 1like 1 OS=Homo sapiens GN=NAP1L1 [NP1L1_HUMAN]	0.431933	-1.07106
P25705	18	17	1271.65	DuCaP	DuCaP ER	ATP synthase subunit alpha, mitochondrial OS=Homo sapiens GN=ATP5A1 [ATPA_HUMAN]	0.435657	-1.09719
Q8TBQ9	1	1	57.65	DuCaP	DuCaP ER	Protein kishA OS=Homo sapiens GN=TMEM167A PE=2 [KISHA_HUMAN]	0.436342	-1.10175
Q92896	7	7	440.34	DuCaP	DuCaP ER	Golgi apparatus protein 1 OS=Homo sapiens GN=GLG1 [GSLG1_HUMAN]	0.436345	-1.09501
P61764	2	2	101.66	DuCaP	DuCaP ER	Syntaxinbinding protein 1 OS=Homo sapiens GN=STXBP1 [STXB1_HUMAN]	0.438076	-1.10141
Q99829	5	5	248.67	DuCaP	DuCaP ER	Copine1 OS=Homo sapiens GN=CPNE1 [CPNE1_HUMAN]	0.438121	-1.11396
O14828	2	2	195.63	DuCaP	DuCaP ER	Secretory carrierassociated membrane protein 3 OS=Homo sapiens GN=SCAMP3 [SCAM3_HUMAN]	0.440023	-1.08997
Q8NBF2	2	2	120.91	DuCaP	DuCaP ER	NHL repeatcontaining protein 2 OS=Homo sapiens GN=NHLRC2 [NHLC2_HUMAN]	0.440178	-1.1173
Q6P587	1	1	43.89	DuCaP	DuCaP ER	Acylpyruvase FAHD1, mitochondrial OS=Homo sapiens GN=FAHD1 [FAHD1_HUMAN]	0.442727	-1.05248
Q7Z478	3	3	135.39	DuCaP	DuCaP ER	ATPdependent RNA helicase DHX29 OS=Homo sapiens GN=DHX29 [DHX29_HUMAN]	0.444458	-1.07138
O43324	2	2	98.34	DuCaP	DuCaP ER	Eukaryotic translation elongation factor 1 epsilon1 OS=Homo sapiens GN=EEF1E1 [MCA3_HUMAN]	0.444692	-1.11373
Q96GQ7	1	1	56.5	DuCaP	DuCaP ER	Probable ATPdependent RNA helicase DDX27 OS=Homo sapiens GN=DDX27 [DDX27_HUMAN]	0.445347	-1.10405
O15446	1	1	66.32	DuCaP	DuCaP ER	DNAdirected RNA polymerase I subunit RPA34 OS=Homo sapiens GN=CD3EAP [RPA34_HUMAN]	0.44557	-1.07867
Q9UI26	1	1	37.29	DuCaP	DuCaP ER	Importin11 OS=Homo sapiens GN=IPO11 [IPO11_HUMAN]	0.448368	-1.09972
O14880	1	1	59.39	DuCaP	DuCaP ER	Microsomal glutathione Stransferase 3 OS=Homo sapiens GN=MGST3 [MGST3_HUMAN]	0.450385	-1.45903
Q15717	7	6	426.45	DuCaP	DuCaP ER	ELAVlike protein 1 OS=Homo sapiens GN=ELAVL1 [ELAV1_HUMAN]	0.450577	-1.08064
Q9H8H3	3	3	264.34	DuCaP	DuCaP ER	Methyltransferaselike protein 7A OS=Homo sapiens GN=METTL7A [MET7A_HUMAN]	0.451313	-1.11893
Q9H6R4	1	1	93.49	DuCaP	DuCaP ER	Nucleolar protein 6 OS=Homo sapiens GN=NOL6 [NOL6_HUMAN]	0.452796	-1.14782
P10619	1	1	110.97	DuCaP	DuCaP ER	Lysosomal protective protein OS=Homo sapiens GN=CTSA [PPGB_HUMAN]	0.456034	-1.05542
Q6P1J9	1	1	63.3	DuCaP	DuCaP ER	Parafibromin OS=Homo sapiens GN=CDC73 [CDC73_HUMAN]	0.457856	-1.16625
Q92841	15	10	836.75	DuCaP	DuCaP ER	Probable ATPdependent RNA helicase DDX17 OS=Homo sapiens GN=DDX17 [DDX17_HUMAN]	0.459661	-1.08882
Q12849	1	1	48.73	DuCaP	DuCaP ER	Grich sequence factor 1 OS=Homo sapiens GN=GRSF1 [GRSF1_HUMAN]	0.460766	-1.16881
P62750	7	7	359.46	DuCaP	DuCaP ER	60S ribosomal protein L23a OS=Homo sapiens GN=RPL23A [RL23A_HUMAN]	0.462427	-1.07942
P82979	5	5	321.76	DuCaP	DuCaP ER	SAP domaincontaining ribonucleoprotein OS=Homo sapiens GN=SARNP [SARNP_HUMAN]	0.464628	-1.09716
Q13438	2	2	71.82	DuCaP	DuCaP ER	Protein OS9 OS=Homo sapiens GN=OS9 [OS9_HUMAN]	0.464993	-1.22341
Q96IJ6	1	1	44.38	DuCaP	DuCaP ER	Mannose1phosphate guanyltransferase alpha OS=Homo sapiens GN=GMPPA [GMPPA_HUMAN]	0.468974	-1.04961
P25685	5	5	288.69	DuCaP	DuCaP ER	DnaJ homolog subfamily B member 1 OS=Homo sapiens GN=DNAJB1 [DNJB1_HUMAN]	0.47046	-1.0561
Q04721	1	1	34.43	DuCaP	DuCaP ER	Neurogenic locus notch homolog protein 2 OS=Homo sapiens GN=NOTCH2 [NOTC2_HUMAN]	0.470881	-1.20047
Q8WVM8	3	3	156.84	DuCaP	DuCaP ER	Sec1 family domaincontaining protein 1 OS=Homo sapiens GN=SCFD1 [SCFD1_HUMAN]	0.470924	-1.06623
P42696	1	1	46.2	DuCaP	DuCaP ER	RNAbinding protein 34 OS=Homo sapiens GN=RBM34 [RBM34_HUMAN]	0.471253	-1.07732
Q15006	1	1	66.91	DuCaP	DuCaP ER	ER membrane protein complex subunit 2 OS=Homo sapiens GN=EMC2 [EMC2_HUMAN]	0.471905	-1.09425
O00483	2	2	99.66	DuCaP	DuCaP ER	NADH dehydrogenase [ubiquinone] 1 alpha subcomplex subunit 4 OS=Homo sapiens GN=NDUFA4 [NDUA4_HUMAN]	0.473953	-1.08199
Q96HY6	4	4	235.08	DuCaP	DuCaP ER	DDRGK domaincontaining protein 1 OS=Homo sapiens GN=DDRGK1 [DDRGK_HUMAN]	0.474456	-1.08215
Q13085	25	25	1458.58	DuCaP	DuCaP ER	AcetylCoA carboxylase 1 OS=Homo sapiens GN=ACACA [ACACA_HUMAN]	0.478985	-1.07009
P46776	3	3	173.35	DuCaP	DuCaP ER	60S ribosomal protein L27a OS=Homo sapiens GN=RPL27A [RL27A_HUMAN]	0.479062	-1.06865
O15144	3	3	107.23	DuCaP	DuCaP ER	Actinrelated protein 2/3 complex subunit 2 OS=Homo sapiens GN=ARPC2 [ARPC2_HUMAN]	0.481162	-1.08383
Q14677	1	1	61.65	DuCaP	DuCaP ER	Clathrin interactor 1 OS=Homo sapiens GN=CLINT1 [EPN4_HUMAN]	0.485142	-1.07108
P23284	12	12	777.86	DuCaP	DuCaP ER	Peptidylprolyl cistrans isomerase B OS=Homo sapiens GN=PPIB [PPIB_HUMAN]	0.487442	-1.06358
P29353	2	2	142.44	DuCaP	DuCaP ER	SHCtransforming protein 1 OS=Homo sapiens GN=SHC1 [SHC1_HUMAN]	0.487815	-1.04544
O43805	1	1	36.45	DuCaP	DuCaP ER	Sjoegren syndrome nuclear autoantigen 1 OS=Homo sapiens GN=SSNA1 [SSNA1_HUMAN]	0.48883	-1.10583
P51800	1	1	31.36	DuCaP	DuCaP ER	Chloride channel protein ClCKa OS=Homo sapiens GN=CLCNKA [CLCKA_HUMAN]	0.492866	-1.19221
O76021	9	9	458.75	DuCaP	DuCaP ER	Ribosomal L1 domaincontaining protein 1 OS=Homo sapiens GN=RSL1D1 [RL1D1_HUMAN]	0.493667	-1.08914
Q92598	9	8	677.86	DuCaP	DuCaP ER	Heat shock protein 105 kDa OS=Homo sapiens GN=HSPH1 [HS105_HUMAN]	0.495673	-1.06995
Q15459	5	5	272.19	DuCaP	DuCaP ER	Splicing factor 3A subunit 1 OS=Homo sapiens GN=SF3A1 [SF3A1_HUMAN]	0.496852	-1.03003
P35613	1	1	54.44	DuCaP	DuCaP ER	Basigin OS=Homo sapiens GN=BSG [BASI_HUMAN]	0.497217	-1.10537
Q8TDN6	3	3	231.66	DuCaP	DuCaP ER	Ribosome biogenesis protein BRX1 homolog OS=Homo sapiens GN=BRIX1 [BRX1_HUMAN]	0.497915	-1.0682
Q6PL18	1	1	31.37	DuCaP	DuCaP ER	ATPase family AAA domaincontaining protein 2 OS=Homo sapiens GN=ATAD2 [ATAD2_HUMAN]	0.501441	-1.08157
Q9NUQ8	3	3	158.41	DuCaP	DuCaP ER	ATPbinding cassette subfamily F member 3 OS=Homo sapiens GN=ABCF3 [ABCF3_HUMAN]	0.507196	-1.06886
Q06210	16	16	1048.09	DuCaP	DuCaP ER	Glucosaminefructose6phosphate aminotransferase [isomerizing] 1 OS=Homo sapiens GN=GFPT1 [GFPT1_HUMAN]	0.510185	-1.06751
P48634	1	1	34.17	DuCaP	DuCaP ER	Protein PRRC2A OS=Homo sapiens GN=PRRC2A [PRC2A_HUMAN]	0.511948	-1.10589
P22033	5	5	311.62	DuCaP	DuCaP ER	MethylmalonylCoA mutase, mitochondrial OS=Homo sapiens GN=MUT [MUTA_HUMAN]	0.51252	-1.06414
Q8NE71	4	3	239.34	DuCaP	DuCaP ER	ATPbinding cassette subfamily F member 1 OS=Homo sapiens GN=ABCF1 [ABCF1_HUMAN]	0.514456	-1.05827
Q9Y3B7	4	4	217.32	DuCaP	DuCaP ER	39S ribosomal protein L11, mitochondrial OS=Homo sapiens GN=MRPL11 [RM11_HUMAN]	0.514953	-1.06505
Q9UGP8	5	5	221.41	DuCaP	DuCaP ER	Translocation protein SEC63 homolog OS=Homo sapiens GN=SEC63 [SEC63_HUMAN]	0.51553	-1.07619
O14908	1	1	66.28	DuCaP	DuCaP ER	PDZ domaincontaining protein GIPC1 OS=Homo sapiens GN=GIPC1 [GIPC1_HUMAN]	0.516527	-1.10485
Q7Z4V5	1	1	93.98	DuCaP	DuCaP ER	Hepatomaderived growth factorrelated protein 2 OS=Homo sapiens GN=HDGFRP2 [HDGR2_HUMAN]	0.516751	-1.09271
Q969I3	3	3	188.74	DuCaP	DuCaP ER	Glycine Nacyltransferaselike protein 1 OS=Homo sapiens GN=GLYATL1 PE=2 [GLYL1_HUMAN]	0.516819	-1.05665
Q93099	3	3	188.58	DuCaP	DuCaP ER	Homogentisate 1,2dioxygenase OS=Homo sapiens GN=HGD [HGD_HUMAN]	0.517185	-1.06954
P28838	7	7	342.3	DuCaP	DuCaP ER	Cytosol aminopeptidase OS=Homo sapiens GN=LAP3 [AMPL_HUMAN]	0.517843	-1.04385
P62424	11	9	1004.12	DuCaP	DuCaP ER	60S ribosomal protein L7a OS=Homo sapiens GN=RPL7A [RL7A_HUMAN]	0.517897	-1.07548
Q5HYK3	1	1	50.6	DuCaP	DuCaP ER	2methoxy6polyprenyl1,4benzoquinol methylase, mitochondrial OS=Homo sapiens GN=COQ5 [COQ5_HUMAN]	0.518534	-1.13718
P18085	6	4	326.97	DuCaP	DuCaP ER	ADPribosylation factor 4 OS=Homo sapiens GN=ARF4 [ARF4_HUMAN]	0.519482	-1.03573
P84098	3	3	202.62	DuCaP	DuCaP ER	60S ribosomal protein L19 OS=Homo sapiens GN=RPL19 [RL19_HUMAN]	0.521079	-1.06901
P38919	10	7	481.48	DuCaP	DuCaP ER	Eukaryotic initiation factor 4AIII OS=Homo sapiens GN=EIF4A3 [IF4A3_HUMAN]	0.521844	-1.06768
P55036	2	1	131.77	DuCaP	DuCaP ER	26S proteasome nonATPase regulatory subunit 4 OS=Homo sapiens GN=PSMD4 [PSMD4_HUMAN]	0.522025	-1.12388
Q12888	1	1	64.12	DuCaP	DuCaP ER	Tumor suppressor p53binding protein 1 OS=Homo sapiens GN=TP53BP1 [TP53B_HUMAN]	0.522603	-1.05336
Q9Y5J9	1	1	81.1	DuCaP	DuCaP ER	Mitochondrial import inner membrane translocase subunit Tim8 B OS=Homo sapiens GN=TIMM8B [TIM8B_HUMAN]	0.525184	-1.07468
O60763	12	12	837.95	DuCaP	DuCaP ER	General vesicular transport factor p115 OS=Homo sapiens GN=USO1 [USO1_HUMAN]	0.525443	-1.04573
Q12955	12	12	674.29	DuCaP	DuCaP ER	Ankyrin3 OS=Homo sapiens GN=ANK3 [ANK3_HUMAN]	0.525872	-1.05236
P62906	4	4	283.58	DuCaP	DuCaP ER	60S ribosomal protein L10a OS=Homo sapiens GN=RPL10A [RL10A_HUMAN]	0.526807	-1.06817
Q9Y6I4	1	1	54.15	DuCaP	DuCaP ER	Ubiquitin carboxylterminal hydrolase 3 OS=Homo sapiens GN=USP3 [UBP3_HUMAN]	0.533291	-1.15787
Q9BT78	4	4	249.92	DuCaP	DuCaP ER	COP9 signalosome complex subunit 4 OS=Homo sapiens GN=COPS4 [CSN4_HUMAN]	0.533481	-1.05812
P51151	1	1	30.76	DuCaP	DuCaP ER	Rasrelated protein Rab9A OS=Homo sapiens GN=RAB9A [RAB9A_HUMAN]	0.534921	-1.09731
P57088	3	3	186.1	DuCaP	DuCaP ER	Transmembrane protein 33 OS=Homo sapiens GN=TMEM33 [TMM33_HUMAN]	0.537427	-1.06437
Q8N983	1	1	53.04	DuCaP	DuCaP ER	39S ribosomal protein L43, mitochondrial OS=Homo sapiens GN=MRPL43 [RM43_HUMAN]	0.540894	-1.08478
Q9ULV4	1	1	55.07	DuCaP	DuCaP ER	Coronin1C OS=Homo sapiens GN=CORO1C [COR1C_HUMAN]	0.544699	-1.14219
P31483	1	1	53.66	DuCaP	DuCaP ER	Nucleolysin TIA1 isoform p40 OS=Homo sapiens GN=TIA1 [TIA1_HUMAN]	0.548435	-1.06416
Q9Y3I0	3	3	227.49	DuCaP	DuCaP ER	tRNAsplicing ligase RtcB homolog OS=Homo sapiens GN=C22orf28 [RTCB_HUMAN]	0.5502	-1.05901
P23381	3	3	190.96	DuCaP	DuCaP ER	TryptophantRNA ligase, cytoplasmic OS=Homo sapiens GN=WARS [SYWC_HUMAN]	0.550246	-1.128
P45954	5	5	338.45	DuCaP	DuCaP ER	Short/branched chain specific acylCoA dehydrogenase, mitochondrial OS=Homo sapiens GN=ACADSB [ACDSB_HUMAN]	0.552185	-1.0496
Q96EK5	2	2	68.4	DuCaP	DuCaP ER	KIF1binding protein OS=Homo sapiens GN=KIAA1279 [KBP_HUMAN]	0.554128	-1.04799
P49790	1	1	57.18	DuCaP	DuCaP ER	Nuclear pore complex protein Nup153 OS=Homo sapiens GN=NUP153 [NU153_HUMAN]	0.554467	-1.18731
Q7L014	5	5	317.7	DuCaP	DuCaP ER	Probable ATPdependent RNA helicase DDX46 OS=Homo sapiens GN=DDX46 [DDX46_HUMAN]	0.55486	-1.03901
Q9NVU7	1	1	31.44	DuCaP	DuCaP ER	Protein SDA1 homolog OS=Homo sapiens GN=SDAD1 [SDA1_HUMAN]	0.556544	-1.08805
P20151	1	1	56.84	DuCaP	DuCaP ER	Kallikrein2 OS=Homo sapiens GN=KLK2 PE=2 [KLK2_HUMAN]	0.557036	-1.06354
Q9BWF3	5	5	283.07	DuCaP	DuCaP ER	RNAbinding protein 4 OS=Homo sapiens GN=RBM4 [RBM4_HUMAN]	0.559941	-1.05858
P03928	1	1	48.11	DuCaP	DuCaP ER	ATP synthase protein 8 OS=Homo sapiens GN=MTATP8 [ATP8_HUMAN]	0.562834	-1.03051
Q99798	14	14	907.92	DuCaP	DuCaP ER	Aconitate hydratase, mitochondrial OS=Homo sapiens GN=ACO2 [ACON_HUMAN]	0.562879	-1.04778
Q96I24	7	7	372.4	DuCaP	DuCaP ER	Far upstream elementbinding protein 3 OS=Homo sapiens GN=FUBP3 [FUBP3_HUMAN]	0.564166	-1.04564
Q9HD33	3	3	120.64	DuCaP	DuCaP ER	39S ribosomal protein L47, mitochondrial OS=Homo sapiens GN=MRPL47 [RM47_HUMAN]	0.566329	-1.06803
Q9BQ39	2	1	110.35	DuCaP	DuCaP ER	ATPdependent RNA helicase DDX50 OS=Homo sapiens GN=DDX50 [DDX50_HUMAN]	0.567335	-1.06614
P22087	7	7	540.56	DuCaP	DuCaP ER	rRNA 2'Omethyltransferase fibrillarin OS=Homo sapiens GN=FBL [FBRL_HUMAN]	0.56937	-1.0475
A0MZ66	2	1	105.63	DuCaP	DuCaP ER	Shootin1 OS=Homo sapiens GN=KIAA1598 [SHOT1_HUMAN]	0.570069	-1.03479
Q15056	3	3	147.37	DuCaP	DuCaP ER	Eukaryotic translation initiation factor 4H OS=Homo sapiens GN=EIF4H [IF4H_HUMAN]	0.570304	-1.03233
P46782	6	4	477.21	DuCaP	DuCaP ER	40S ribosomal protein S5 OS=Homo sapiens GN=RPS5 [RS5_HUMAN]	0.571589	-1.03015
Q9H4A6	2	2	146.78	DuCaP	DuCaP ER	Golgi phosphoprotein 3 OS=Homo sapiens GN=GOLPH3 [GOLP3_HUMAN]	0.57352	-1.0393
Q15233	9	9	496.3	DuCaP	DuCaP ER	NonPOU domaincontaining octamerbinding protein OS=Homo sapiens GN=NONO [NONO_HUMAN]	0.575719	-1.06049
Q8IXM2	1	1	79.78	DuCaP	DuCaP ER	Chromatin complexes subunit BAP18 OS=Homo sapiens GN=BAP18 [BAP18_HUMAN]	0.576844	-1.0404
Q00796	10	10	700.7	DuCaP	DuCaP ER	Sorbitol dehydrogenase OS=Homo sapiens GN=SORD [DHSO_HUMAN]	0.577193	-1.06988
P42167	13	6	1030.59	DuCaP	DuCaP ER	Laminaassociated polypeptide 2, isoforms beta/gamma OS=Homo sapiens GN=TMPO [LAP2B_HUMAN]	0.580315	-1.03772
P78417	2	2	118.29	DuCaP	DuCaP ER	Glutathione Stransferase omega1 OS=Homo sapiens GN=GSTO1 [GSTO1_HUMAN]	0.58106	-1.04853
O15551	2	2	92.55	DuCaP	DuCaP ER	Claudin3 OS=Homo sapiens GN=CLDN3 [CLD3_HUMAN]	0.581976	-1.03379
Q8TAQ2	5	3	432.42	DuCaP	DuCaP ER	SWI/SNF complex subunit SMARCC2 OS=Homo sapiens GN=SMARCC2 [SMRC2_HUMAN]	0.582448	-1.04889
Q96CS3	1	1	75.77	DuCaP	DuCaP ER	FASassociated factor 2 OS=Homo sapiens GN=FAF2 [FAF2_HUMAN]	0.583211	-1.04576
Q01518	3	3	193.93	DuCaP	DuCaP ER	Adenylyl cyclaseassociated protein 1 OS=Homo sapiens GN=CAP1 [CAP1_HUMAN]	0.583288	-1.05017
Q9NRX2	2	2	113.69	DuCaP	DuCaP ER	39S ribosomal protein L17, mitochondrial OS=Homo sapiens GN=MRPL17 [RM17_HUMAN]	0.583312	-1.03233
Q9H8H2	1	1	60.23	DuCaP	DuCaP ER	Probable ATPdependent RNA helicase DDX31 OS=Homo sapiens GN=DDX31 [DDX31_HUMAN]	0.583381	-1.06829
O75179	3	3	168.05	DuCaP	DuCaP ER	Ankyrin repeat domaincontaining protein 17 OS=Homo sapiens GN=ANKRD17 [ANR17_HUMAN]	0.584004	-1.03549
Q12907	1	1	51.98	DuCaP	DuCaP ER	Vesicular integralmembrane protein VIP36 OS=Homo sapiens GN=LMAN2 [LMAN2_HUMAN]	0.58485	-1.05914
P05198	6	5	342.16	DuCaP	DuCaP ER	Eukaryotic translation initiation factor 2 subunit 1 OS=Homo sapiens GN=EIF2S1 [IF2A_HUMAN]	0.584979	-1.04083
O15550	1	1	73.98	DuCaP	DuCaP ER	Lysinespecific demethylase 6A OS=Homo sapiens GN=KDM6A [KDM6A_HUMAN]	0.585087	-1.10737
Q15102	1	1	70.86	DuCaP	DuCaP ER	Plateletactivating factor acetylhydrolase IB subunit gamma OS=Homo sapiens GN=PAFAH1B3 [PA1B3_HUMAN]	0.585087	-1.04913
O43237	1	1	39.02	DuCaP	DuCaP ER	Cytoplasmic dynein 1 light intermediate chain 2 OS=Homo sapiens GN=DYNC1LI2 [DC1L2_HUMAN]	0.585158	-1.06028
P06576	21	21	1787.76	DuCaP	DuCaP ER	ATP synthase subunit beta, mitochondrial OS=Homo sapiens GN=ATP5B [ATPB_HUMAN]	0.586579	-1.04534
P14174	1	1	69.07	DuCaP	DuCaP ER	Macrophage migration inhibitory factor OS=Homo sapiens GN=MIF [MIF_HUMAN]	0.587438	-1.06291
Q14444	4	4	274.97	DuCaP	DuCaP ER	Caprin1 OS=Homo sapiens GN=CAPRIN1 [CAPR1_HUMAN]	0.589684	-1.04066
P20073	4	4	328.99	DuCaP	DuCaP ER	Annexin A7 OS=Homo sapiens GN=ANXA7 [ANXA7_HUMAN]	0.589819	-1.25866
Q5BJF2	1	1	35.82	DuCaP	DuCaP ER	Transmembrane protein 97 OS=Homo sapiens GN=TMEM97 [TMM97_HUMAN]	0.591945	-1.09482
Q93034	2	2	155.05	DuCaP	DuCaP ER	Cullin5 OS=Homo sapiens GN=CUL5 [CUL5_HUMAN]	0.592487	-1.04219
P35251	1	1	57.79	DuCaP	DuCaP ER	Replication factor C subunit 1 OS=Homo sapiens GN=RFC1 [RFC1_HUMAN]	0.593441	-1.09679
P23368	2	2	153.8	DuCaP	DuCaP ER	NADdependent malic enzyme, mitochondrial OS=Homo sapiens GN=ME2 [MAOM_HUMAN]	0.59475	-1.05086
Q86W42	1	1	44.8	DuCaP	DuCaP ER	THO complex subunit 6 homolog OS=Homo sapiens GN=THOC6 [THOC6_HUMAN]	0.597058	-1.05821
P50995	1	1	115.1	DuCaP	DuCaP ER	Annexin A11 OS=Homo sapiens GN=ANXA11 [ANX11_HUMAN]	0.597232	-1.25006
P83881	1	1	31.62	DuCaP	DuCaP ER	60S ribosomal protein L36a OS=Homo sapiens GN=RPL36A [RL36A_HUMAN]	0.597852	-1.10105
Q9BZF1	3	3	194.71	DuCaP	DuCaP ER	Oxysterolbinding proteinrelated protein 8 OS=Homo sapiens GN=OSBPL8 [OSBL8_HUMAN]	0.601093	-1.06479
Q5SSJ5	9	9	537.13	DuCaP	DuCaP ER	Heterochromatin protein 1binding protein 3 OS=Homo sapiens GN=HP1BP3 [HP1B3_HUMAN]	0.601296	-1.04437
P17655	1	1	37.56	DuCaP	DuCaP ER	Calpain2 catalytic subunit OS=Homo sapiens GN=CAPN2 [CAN2_HUMAN]	0.601853	-1.03182
P29144	9	9	411.65	DuCaP	DuCaP ER	Tripeptidylpeptidase 2 OS=Homo sapiens GN=TPP2 [TPP2_HUMAN]	0.602827	-1.04539
O75152	1	1	124.9	DuCaP	DuCaP ER	Zinc finger CCCH domaincontaining protein 11A OS=Homo sapiens GN=ZC3H11A [ZC11A_HUMAN]	0.60364	-1.03798
O60313	11	11	501	DuCaP	DuCaP ER	Dynaminlike 120 kDa protein, mitochondrial OS=Homo sapiens GN=OPA1 [OPA1_HUMAN]	0.603822	-1.04017
Q8NFH5	2	2	108.99	DuCaP	DuCaP ER	Nucleoporin NUP53 OS=Homo sapiens GN=NUP35 [NUP53_HUMAN]	0.606022	-1.04235
O76003	3	3	164.05	DuCaP	DuCaP ER	Glutaredoxin3 OS=Homo sapiens GN=GLRX3 [GLRX3_HUMAN]	0.606932	-1.04145
Q15424	7	3	375.75	DuCaP	DuCaP ER	Scaffold attachment factor B1 OS=Homo sapiens GN=SAFB [SAFB1_HUMAN]	0.607375	-1.05289
Q9BYD6	3	3	243.11	DuCaP	DuCaP ER	39S ribosomal protein L1, mitochondrial OS=Homo sapiens GN=MRPL1 [RM01_HUMAN]	0.608054	-1.0375
Q92973	4	3	186.03	DuCaP	DuCaP ER	Transportin1 OS=Homo sapiens GN=TNPO1 [TNPO1_HUMAN]	0.611674	-1.04198
Q86XZ4	1	1	48.18	DuCaP	DuCaP ER	Spermatogenesisassociated serinerich protein 2 OS=Homo sapiens GN=SPATS2 [SPAS2_HUMAN]	0.611769	-1.04146
P37802	1	1	79.11	DuCaP	DuCaP ER	Transgelin2 OS=Homo sapiens GN=TAGLN2 [TAGL2_HUMAN]	0.612679	-1.0979
Q9P0M6	8	6	518.61	DuCaP	DuCaP ER	Core histone macroH2A.2 OS=Homo sapiens GN=H2AFY2 [H2AW_HUMAN]	0.617378	-1.06469
O00429	3	3	197.94	DuCaP	DuCaP ER	Dynamin1like protein OS=Homo sapiens GN=DNM1L [DNM1L_HUMAN]	0.620344	-1.05113
O75127	1	1	46.86	DuCaP	DuCaP ER	Pentatricopeptide repeatcontaining protein 1 OS=Homo sapiens GN=PTCD1 [PTCD1_HUMAN]	0.62048	-1.04935
Q9BYD2	2	2	114.8	DuCaP	DuCaP ER	39S ribosomal protein L9, mitochondrial OS=Homo sapiens GN=MRPL9 [RM09_HUMAN]	0.622078	-1.06397
Q9H583	3	3	119.47	DuCaP	DuCaP ER	HEAT repeatcontaining protein 1 OS=Homo sapiens GN=HEATR1 [HEAT1_HUMAN]	0.622722	-1.02724
P35998	3	3	199.05	DuCaP	DuCaP ER	26S protease regulatory subunit 7 OS=Homo sapiens GN=PSMC2 [PRS7_HUMAN]	0.623815	-1.04574
Q14978	3	3	108.54	DuCaP	DuCaP ER	Nucleolar and coiledbody phosphoprotein 1 OS=Homo sapiens GN=NOLC1 [NOLC1_HUMAN]	0.624006	-1.10553
Q96ER9	1	1	44.27	DuCaP	DuCaP ER	Coiledcoil domaincontaining protein 51 OS=Homo sapiens GN=CCDC51 [CCD51_HUMAN]	0.624075	-1.00812
Q9UNH7	3	3	132.26	DuCaP	DuCaP ER	Sorting nexin6 OS=Homo sapiens GN=SNX6 [SNX6_HUMAN]	0.624487	-1.03288
Q9BVC6	1	1	73.45	DuCaP	DuCaP ER	Transmembrane protein 109 OS=Homo sapiens GN=TMEM109 [TM109_HUMAN]	0.627643	-1.05897
O00267	1	1	69.97	DuCaP	DuCaP ER	Transcription elongation factor SPT5 OS=Homo sapiens GN=SUPT5H [SPT5H_HUMAN]	0.628512	-1.06001
P62140	8	3	442.31	DuCaP	DuCaP ER	Serine/threonineprotein phosphatase PP1beta catalytic subunit OS=Homo sapiens GN=PPP1CB [PP1B_HUMAN]	0.629213	-1.02666
P35813	1	1	39.72	DuCaP	DuCaP ER	Protein phosphatase 1A OS=Homo sapiens GN=PPM1A [PPM1A_HUMAN]	0.629603	-1.04507
Q12830	1	1	30.73	DuCaP	DuCaP ER	Nucleosomeremodeling factor subunit BPTF OS=Homo sapiens GN=BPTF [BPTF_HUMAN]	0.630285	-1.12216
Q9H7B2	1	1	62.32	DuCaP	DuCaP ER	Ribosome production factor 2 homolog OS=Homo sapiens GN=RPF2 [RPF2_HUMAN]	0.630807	-1.17284
Q9Y5X3	3	3	133.7	DuCaP	DuCaP ER	Sorting nexin5 OS=Homo sapiens GN=SNX5 [SNX5_HUMAN]	0.631401	-1.04523
Q9NYU2	13	12	729.47	DuCaP	DuCaP ER	UDPglucose:glycoprotein glucosyltransferase 1 OS=Homo sapiens GN=UGGT1 [UGGG1_HUMAN]	0.632091	-1.0268
P19105	3	3	106.97	DuCaP	DuCaP ER	Myosin regulatory light chain 12A OS=Homo sapiens GN=MYL12A [ML12A_HUMAN]	0.632196	-1.04408
P50914	2	2	142.46	DuCaP	DuCaP ER	60S ribosomal protein L14 OS=Homo sapiens GN=RPL14 [RL14_HUMAN]	0.635848	-1.03462
Q9H2W6	2	1	127.46	DuCaP	DuCaP ER	39S ribosomal protein L46, mitochondrial OS=Homo sapiens GN=MRPL46 [RM46_HUMAN]	0.636254	-1.05406
P09012	3	2	211.91	DuCaP	DuCaP ER	U1 small nuclear ribonucleoprotein A OS=Homo sapiens GN=SNRPA [SNRPA_HUMAN]	0.636304	-1.06307
Q15532	1	1	63.02	DuCaP	DuCaP ER	Protein SSXT OS=Homo sapiens GN=SS18 [SSXT_HUMAN]	0.636788	-1.06431
P42766	4	4	163.87	DuCaP	DuCaP ER	60S ribosomal protein L35 OS=Homo sapiens GN=RPL35 [RL35_HUMAN]	0.638271	-1.03293
P04075	12	11	1118.06	DuCaP	DuCaP ER	Fructosebisphosphate aldolase A OS=Homo sapiens GN=ALDOA [ALDOA_HUMAN]	0.639856	-1.03367
P61353	4	4	186.13	DuCaP	DuCaP ER	60S ribosomal protein L27 OS=Homo sapiens GN=RPL27 [RL27_HUMAN]	0.640094	-1.04541
P23246	8	7	670.08	DuCaP	DuCaP ER	Splicing factor, proline and glutaminerich OS=Homo sapiens GN=SFPQ [SFPQ_HUMAN]	0.640456	-1.05966
Q66K74	1	1	44.9	DuCaP	DuCaP ER	Microtubuleassociated protein 1S OS=Homo sapiens GN=MAP1S [MAP1S_HUMAN]	0.642004	-1.10659
Q8IXM3	2	2	95.7	DuCaP	DuCaP ER	39S ribosomal protein L41, mitochondrial OS=Homo sapiens GN=MRPL41 [RM41_HUMAN]	0.642894	-1.04671
O15127	1	1	133.82	DuCaP	DuCaP ER	Secretory carrierassociated membrane protein 2 OS=Homo sapiens GN=SCAMP2 [SCAM2_HUMAN]	0.643784	-1.03049
P62253	1	1	87.07	DuCaP	DuCaP ER	Ubiquitinconjugating enzyme E2 G1 OS=Homo sapiens GN=UBE2G1 [UB2G1_HUMAN]	0.644019	-1.05491
Q9H8H0	2	2	128.12	DuCaP	DuCaP ER	Nucleolar protein 11 OS=Homo sapiens GN=NOL11 [NOL11_HUMAN]	0.644776	-1.03331
Q9NY33	11	11	815.83	DuCaP	DuCaP ER	Dipeptidyl peptidase 3 OS=Homo sapiens GN=DPP3 [DPP3_HUMAN]	0.645467	-1.0401
Q9Y5S9	1	1	35.81	DuCaP	DuCaP ER	RNAbinding protein 8A OS=Homo sapiens GN=RBM8A [RBM8A_HUMAN]	0.645534	-1.09726
P49903	2	2	153.43	DuCaP	DuCaP ER	Selenide, water dikinase 1 OS=Homo sapiens GN=SEPHS1 [SPS1_HUMAN]	0.647236	-1.04105
O14618	1	1	39.71	DuCaP	DuCaP ER	Copper chaperone for superoxide dismutase OS=Homo sapiens GN=CCS [CCS_HUMAN]	0.649525	-1.04168
Q9Y2Q9	3	3	185.06	DuCaP	DuCaP ER	28S ribosomal protein S28, mitochondrial OS=Homo sapiens GN=MRPS28 [RT28_HUMAN]	0.649761	-1.05267
P68104	11	4	828.17	DuCaP	DuCaP ER	Elongation factor 1alpha 1 OS=Homo sapiens GN=EEF1A1 [EF1A1_HUMAN]	0.650454	-1.03487
Q8TC07	1	1	36.1	DuCaP	DuCaP ER	TBC1 domain family member 15 OS=Homo sapiens GN=TBC1D15 [TBC15_HUMAN]	0.651819	-1.03505
Q96PU5	2	1	72.47	DuCaP	DuCaP ER	E3 ubiquitinprotein ligase NEDD4like OS=Homo sapiens GN=NEDD4L [NED4L_HUMAN]	0.652305	-1.30019
P52799	1	1	76.3	DuCaP	DuCaP ER	EphrinB2 OS=Homo sapiens GN=EFNB2 [EFNB2_HUMAN]	0.653936	-1.01542
P13995	2	2	86.62	DuCaP	DuCaP ER	Bifunctional methylenetetrahydrofolate dehydrogenase/cyclohydrolase, mitochondrial OS=Homo sapiens GN=MTHFD2 [MTDC_HUMAN]	0.655907	-1.04992
Q9H9J2	1	1	122.64	DuCaP	DuCaP ER	39S ribosomal protein L44, mitochondrial OS=Homo sapiens GN=MRPL44 [RM44_HUMAN]	0.657441	-1.03789
O76031	6	5	292.36	DuCaP	DuCaP ER	ATPdependent Clp protease ATPbinding subunit clpXlike, mitochondrial OS=Homo sapiens GN=CLPX [CLPX_HUMAN]	0.659537	-1.02743
Q92575	4	4	235.05	DuCaP	DuCaP ER	UBX domaincontaining protein 4 OS=Homo sapiens GN=UBXN4 [UBXN4_HUMAN]	0.661492	-1.02215
Q05048	1	1	37.63	DuCaP	DuCaP ER	Cleavage stimulation factor subunit 1 OS=Homo sapiens GN=CSTF1 [CSTF1_HUMAN]	0.66158	-1.04019
O60783	1	1	39.49	DuCaP	DuCaP ER	28S ribosomal protein S14, mitochondrial OS=Homo sapiens GN=MRPS14 [RT14_HUMAN]	0.664143	-1.05624
Q5T1J5	1	1	78.42	DuCaP	DuCaP ER	Putative coiledcoilhelixcoiledcoilhelix domaincontaining protein CHCHD2P9, mitochondrial OS=Homo sapiens GN=CHCHD2P9 PE=5 [CHCH9_HUMAN]	0.665539	-1.05116
Q9Y3Z3	2	2	106.59	DuCaP	DuCaP ER	SAM domain and HD domaincontaining protein 1 OS=Homo sapiens GN=SAMHD1 [SAMH1_HUMAN]	0.666867	-1.03038
Q9H4M9	1	1	38.95	DuCaP	DuCaP ER	EH domaincontaining protein 1 OS=Homo sapiens GN=EHD1 [EHD1_HUMAN]	0.667578	-1.04219
P14550	10	10	561.44	DuCaP	DuCaP ER	Alcohol dehydrogenase [NADP(+)] OS=Homo sapiens GN=AKR1A1 [AK1A1_HUMAN]	0.669673	-1.02717
Q9BTY7	1	1	33.09	DuCaP	DuCaP ER	Protein FAM203A OS=Homo sapiens GN=FAM203A [F203A_HUMAN]	0.670461	-1.0254
P61160	2	2	155.77	DuCaP	DuCaP ER	Actinrelated protein 2 OS=Homo sapiens GN=ACTR2 [ARP2_HUMAN]	0.671117	-1.03598
Q9Y3A3	1	1	33.68	DuCaP	DuCaP ER	MOBlike protein phocein OS=Homo sapiens GN=MOB4 [PHOCN_HUMAN]	0.671649	-1.02371
Q15287	1	1	91.4	DuCaP	DuCaP ER	RNAbinding protein with serinerich domain 1 OS=Homo sapiens GN=RNPS1 [RNPS1_HUMAN]	0.672669	-1.03474
A1L0T0	4	3	194.7	DuCaP	DuCaP ER	Acetolactate synthaselike protein OS=Homo sapiens GN=ILVBL [ILVBL_HUMAN]	0.674482	-1.04171
P98194	4	3	239.81	DuCaP	DuCaP ER	Calciumtransporting ATPase type 2C member 1 OS=Homo sapiens GN=ATP2C1 [AT2C1_HUMAN]	0.67497	-1.057
P53985	2	2	78.25	DuCaP	DuCaP ER	Monocarboxylate transporter 1 OS=Homo sapiens GN=SLC16A1 [MOT1_HUMAN]	0.677991	-1.04333
Q86U42	2	2	120.38	DuCaP	DuCaP ER	Polyadenylatebinding protein 2 OS=Homo sapiens GN=PABPN1 [PABP2_HUMAN]	0.681902	-1.03324
Q9UHE8	2	2	109.71	DuCaP	DuCaP ER	Metalloreductase STEAP1 OS=Homo sapiens GN=STEAP1 [STEA1_HUMAN]	0.683673	-1.03004
P48556	1	1	36.83	DuCaP	DuCaP ER	26S proteasome nonATPase regulatory subunit 8 OS=Homo sapiens GN=PSMD8 [PSMD8_HUMAN]	0.684018	-1.03074
Q3LXA3	5	5	373.76	DuCaP	DuCaP ER	Bifunctional ATPdependent dihydroxyacetone kinase/FADAMP lyase (cyclizing) OS=Homo sapiens GN=DAK [DHAK_HUMAN]	0.685933	-1.05572
P61158	2	2	83.55	DuCaP	DuCaP ER	Actinrelated protein 3 OS=Homo sapiens GN=ACTR3 [ARP3_HUMAN]	0.686864	-1.02966
P68402	1	1	57.92	DuCaP	DuCaP ER	Plateletactivating factor acetylhydrolase IB subunit beta OS=Homo sapiens GN=PAFAH1B2 [PA1B2_HUMAN]	0.691768	-1.00106
Q6UN15	1	1	66.66	DuCaP	DuCaP ER	PremRNA 3'endprocessing factor FIP1 OS=Homo sapiens GN=FIP1L1 [FIP1_HUMAN]	0.692128	-1.04969
Q92504	1	1	32.51	DuCaP	DuCaP ER	Zinc transporter SLC39A7 OS=Homo sapiens GN=SLC39A7 [S39A7_HUMAN]	0.694169	-1.36336
P52209	8	8	493.88	DuCaP	DuCaP ER	6phosphogluconate dehydrogenase, decarboxylating OS=Homo sapiens GN=PGD [6PGD_HUMAN]	0.698414	-1.02533
Q9P2K5	1	1	51.24	DuCaP	DuCaP ER	Myelin expression factor 2 OS=Homo sapiens GN=MYEF2 [MYEF2_HUMAN]	0.700847	-1.04611
P35908	8	4	546.99	DuCaP	DuCaP ER	Keratin, type II cytoskeletal 2 epidermal OS=Homo sapiens GN=KRT2 [K22E_HUMAN]	0.702947	-1.00053
Q03701	5	5	237.52	DuCaP	DuCaP ER	CCAAT/enhancerbinding protein zeta OS=Homo sapiens GN=CEBPZ [CEBPZ_HUMAN]	0.703489	-1.00119
P42285	5	5	195.35	DuCaP	DuCaP ER	Superkiller viralicidic activity 2like 2 OS=Homo sapiens GN=SKIV2L2 [SK2L2_HUMAN]	0.704037	-1.02401
Q9UNZ2	5	5	497.19	DuCaP	DuCaP ER	NSFL1 cofactor p47 OS=Homo sapiens GN=NSFL1C [NSF1C_HUMAN]	0.704176	-1.01535
P18077	2	2	73.58	DuCaP	DuCaP ER	60S ribosomal protein L35a OS=Homo sapiens GN=RPL35A [RL35A_HUMAN]	0.705691	-1.03062
Q8WUY1	6	6	249.76	DuCaP	DuCaP ER	UPF0670 protein THEM6 OS=Homo sapiens GN=THEM6 [THEM6_HUMAN]	0.707593	-1.01645
O95292	5	5	404.49	DuCaP	DuCaP ER	Vesicleassociated membrane proteinassociated protein B/C OS=Homo sapiens GN=VAPB [VAPB_HUMAN]	0.713477	-1.03084
Q9Y3D9	4	4	213.73	DuCaP	DuCaP ER	28S ribosomal protein S23, mitochondrial OS=Homo sapiens GN=MRPS23 [RT23_HUMAN]	0.713758	-1.02431
O95394	2	2	75.48	DuCaP	DuCaP ER	Phosphoacetylglucosamine mutase OS=Homo sapiens GN=PGM3 [AGM1_HUMAN]	0.71402	-1.09687
Q13228	8	8	486.08	DuCaP	DuCaP ER	Seleniumbinding protein 1 OS=Homo sapiens GN=SELENBP1 [SBP1_HUMAN]	0.71421	-1.01603
P43686	1	1	25.11	DuCaP	DuCaP ER	26S protease regulatory subunit 6B OS=Homo sapiens GN=PSMC4 [PRS6B_HUMAN]	0.714995	-1.00096
Q9Y2S7	2	2	178.48	DuCaP	DuCaP ER	Polymerase deltainteracting protein 2 OS=Homo sapiens GN=POLDIP2 [PDIP2_HUMAN]	0.716395	-1.03326
O43488	2	2	119.94	DuCaP	DuCaP ER	Aflatoxin B1 aldehyde reductase member 2 OS=Homo sapiens GN=AKR7A2 [ARK72_HUMAN]	0.718521	-1.02229
P08236	1	1	37.22	DuCaP	DuCaP ER	Betaglucuronidase OS=Homo sapiens GN=GUSB [BGLR_HUMAN]	0.718763	-1.11768
Q8WW59	2	2	107.97	DuCaP	DuCaP ER	SPRY domaincontaining protein 4 OS=Homo sapiens GN=SPRYD4 [SPRY4_HUMAN]	0.721071	-1.09947
Q96BM9	4	4	206.52	DuCaP	DuCaP ER	ADPribosylation factorlike protein 8A OS=Homo sapiens GN=ARL8A [ARL8A_HUMAN]	0.726063	-1.10031
Q00169	1	1	103.99	DuCaP	DuCaP ER	Phosphatidylinositol transfer protein alpha isoform OS=Homo sapiens GN=PITPNA [PIPNA_HUMAN]	0.728634	-1.01511
P20290	2	2	221.51	DuCaP	DuCaP ER	Transcription factor BTF3 OS=Homo sapiens GN=BTF3 [BTF3_HUMAN]	0.729022	-1.01449
P49411	14	14	756.34	DuCaP	DuCaP ER	Elongation factor Tu, mitochondrial OS=Homo sapiens GN=TUFM [EFTU_HUMAN]	0.732784	-1.01467
P99999	4	3	310.76	DuCaP	DuCaP ER	Cytochrome c OS=Homo sapiens GN=CYCS [CYC_HUMAN]	0.733089	-1.07487
Q6PI48	4	4	180.86	DuCaP	DuCaP ER	AspartatetRNA ligase, mitochondrial OS=Homo sapiens GN=DARS2 [SYDM_HUMAN]	0.734303	-1.02262
P08397	1	1	37.7	DuCaP	DuCaP ER	Porphobilinogen deaminase OS=Homo sapiens GN=HMBS [HEM3_HUMAN]	0.734688	-1.03144
Q03111	1	1	42.67	DuCaP	DuCaP ER	Protein ENL OS=Homo sapiens GN=MLLT1 [ENL_HUMAN]	0.736678	-1.02068
P34897	10	9	644.15	DuCaP	DuCaP ER	Serine hydroxymethyltransferase, mitochondrial OS=Homo sapiens GN=SHMT2 [GLYM_HUMAN]	0.736984	-1.01863
Q71U36	18	1	1282.51	DuCaP	DuCaP ER	Tubulin alpha1A chain OS=Homo sapiens GN=TUBA1A [TBA1A_HUMAN]	0.738762	-1.06534
P26373	6	6	281.14	DuCaP	DuCaP ER	60S ribosomal protein L13 OS=Homo sapiens GN=RPL13 [RL13_HUMAN]	0.740531	-1.02433
Q6P1N9	1	1	33.43	DuCaP	DuCaP ER	Putative deoxyribonuclease TATDN1 OS=Homo sapiens GN=TATDN1 [TATD1_HUMAN]	0.740724	-1.01985
Q7L0Y3	4	4	214.34	DuCaP	DuCaP ER	Mitochondrial ribonuclease P protein 1 OS=Homo sapiens GN=TRMT10C [MRRP1_HUMAN]	0.741321	-1.00886
Q9UHR5	1	1	50.35	DuCaP	DuCaP ER	SAP30binding protein OS=Homo sapiens GN=SAP30BP [S30BP_HUMAN]	0.744191	-1.0358
P07305	4	4	208.12	DuCaP	DuCaP ER	Histone H1.0 OS=Homo sapiens GN=H1F0 [H10_HUMAN]	0.744894	-1.03971
P52565	2	2	194.86	DuCaP	DuCaP ER	Rho GDPdissociation inhibitor 1 OS=Homo sapiens GN=ARHGDIA [GDIR1_HUMAN]	0.747068	-1.01173
P38646	33	32	3049.24	DuCaP	DuCaP ER	Stress70 protein, mitochondrial OS=Homo sapiens GN=HSPA9 [GRP75_HUMAN]	0.749713	-1.01011
Q9NR50	1	1	31.63	DuCaP	DuCaP ER	Translation initiation factor eIF2B subunit gamma OS=Homo sapiens GN=EIF2B3 [EI2BG_HUMAN]	0.751589	-1.00777
P31150	7	5	315.48	DuCaP	DuCaP ER	Rab GDP dissociation inhibitor alpha OS=Homo sapiens GN=GDI1 [GDIA_HUMAN]	0.751883	-1.02871
Q9NQT4	1	1	37.67	DuCaP	DuCaP ER	Exosome complex component RRP46 OS=Homo sapiens GN=EXOSC5 [EXOS5_HUMAN]	0.752212	-1.01976
Q9BRX8	1	1	89.83	DuCaP	DuCaP ER	Redoxregulatory protein FAM213A OS=Homo sapiens GN=FAM213A [F213A_HUMAN]	0.75348	-1.03456
P07951	3	1	170.13	DuCaP	DuCaP ER	Tropomyosin beta chain OS=Homo sapiens GN=TPM2 [TPM2_HUMAN]	0.753904	-1.03467
Q8NBX0	2	2	96.25	DuCaP	DuCaP ER	Saccharopine dehydrogenaselike oxidoreductase OS=Homo sapiens GN=SCCPDH [SCPDL_HUMAN]	0.755698	-1.01209
P00558	15	14	1208.48	DuCaP	DuCaP ER	Phosphoglycerate kinase 1 OS=Homo sapiens GN=PGK1 [PGK1_HUMAN]	0.760699	-1.00182
Q7Z417	1	1	88.16	DuCaP	DuCaP ER	Nuclear fragile X mental retardationinteracting protein 2 OS=Homo sapiens GN=NUFIP2 [NUFP2_HUMAN]	0.767764	-1.02123
O00115	1	1	46.56	DuCaP	DuCaP ER	Deoxyribonuclease2alpha OS=Homo sapiens GN=DNASE2 [DNS2A_HUMAN]	0.774993	-1.04834
Q9H2U2	6	5	397.1	DuCaP	DuCaP ER	Inorganic pyrophosphatase 2, mitochondrial OS=Homo sapiens GN=PPA2 [IPYR2_HUMAN]	0.775066	-1.00563
O43175	11	10	796.06	DuCaP	DuCaP ER	D3phosphoglycerate dehydrogenase OS=Homo sapiens GN=PHGDH [SERA_HUMAN]	0.775324	-1.00648
Q9BRP8	2	2	107.59	DuCaP	DuCaP ER	Partner of Y14 and mago OS=Homo sapiens GN=WIBG [WIBG_HUMAN]	0.777435	-1.02488
Q9BWE0	1	1	42.57	DuCaP	DuCaP ER	Replication initiator 1 OS=Homo sapiens GN=REPIN1 [REPI1_HUMAN]	0.778578	-1.01308
P42224	1	1	28.57	DuCaP	DuCaP ER	Signal transducer and activator of transcription 1alpha/beta OS=Homo sapiens GN=STAT1 [STAT1_HUMAN]	0.778783	-1.04177
P61247	4	4	277.38	DuCaP	DuCaP ER	40S ribosomal protein S3a OS=Homo sapiens GN=RPS3A [RS3A_HUMAN]	0.77893	-1.01305
P61313	4	4	179.53	DuCaP	DuCaP ER	60S ribosomal protein L15 OS=Homo sapiens GN=RPL15 [RL15_HUMAN]	0.781583	-1.0135
Q9GZN8	1	1	35.83	DuCaP	DuCaP ER	UPF0687 protein C20orf27 OS=Homo sapiens GN=C20orf27 [CT027_HUMAN]	0.786365	-1.00634
P49590	1	1	50.41	DuCaP	DuCaP ER	Probable histidinetRNA ligase, mitochondrial OS=Homo sapiens GN=HARS2 [SYHM_HUMAN]	0.7867	-1.02231
O15294	1	1	43.51	DuCaP	DuCaP ER	UDPNacetylglucosaminepeptide Nacetylglucosaminyltransferase 110 kDa subunit OS=Homo sapiens GN=OGT [OGT1_HUMAN]	0.787907	-1.00571
O00712	2	2	99.58	DuCaP	DuCaP ER	Nuclear factor 1 Btype OS=Homo sapiens GN=NFIB [NFIB_HUMAN]	0.788031	-1.01702
Q9Y6D5	2	2	113.41	DuCaP	DuCaP ER	Brefeldin Ainhibited guanine nucleotideexchange protein 2 OS=Homo sapiens GN=ARFGEF2 [BIG2_HUMAN]	0.788732	-1.00868
P0CW22	2	2	148.45	DuCaP	DuCaP ER	40S ribosomal protein S17like OS=Homo sapiens GN=RPS17L PE=3 [RS17L_HUMAN]	0.79138	-1.0116
P11498	16	16	975.74	DuCaP	DuCaP ER	Pyruvate carboxylase, mitochondrial OS=Homo sapiens GN=PC [PYC_HUMAN]	0.79143	-1.00702
P83731	5	5	322.82	DuCaP	DuCaP ER	60S ribosomal protein L24 OS=Homo sapiens GN=RPL24 [RL24_HUMAN]	0.794844	-1.01478
P52429	1	1	42.7	DuCaP	DuCaP ER	Diacylglycerol kinase epsilon OS=Homo sapiens GN=DGKE PE=2 [DGKE_HUMAN]	0.795154	-1.03543
O60610	3	3	169.14	DuCaP	DuCaP ER	Protein diaphanous homolog 1 OS=Homo sapiens GN=DIAPH1 [DIAP1_HUMAN]	0.798789	-1.0117
P40429	4	4	243.83	DuCaP	DuCaP ER	60S ribosomal protein L13a OS=Homo sapiens GN=RPL13A [RL13A_HUMAN]	0.79905	-1.01677
Q9UJW0	2	2	79.86	DuCaP	DuCaP ER	Dynactin subunit 4 OS=Homo sapiens GN=DCTN4 [DCTN4_HUMAN]	0.799416	-1.01957
Q9BZE1	3	3	205.9	DuCaP	DuCaP ER	39S ribosomal protein L37, mitochondrial OS=Homo sapiens GN=MRPL37 [RM37_HUMAN]	0.80045	-1.00978
P49458	2	2	174.69	DuCaP	DuCaP ER	Signal recognition particle 9 kDa protein OS=Homo sapiens GN=SRP9 [SRP09_HUMAN]	0.804739	-1.01325
Q99986	4	4	258.42	DuCaP	DuCaP ER	Serine/threonineprotein kinase VRK1 OS=Homo sapiens GN=VRK1 [VRK1_HUMAN]	0.804851	-1.00295
Q12962	1	1	78.54	DuCaP	DuCaP ER	Transcription initiation factor TFIID subunit 10 OS=Homo sapiens GN=TAF10 [TAF10_HUMAN]	0.813243	-1.00676
Q5T160	1	1	71.73	DuCaP	DuCaP ER	Probable argininetRNA ligase, mitochondrial OS=Homo sapiens GN=RARS2 [SYRM_HUMAN]	0.813912	-1.10278
Q15365	7	4	461.01	DuCaP	DuCaP ER	Poly(rC)binding protein 1 OS=Homo sapiens GN=PCBP1 [PCBP1_HUMAN]	0.815794	-1.00935
O00303	2	2	170.13	DuCaP	DuCaP ER	Eukaryotic translation initiation factor 3 subunit F OS=Homo sapiens GN=EIF3F [EIF3F_HUMAN]	0.817748	-1.01859
Q9UNW1	1	1	34.96	DuCaP	DuCaP ER	Multiple inositol polyphosphate phosphatase 1 OS=Homo sapiens GN=MINPP1 [MINP1_HUMAN]	0.819526	-1.04509
Q92879	1	1	48.01	DuCaP	DuCaP ER	CUGBP Elavlike family member 1 OS=Homo sapiens GN=CELF1 [CELF1_HUMAN]	0.819632	-1.02049
P38159	6	6	370.4	DuCaP	DuCaP ER	RNAbinding motif protein, X chromosome OS=Homo sapiens GN=RBMX [RBMX_HUMAN]	0.822079	-1.0081
P02786	10	10	690.7	DuCaP	DuCaP ER	Transferrin receptor protein 1 OS=Homo sapiens GN=TFRC [TFR1_HUMAN]	0.822877	-1.05492
P60709	21	12	1312.23	DuCaP	DuCaP ER	Actin, cytoplasmic 1 OS=Homo sapiens GN=ACTB [ACTB_HUMAN]	0.823536	-1.0059
O00442	1	1	44.33	DuCaP	DuCaP ER	RNA 3'terminal phosphate cyclase OS=Homo sapiens GN=RTCA [RTCA_HUMAN]	0.826445	-1.0012
Q14151	7	3	352.15	DuCaP	DuCaP ER	Scaffold attachment factor B2 OS=Homo sapiens GN=SAFB2 [SAFB2_HUMAN]	0.833192	-1.02723
P18124	9	6	544.26	DuCaP	DuCaP ER	60S ribosomal protein L7 OS=Homo sapiens GN=RPL7 [RL7_HUMAN]	0.834094	-1.00848
P20042	6	6	367	DuCaP	DuCaP ER	Eukaryotic translation initiation factor 2 subunit 2 OS=Homo sapiens GN=EIF2S2 [IF2B_HUMAN]	0.844862	-1.00783
P09496	3	3	112.73	DuCaP	DuCaP ER	Clathrin light chain A OS=Homo sapiens GN=CLTA [CLCA_HUMAN]	0.846256	-1.00812
P28482	3	3	128.91	DuCaP	DuCaP ER	Mitogenactivated protein kinase 1 OS=Homo sapiens GN=MAPK1 [MK01_HUMAN]	0.849525	-1.00212
Q13443	1	1	37.99	DuCaP	DuCaP ER	Disintegrin and metalloproteinase domaincontaining protein 9 OS=Homo sapiens GN=ADAM9 [ADAM9_HUMAN]	0.852593	-1.01933
Q9UIL1	1	1	72.55	DuCaP	DuCaP ER	Short coiledcoil protein OS=Homo sapiens GN=SCOC [SCOC_HUMAN]	0.853287	-1.29096
Q69YN2	1	1	36.72	DuCaP	DuCaP ER	CWF19like protein 1 OS=Homo sapiens GN=CWF19L1 [C19L1_HUMAN]	0.853423	-1.02275
O60885	1	1	34.8	DuCaP	DuCaP ER	Bromodomaincontaining protein 4 OS=Homo sapiens GN=BRD4 [BRD4_HUMAN]	0.855257	-1.02524
P54108	1	1	50.79	DuCaP	DuCaP ER	Cysteinerich secretory protein 3 OS=Homo sapiens GN=CRISP3 [CRIS3_HUMAN]	0.855308	-1.00406
Q9UBV8	1	1	61.52	DuCaP	DuCaP ER	Peflin OS=Homo sapiens GN=PEF1 [PEF1_HUMAN]	0.855442	-1.14494
P62244	4	4	301.9	DuCaP	DuCaP ER	40S ribosomal protein S15a OS=Homo sapiens GN=RPS15A [RS15A_HUMAN]	0.855494	-1.00355
P62333	5	5	272.8	DuCaP	DuCaP ER	26S protease regulatory subunit 10B OS=Homo sapiens GN=PSMC6 [PRS10_HUMAN]	0.859891	-1.01305
Q14CX7	3	3	108.02	DuCaP	DuCaP ER	Nalphaacetyltransferase 25, NatB auxiliary subunit OS=Homo sapiens GN=NAA25 [NAA25_HUMAN]	0.862268	-1.01101
O95793	5	5	291.25	DuCaP	DuCaP ER	Doublestranded RNAbinding protein Staufen homolog 1 OS=Homo sapiens GN=STAU1 [STAU1_HUMAN]	0.865713	-1.00241
O43143	11	10	751.9	DuCaP	DuCaP ER	Putative premRNAsplicing factor ATPdependent RNA helicase DHX15 OS=Homo sapiens GN=DHX15 [DHX15_HUMAN]	0.866924	-1.00761
Q00610	37	37	2651.93	DuCaP	DuCaP ER	Clathrin heavy chain 1 OS=Homo sapiens GN=CLTC [CLH1_HUMAN]	0.869638	-1.00454
Q92600	1	1	102.98	DuCaP	DuCaP ER	Cell differentiation protein RCD1 homolog OS=Homo sapiens GN=RQCD1 [RCD1_HUMAN]	0.869953	-1.0248
P27707	1	1	32.65	DuCaP	DuCaP ER	Deoxycytidine kinase OS=Homo sapiens GN=DCK [DCK_HUMAN]	0.873469	-1.20998
P62701	8	5	596.66	DuCaP	DuCaP ER	40S ribosomal protein S4, X isoform OS=Homo sapiens GN=RPS4X [RS4X_HUMAN]	0.874105	-1.00555
Q12874	5	5	230.3	DuCaP	DuCaP ER	Splicing factor 3A subunit 3 OS=Homo sapiens GN=SF3A3 [SF3A3_HUMAN]	0.875252	-1.01118
P62241	6	6	364.65	DuCaP	DuCaP ER	40S ribosomal protein S8 OS=Homo sapiens GN=RPS8 [RS8_HUMAN]	0.875398	-1.00467
Q9H1K1	1	1	95.23	DuCaP	DuCaP ER	Ironsulfur cluster assembly enzyme ISCU, mitochondrial OS=Homo sapiens GN=ISCU [ISCU_HUMAN]	0.87639	-1.00454
Q13573	1	1	71.72	DuCaP	DuCaP ER	SNW domaincontaining protein 1 OS=Homo sapiens GN=SNW1 [SNW1_HUMAN]	0.876776	-1.00081
Q8N5M9	1	1	69.47	DuCaP	DuCaP ER	Protein jagunal homolog 1 OS=Homo sapiens GN=JAGN1 [JAGN1_HUMAN]	0.87752	-1.03898
P35249	2	2	119.14	DuCaP	DuCaP ER	Replication factor C subunit 4 OS=Homo sapiens GN=RFC4 [RFC4_HUMAN]	0.887414	-1.00826
P39880	1	1	53.56	DuCaP	DuCaP ER	Homeobox protein cutlike 1 OS=Homo sapiens GN=CUX1 [CUX1_HUMAN]	0.891431	-1.26095
P62899	1	1	59.43	DuCaP	DuCaP ER	60S ribosomal protein L31 OS=Homo sapiens GN=RPL31 [RL31_HUMAN]	0.891629	-1.21826
Q68E01	1	1	79.6	DuCaP	DuCaP ER	Integrator complex subunit 3 OS=Homo sapiens GN=INTS3 [INT3_HUMAN]	0.897523	-1.00183
P62277	7	7	483.07	DuCaP	DuCaP ER	40S ribosomal protein S13 OS=Homo sapiens GN=RPS13 [RS13_HUMAN]	0.901389	-1.00179
O14776	3	3	158.3	DuCaP	DuCaP ER	Transcription elongation regulator 1 OS=Homo sapiens GN=TCERG1 [TCRG1_HUMAN]	0.902226	-1.00413
P61513	2	2	153.35	DuCaP	DuCaP ER	60S ribosomal protein L37a OS=Homo sapiens GN=RPL37A [RL37A_HUMAN]	0.906918	-1.00426
Q15019	3	3	176.35	DuCaP	DuCaP ER	Septin2 OS=Homo sapiens GN=SEPT2 [SEPT2_HUMAN]	0.914228	-1.00119
P62861	1	1	38.75	DuCaP	DuCaP ER	40S ribosomal protein S30 OS=Homo sapiens GN=FAU [RS30_HUMAN]	0.916442	-1.01981
O14617	3	3	116.44	DuCaP	DuCaP ER	AP3 complex subunit delta1 OS=Homo sapiens GN=AP3D1 [AP3D1_HUMAN]	0.918327	-1.00128
Q08623	1	1	59.55	DuCaP	DuCaP ER	Pseudouridine5'monophosphatase OS=Homo sapiens GN=HDHD1 [HDHD1_HUMAN]	0.923771	-1.13055
Q9H7E9	1	1	85.35	DuCaP	DuCaP ER	UPF0488 protein C8orf33 OS=Homo sapiens GN=C8orf33 [CH033_HUMAN]	0.924999	-1.00366
O95861	2	1	82.24	DuCaP	DuCaP ER	3'(2'),5'bisphosphate nucleotidase 1 OS=Homo sapiens GN=BPNT1 [BPNT1_HUMAN]	0.930579	-1.09976
Q13547	4	1	234.56	DuCaP	DuCaP ER	Histone deacetylase 1 OS=Homo sapiens GN=HDAC1 [HDAC1_HUMAN]	0.943478	-1.0069
O60231	1	1	43.5	DuCaP	DuCaP ER	Putative premRNAsplicing factor ATPdependent RNA helicase DHX16 OS=Homo sapiens GN=DHX16 [DHX16_HUMAN]	0.94357	-1.19062
Q13765	2	2	199.19	DuCaP	DuCaP ER	Nascent polypeptideassociated complex subunit alpha OS=Homo sapiens GN=NACA [NACA_HUMAN]	0.945731	-1.00313
Q9P2X0	1	1	47.36	DuCaP	DuCaP ER	Dolicholphosphate mannosyltransferase subunit 3 OS=Homo sapiens GN=DPM3 [DPM3_HUMAN]	0.946806	-2.5722
Q15366	7	3	459.58	DuCaP	DuCaP ER	Poly(rC)binding protein 2 OS=Homo sapiens GN=PCBP2 [PCBP2_HUMAN]	0.950278	-1.00209
Q13838	8	1	454.19	DuCaP	DuCaP ER	Spliceosome RNA helicase DDX39B OS=Homo sapiens GN=DDX39B [DX39B_HUMAN]	0.955877	-1.03023
Q93050	1	1	31.39	DuCaP	DuCaP ER	Vtype proton ATPase 116 kDa subunit a isoform 1 OS=Homo sapiens GN=ATP6V0A1 [VPP1_HUMAN]	0.95641	-1.00225
Q7Z2T5	1	1	66.64	DuCaP	DuCaP ER	TRMT1like protein OS=Homo sapiens GN=TRMT1L [TRM1L_HUMAN]	0.966683	-1.01594
Q99613	12	11	693.17	DuCaP	DuCaP ER	Eukaryotic translation initiation factor 3 subunit C OS=Homo sapiens GN=EIF3C [EIF3C_HUMAN]	0.972253	-1.00034
Q13610	1	1	55.76	DuCaP	DuCaP ER	Periodic tryptophan protein 1 homolog OS=Homo sapiens GN=PWP1 [PWP1_HUMAN]	0.981721	-1.00028
O15116	1	1	90.32	DuCaP	DuCaP ER	U6 snRNAassociated Smlike protein LSm1 OS=Homo sapiens GN=LSM1 [LSM1_HUMAN]	0.996724	-1.00725
P46063	4	4	187.65	DuCaP ER	DuCaP	ATPdependent DNA helicase Q1 OS=Homo sapiens GN=RECQL [RECQ1_HUMAN]	1.06484e-07	2.70882
Q86TG7	1	1	110.78	DuCaP ER	DuCaP	Retrotransposonderived protein PEG10 OS=Homo sapiens GN=PEG10 [PEG10_HUMAN]	3.11145e-07	2.54296
Q9UKG9	1	1	33.67	DuCaP ER	DuCaP	Peroxisomal carnitine Ooctanoyltransferase OS=Homo sapiens GN=CROT [OCTC_HUMAN]	7.39201e-07	3.08103
O95239	5	4	280.42	DuCaP ER	DuCaP	Chromosomeassociated kinesin KIF4A OS=Homo sapiens GN=KIF4A [KIF4A_HUMAN]	1.63307e-06	1.81456
P50570	3	2	160.82	DuCaP ER	DuCaP	Dynamin2 OS=Homo sapiens GN=DNM2 [DYN2_HUMAN]	2.37484e-06	1.9433
P05090	7	7	517.76	DuCaP ER	DuCaP	Apolipoprotein D OS=Homo sapiens GN=APOD [APOD_HUMAN]	5.53556e-06	3.46455
Q12926	8	5	453.02	DuCaP ER	DuCaP	ELAVlike protein 2 OS=Homo sapiens GN=ELAVL2 [ELAV2_HUMAN]	1.06118e-05	2.80434
Q9BYC9	1	1	30.36	DuCaP ER	DuCaP	39S ribosomal protein L20, mitochondrial OS=Homo sapiens GN=MRPL20 [RM20_HUMAN]	3.12141e-05	13.5155
O60684	4	1	213.75	DuCaP ER	DuCaP	Importin subunit alpha7 OS=Homo sapiens GN=KPNA6 [IMA7_HUMAN]	4.05668e-05	1.63601
P55735	2	2	135.87	DuCaP ER	DuCaP	Protein SEC13 homolog OS=Homo sapiens GN=SEC13 [SEC13_HUMAN]	4.46584e-05	1.57105
Q16576	7	3	383.49	DuCaP ER	DuCaP	Histonebinding protein RBBP7 OS=Homo sapiens GN=RBBP7 [RBBP7_HUMAN]	4.48031e-05	1.35869
Q9UM22	3	3	179.76	DuCaP ER	DuCaP	Mammalian ependyminrelated protein 1 OS=Homo sapiens GN=EPDR1 [EPDR1_HUMAN]	4.91706e-05	1.86134
P51965	1	1	30.53	DuCaP ER	DuCaP	Ubiquitinconjugating enzyme E2 E1 OS=Homo sapiens GN=UBE2E1 [UB2E1_HUMAN]	5.11022e-05	2.04172
Q9UHK6	1	1	40.3	DuCaP ER	DuCaP	AlphamethylacylCoA racemase OS=Homo sapiens GN=AMACR [AMACR_HUMAN]	5.70203e-05	3.58826
P07996	1	1	34.42	DuCaP ER	DuCaP	Thrombospondin1 OS=Homo sapiens GN=THBS1 [TSP1_HUMAN]	6.03255e-05	3.55286
P41250	1	1	21.53	DuCaP ER	DuCaP	GlycinetRNA ligase OS=Homo sapiens GN=GARS [SYG_HUMAN]	7.71908e-05	3.68302
Q9BQ69	5	5	438.03	DuCaP ER	DuCaP	OacetylADPribose deacetylase MACROD1 OS=Homo sapiens GN=MACROD1 [MACD1_HUMAN]	8.00499e-05	1.78634
Q9Y5Q8	3	3	171.99	DuCaP ER	DuCaP	General transcription factor 3C polypeptide 5 OS=Homo sapiens GN=GTF3C5 [TF3C5_HUMAN]	8.55635e-05	1.38041
P27816	11	10	596.09	DuCaP ER	DuCaP	Microtubuleassociated protein 4 OS=Homo sapiens GN=MAP4 [MAP4_HUMAN]	0.000104857	1.38369
Q9NTJ3	10	8	504.23	DuCaP ER	DuCaP	Structural maintenance of chromosomes protein 4 OS=Homo sapiens GN=SMC4 [SMC4_HUMAN]	0.000115918	1.3093
P40938	2	2	114.56	DuCaP ER	DuCaP	Replication factor C subunit 3 OS=Homo sapiens GN=RFC3 [RFC3_HUMAN]	0.000124856	1.5005
Q92688	7	2	414.35	DuCaP ER	DuCaP	Acidic leucinerich nuclear phosphoprotein 32 family member B OS=Homo sapiens GN=ANP32B [AN32B_HUMAN]	0.000146463	2.73945
Q13510	3	3	144	DuCaP ER	DuCaP	Acid ceramidase OS=Homo sapiens GN=ASAH1 [ASAH1_HUMAN]	0.000147077	1.69328
Q6P2E9	1	1	46.33	DuCaP ER	DuCaP	Enhancer of mRNAdecapping protein 4 OS=Homo sapiens GN=EDC4 [EDC4_HUMAN]	0.000173598	1.83744
P78347	11	10	621.66	DuCaP ER	DuCaP	General transcription factor III OS=Homo sapiens GN=GTF2I [GTF2I_HUMAN]	0.000197893	1.56344
O95747	2	1	180.2	DuCaP ER	DuCaP	Serine/threonineprotein kinase OSR1 OS=Homo sapiens GN=OXSR1 [OXSR1_HUMAN]	0.000221859	1.4005
P62269	6	6	291.33	DuCaP ER	DuCaP	40S ribosomal protein S18 OS=Homo sapiens GN=RPS18 [RS18_HUMAN]	0.000227608	2.27626
P30044	8	8	553.69	DuCaP ER	DuCaP	Peroxiredoxin5, mitochondrial OS=Homo sapiens GN=PRDX5 [PRDX5_HUMAN]	0.000243812	1.44924
P61956	1	1	84.77	DuCaP ER	DuCaP	Small ubiquitinrelated modifier 2 OS=Homo sapiens GN=SUMO2 [SUMO2_HUMAN]	0.000299397	2.86267
P23434	3	2	197.23	DuCaP ER	DuCaP	Glycine cleavage system H protein, mitochondrial OS=Homo sapiens GN=GCSH [GCSH_HUMAN]	0.000311559	1.83398
P13796	3	3	159.82	DuCaP ER	DuCaP	Plastin2 OS=Homo sapiens GN=LCP1 [PLSL_HUMAN]	0.000347131	2.47023
P15927	2	2	167.93	DuCaP ER	DuCaP	Replication protein A 32 kDa subunit OS=Homo sapiens GN=RPA2 [RFA2_HUMAN]	0.000347456	1.39554
Q9BV44	1	1	31.45	DuCaP ER	DuCaP	THUMP domaincontaining protein 3 OS=Homo sapiens GN=THUMPD3 [THUM3_HUMAN]	0.000352528	1.84202
O76038	1	1	80.79	DuCaP ER	DuCaP	Secretagogin OS=Homo sapiens GN=SCGN [SEGN_HUMAN]	0.000401911	1.65389
Q6ISB3	3	3	300.3	DuCaP ER	DuCaP	Grainyheadlike protein 2 homolog OS=Homo sapiens GN=GRHL2 [GRHL2_HUMAN]	0.000435751	1.51102
Q14257	4	4	335.43	DuCaP ER	DuCaP	Reticulocalbin2 OS=Homo sapiens GN=RCN2 [RCN2_HUMAN]	0.00046977	1.31858
P09936	7	6	417.11	DuCaP ER	DuCaP	Ubiquitin carboxylterminal hydrolase isozyme L1 OS=Homo sapiens GN=UCHL1 [UCHL1_HUMAN]	0.000474778	3.06133
Q9HA77	1	1	55.88	DuCaP ER	DuCaP	Probable cysteinetRNA ligase, mitochondrial OS=Homo sapiens GN=CARS2 [SYCM_HUMAN]	0.000530124	2.57967
P27694	6	6	400.51	DuCaP ER	DuCaP	Replication protein A 70 kDa DNAbinding subunit OS=Homo sapiens GN=RPA1 [RFA1_HUMAN]	0.000545505	1.4127
Q9UMX5	1	1	56.4	DuCaP ER	DuCaP	Neudesin OS=Homo sapiens GN=NENF [NENF_HUMAN]	0.000561296	1.54529
P50213	5	5	340.53	DuCaP ER	DuCaP	Isocitrate dehydrogenase [NAD] subunit alpha, mitochondrial OS=Homo sapiens GN=IDH3A [IDH3A_HUMAN]	0.000574675	1.98424
Q14061	1	1	93.44	DuCaP ER	DuCaP	Cytochrome c oxidase copper chaperone OS=Homo sapiens GN=COX17 [COX17_HUMAN]	0.000644187	1.92957
Q6L8Q7	2	2	134.42	DuCaP ER	DuCaP	2',5'phosphodiesterase 12 OS=Homo sapiens GN=PDE12 [PDE12_HUMAN]	0.000687254	1.63961
Q9Y5Z4	1	1	72.69	DuCaP ER	DuCaP	Hemebinding protein 2 OS=Homo sapiens GN=HEBP2 [HEBP2_HUMAN]	0.000733203	5.02543
P07954	7	7	439.72	DuCaP ER	DuCaP	Fumarate hydratase, mitochondrial OS=Homo sapiens GN=FH [FUMH_HUMAN]	0.00075063	1.91811
Q92925	1	1	53.01	DuCaP ER	DuCaP	SWI/SNFrelated matrixassociated actindependent regulator of chromatin subfamily D member 2 OS=Homo sapiens GN=SMARCD2 [SMRD2_HUMAN]	0.000781584	1.49915
Q9UI30	2	2	236.97	DuCaP ER	DuCaP	tRNA methyltransferase 112 homolog OS=Homo sapiens GN=TRMT112 [TR112_HUMAN]	0.000899191	1.70588
Q8N163	11	11	629.88	DuCaP ER	DuCaP	DBIRD complex subunit KIAA1967 OS=Homo sapiens GN=KIAA1967 [K1967_HUMAN]	0.000900983	1.76203
Q8N1G4	4	4	275.9	DuCaP ER	DuCaP	Leucinerich repeatcontaining protein 47 OS=Homo sapiens GN=LRRC47 [LRC47_HUMAN]	0.000910836	1.31362
P10275	15	15	982.7	DuCaP ER	DuCaP	Androgen receptor OS=Homo sapiens GN=AR [ANDR_HUMAN]	0.00097057	1.39371
Q16630	4	4	296.48	DuCaP ER	DuCaP	Cleavage and polyadenylation specificity factor subunit 6 OS=Homo sapiens GN=CPSF6 [CPSF6_HUMAN]	0.00100325	1.32162
Q96T51	3	3	130.53	DuCaP ER	DuCaP	RUN and FYVE domaincontaining protein 1 OS=Homo sapiens GN=RUFY1 [RUFY1_HUMAN]	0.00107521	1.76944
Q92597	6	6	430.7	DuCaP ER	DuCaP	Protein NDRG1 OS=Homo sapiens GN=NDRG1 [NDRG1_HUMAN]	0.0011069	1.93823
Q9UKD2	2	1	70.31	DuCaP ER	DuCaP	mRNA turnover protein 4 homolog OS=Homo sapiens GN=MRTO4 [MRT4_HUMAN]	0.00121559	2.3819
Q10567	11	2	741.96	DuCaP ER	DuCaP	AP1 complex subunit beta1 OS=Homo sapiens GN=AP1B1 [AP1B1_HUMAN]	0.00125229	1.45888
Q15554	1	1	71.8	DuCaP ER	DuCaP	Telomeric repeatbinding factor 2 OS=Homo sapiens GN=TERF2 [TERF2_HUMAN]	0.00128149	1.89128
Q13564	2	1	148.14	DuCaP ER	DuCaP	NEDD8activating enzyme E1 regulatory subunit OS=Homo sapiens GN=NAE1 [ULA1_HUMAN]	0.0012858	2.38665
P05091	3	1	139.09	DuCaP ER	DuCaP	Aldehyde dehydrogenase, mitochondrial OS=Homo sapiens GN=ALDH2 [ALDH2_HUMAN]	0.00138063	1.77774
Q9NUU7	4	4	267.53	DuCaP ER	DuCaP	ATPdependent RNA helicase DDX19A OS=Homo sapiens GN=DDX19A [DD19A_HUMAN]	0.00138476	1.46383
Q9BSD7	2	2	129.34	DuCaP ER	DuCaP	Cancerrelated nucleosidetriphosphatase OS=Homo sapiens GN=NTPCR [NTPCR_HUMAN]	0.00150267	1.4602
Q6DD88	12	11	888.3	DuCaP ER	DuCaP	Atlastin3 OS=Homo sapiens GN=ATL3 [ATLA3_HUMAN]	0.00163727	1.58079
O14745	3	3	144.5	DuCaP ER	DuCaP	Na(+)/H(+) exchange regulatory cofactor NHERF1 OS=Homo sapiens GN=SLC9A3R1 [NHRF1_HUMAN]	0.00165683	1.25926
Q9BTT0	2	2	128.32	DuCaP ER	DuCaP	Acidic leucinerich nuclear phosphoprotein 32 family member E OS=Homo sapiens GN=ANP32E [AN32E_HUMAN]	0.0016761	1.81004
O43837	5	5	337.71	DuCaP ER	DuCaP	Isocitrate dehydrogenase [NAD] subunit beta, mitochondrial OS=Homo sapiens GN=IDH3B [IDH3B_HUMAN]	0.00169712	1.67353
P31949	1	1	53.82	DuCaP ER	DuCaP	Protein S100A11 OS=Homo sapiens GN=S100A11 [S10AB_HUMAN]	0.00181165	1.62824
Q12857	2	2	105.49	DuCaP ER	DuCaP	Nuclear factor 1 Atype OS=Homo sapiens GN=NFIA [NFIA_HUMAN]	0.00189512	1.546
P46821	1	1	59.27	DuCaP ER	DuCaP	Microtubuleassociated protein 1B OS=Homo sapiens GN=MAP1B [MAP1B_HUMAN]	0.00190468	2.91773
Q9BXS5	1	1	59.09	DuCaP ER	DuCaP	AP1 complex subunit mu1 OS=Homo sapiens GN=AP1M1 [AP1M1_HUMAN]	0.00193796	1.38044
Q9UBL3	1	1	71.29	DuCaP ER	DuCaP	Set1/Ash2 histone methyltransferase complex subunit ASH2 OS=Homo sapiens GN=ASH2L [ASH2L_HUMAN]	0.00193903	1.50517
Q96L91	1	1	55.13	DuCaP ER	DuCaP	E1Abinding protein p400 OS=Homo sapiens GN=EP400 [EP400_HUMAN]	0.002039	1.60769
P39748	3	3	137.62	DuCaP ER	DuCaP	Flap endonuclease 1 OS=Homo sapiens GN=FEN1 [FEN1_HUMAN]	0.00212714	1.26332
O43182	3	3	185.18	DuCaP ER	DuCaP	Rho GTPaseactivating protein 6 OS=Homo sapiens GN=ARHGAP6 [RHG06_HUMAN]	0.00214956	1.29737
Q9BTC0	3	3	131.33	DuCaP ER	DuCaP	Deathinducer obliterator 1 OS=Homo sapiens GN=DIDO1 [DIDO1_HUMAN]	0.00228162	1.3383
Q13442	3	3	176.96	DuCaP ER	DuCaP	28 kDa heat and acidstable phosphoprotein OS=Homo sapiens GN=PDAP1 [HAP28_HUMAN]	0.00228468	1.29343
Q9UKG1	1	1	43.2	DuCaP ER	DuCaP	DCCinteracting protein 13alpha OS=Homo sapiens GN=APPL1 [DP13A_HUMAN]	0.00232515	2.15673
Q9BXP5	11	10	679.35	DuCaP ER	DuCaP	Serrate RNA effector molecule homolog OS=Homo sapiens GN=SRRT [SRRT_HUMAN]	0.00244638	1.30793
O75369	59	55	3822.42	DuCaP ER	DuCaP	FilaminB OS=Homo sapiens GN=FLNB [FLNB_HUMAN]	0.00244745	1.70094
Q14974	12	12	750.7	DuCaP ER	DuCaP	Importin subunit beta1 OS=Homo sapiens GN=KPNB1 [IMB1_HUMAN]	0.00248125	1.30639
O95347	4	4	181.57	DuCaP ER	DuCaP	Structural maintenance of chromosomes protein 2 OS=Homo sapiens GN=SMC2 [SMC2_HUMAN]	0.00254876	1.30991
Q15382	1	1	100.63	DuCaP ER	DuCaP	GTPbinding protein Rheb OS=Homo sapiens GN=RHEB [RHEB_HUMAN]	0.00256819	1.22281
O15160	1	1	115.52	DuCaP ER	DuCaP	DNAdirected RNA polymerases I and III subunit RPAC1 OS=Homo sapiens GN=POLR1C [RPAC1_HUMAN]	0.00263246	1.33843
P23769	1	1	30.59	DuCaP ER	DuCaP	Endothelial transcription factor GATA2 OS=Homo sapiens GN=GATA2 [GATA2_HUMAN]	0.00270085	2.62659
P12268	12	11	972.76	DuCaP ER	DuCaP	Inosine5'monophosphate dehydrogenase 2 OS=Homo sapiens GN=IMPDH2 [IMDH2_HUMAN]	0.00272993	1.75951
Q12841	1	1	36.27	DuCaP ER	DuCaP	Follistatinrelated protein 1 OS=Homo sapiens GN=FSTL1 [FSTL1_HUMAN]	0.00276379	2.21961
P06493	8	7	425.39	DuCaP ER	DuCaP	Cyclindependent kinase 1 OS=Homo sapiens GN=CDK1 [CDK1_HUMAN]	0.00281813	1.49389
Q6P2Q9	23	23	1272.84	DuCaP ER	DuCaP	PremRNAprocessingsplicing factor 8 OS=Homo sapiens GN=PRPF8 [PRP8_HUMAN]	0.00291306	1.20798
O00629	5	5	265.71	DuCaP ER	DuCaP	Importin subunit alpha4 OS=Homo sapiens GN=KPNA4 [IMA4_HUMAN]	0.00295586	1.17635
Q99615	1	1	65.12	DuCaP ER	DuCaP	DnaJ homolog subfamily C member 7 OS=Homo sapiens GN=DNAJC7 [DNJC7_HUMAN]	0.00299099	1.63302
P27695	7	7	545.51	DuCaP ER	DuCaP	DNA(apurinic or apyrimidinic site) lyase OS=Homo sapiens GN=APEX1 [APEX1_HUMAN]	0.00313298	1.17293
Q14103	9	6	513.66	DuCaP ER	DuCaP	Heterogeneous nuclear ribonucleoprotein D0 OS=Homo sapiens GN=HNRNPD [HNRPD_HUMAN]	0.00314141	1.31754
Q13283	5	5	324.5	DuCaP ER	DuCaP	Ras GTPaseactivating proteinbinding protein 1 OS=Homo sapiens GN=G3BP1 [G3BP1_HUMAN]	0.0034118	1.36282
Q9NRP2	1	1	43.84	DuCaP ER	DuCaP	COX assembly mitochondrial protein 2 homolog OS=Homo sapiens GN=CMC2 [COXM2_HUMAN]	0.00363243	2.76939
P26583	9	6	670.56	DuCaP ER	DuCaP	High mobility group protein B2 OS=Homo sapiens GN=HMGB2 [HMGB2_HUMAN]	0.00365029	1.43906
P26358	7	7	318.16	DuCaP ER	DuCaP	DNA (cytosine5)methyltransferase 1 OS=Homo sapiens GN=DNMT1 [DNMT1_HUMAN]	0.00369562	1.3544
P31271	1	1	91.54	DuCaP ER	DuCaP	Homeobox protein HoxA13 OS=Homo sapiens GN=HOXA13 [HXA13_HUMAN]	0.00370295	1.81797
Q13263	15	15	993.54	DuCaP ER	DuCaP	Transcription intermediary factor 1beta OS=Homo sapiens GN=TRIM28 [TIF1B_HUMAN]	0.00371597	1.19811
Q13620	1	1	35.65	DuCaP ER	DuCaP	Cullin4B OS=Homo sapiens GN=CUL4B [CUL4B_HUMAN]	0.00371646	2.07215
Q9Y230	15	15	883.75	DuCaP ER	DuCaP	RuvBlike 2 OS=Homo sapiens GN=RUVBL2 [RUVB2_HUMAN]	0.00384644	1.17837
Q9H6F5	1	1	58.09	DuCaP ER	DuCaP	Coiledcoil domaincontaining protein 86 OS=Homo sapiens GN=CCDC86 [CCD86_HUMAN]	0.00385899	3.38281
O43747	6	6	320.12	DuCaP ER	DuCaP	AP1 complex subunit gamma1 OS=Homo sapiens GN=AP1G1 [AP1G1_HUMAN]	0.00387351	1.3636
P07711	1	1	55.34	DuCaP ER	DuCaP	Cathepsin L1 OS=Homo sapiens GN=CTSL1 [CATL1_HUMAN]	0.00390645	1.49944
Q9UN86	2	2	143.67	DuCaP ER	DuCaP	Ras GTPaseactivating proteinbinding protein 2 OS=Homo sapiens GN=G3BP2 [G3BP2_HUMAN]	0.00395149	1.61066
Q8N684	4	3	227.06	DuCaP ER	DuCaP	Cleavage and polyadenylation specificity factor subunit 7 OS=Homo sapiens GN=CPSF7 [CPSF7_HUMAN]	0.00401073	1.75481
A8MXV4	1	1	56.52	DuCaP ER	DuCaP	Nucleoside diphosphatelinked moiety X motif 19, mitochondrial OS=Homo sapiens GN=NUDT19 [NUD19_HUMAN]	0.00401134	1.44962
P17987	19	19	1398.31	DuCaP ER	DuCaP	Tcomplex protein 1 subunit alpha OS=Homo sapiens GN=TCP1 [TCPA_HUMAN]	0.00416606	1.6338
P31948	25	25	1597.67	DuCaP ER	DuCaP	Stressinducedphosphoprotein 1 OS=Homo sapiens GN=STIP1 [STIP1_HUMAN]	0.00417157	1.95324
Q9HAU0	1	1	32.28	DuCaP ER	DuCaP	Pleckstrin homology domaincontaining family A member 5 OS=Homo sapiens GN=PLEKHA5 [PKHA5_HUMAN]	0.00447794	2.1446
Q9Y4Z0	1	1	32.96	DuCaP ER	DuCaP	U6 snRNAassociated Smlike protein LSm4 OS=Homo sapiens GN=LSM4 [LSM4_HUMAN]	0.00453361	1.69893
P62633	2	2	115.56	DuCaP ER	DuCaP	Cellular nucleic acidbinding protein OS=Homo sapiens GN=CNBP [CNBP_HUMAN]	0.0046353	1.70951
Q13451	7	7	444.93	DuCaP ER	DuCaP	Peptidylprolyl cistrans isomerase FKBP5 OS=Homo sapiens GN=FKBP5 [FKBP5_HUMAN]	0.0047494	1.52936
P43155	4	4	219.83	DuCaP ER	DuCaP	Carnitine Oacetyltransferase OS=Homo sapiens GN=CRAT [CACP_HUMAN]	0.00475425	1.72329
Q15393	14	13	1121.46	DuCaP ER	DuCaP	Splicing factor 3B subunit 3 OS=Homo sapiens GN=SF3B3 [SF3B3_HUMAN]	0.00485596	1.18023
Q9BWS9	1	1	59.25	DuCaP ER	DuCaP	Chitinase domaincontaining protein 1 OS=Homo sapiens GN=CHID1 [CHID1_HUMAN]	0.00487929	1.39071
Q7L5D6	1	1	87.02	DuCaP ER	DuCaP	Golgi to ER traffic protein 4 homolog OS=Homo sapiens GN=GET4 [GET4_HUMAN]	0.00489074	1.70326
P21281	4	4	227.39	DuCaP ER	DuCaP	Vtype proton ATPase subunit B, brain isoform OS=Homo sapiens GN=ATP6V1B2 [VATB2_HUMAN]	0.00489469	1.38074
P07195	10	8	678.91	DuCaP ER	DuCaP	Llactate dehydrogenase B chain OS=Homo sapiens GN=LDHB [LDHB_HUMAN]	0.00493695	1.56735
Q8IW45	1	1	76.46	DuCaP ER	DuCaP	ATPdependent (S)NAD(P)Hhydrate dehydratase OS=Homo sapiens GN=CARKD [NNRD_HUMAN]	0.00526889	1.33131
P55809	2	2	99.63	DuCaP ER	DuCaP	SuccinylCoA:3ketoacid coenzyme A transferase 1, mitochondrial OS=Homo sapiens GN=OXCT1 [SCOT1_HUMAN]	0.00552601	1.62289
Q8IYQ7	1	1	70.45	DuCaP ER	DuCaP	Threonine synthaselike 1 OS=Homo sapiens GN=THNSL1 [THNS1_HUMAN]	0.00559954	3.08079
Q96I99	7	7	398.75	DuCaP ER	DuCaP	SuccinylCoA ligase [GDPforming] subunit beta, mitochondrial OS=Homo sapiens GN=SUCLG2 [SUCB2_HUMAN]	0.00566992	1.50031
P53365	1	1	62.97	DuCaP ER	DuCaP	Arfaptin2 OS=Homo sapiens GN=ARFIP2 [ARFP2_HUMAN]	0.00568129	1.67374
P30414	1	1	31.91	DuCaP ER	DuCaP	NKtumor recognition protein OS=Homo sapiens GN=NKTR [NKTR_HUMAN]	0.00585455	4.68266
O43809	8	8	445.63	DuCaP ER	DuCaP	Cleavage and polyadenylation specificity factor subunit 5 OS=Homo sapiens GN=NUDT21 [CPSF5_HUMAN]	0.00598993	1.36203
Q99575	3	3	140.93	DuCaP ER	DuCaP	Ribonucleases P/MRP protein subunit POP1 OS=Homo sapiens GN=POP1 [POP1_HUMAN]	0.00628896	1.17364
P49368	15	15	878.93	DuCaP ER	DuCaP	Tcomplex protein 1 subunit gamma OS=Homo sapiens GN=CCT3 [TCPG_HUMAN]	0.00641878	1.67929
P55010	3	3	173.02	DuCaP ER	DuCaP	Eukaryotic translation initiation factor 5 OS=Homo sapiens GN=EIF5 [IF5_HUMAN]	0.00645644	1.13824
P63208	3	3	220.95	DuCaP ER	DuCaP	Sphase kinaseassociated protein 1 OS=Homo sapiens GN=SKP1 [SKP1_HUMAN]	0.00662565	1.19476
Q9BXS6	2	2	85.8	DuCaP ER	DuCaP	Nucleolar and spindleassociated protein 1 OS=Homo sapiens GN=NUSAP1 [NUSAP_HUMAN]	0.00663602	1.94734
Q8IX12	5	5	271.43	DuCaP ER	DuCaP	Cell division cycle and apoptosis regulator protein 1 OS=Homo sapiens GN=CCAR1 [CCAR1_HUMAN]	0.00664921	1.45931
Q96T88	3	3	135.84	DuCaP ER	DuCaP	E3 ubiquitinprotein ligase UHRF1 OS=Homo sapiens GN=UHRF1 [UHRF1_HUMAN]	0.00683545	1.65987
Q08257	2	2	110.26	DuCaP ER	DuCaP	Quinone oxidoreductase OS=Homo sapiens GN=CRYZ [QOR_HUMAN]	0.00699654	1.35809
Q15847	2	2	133.52	DuCaP ER	DuCaP	Adipogenesis regulatory factor OS=Homo sapiens GN=ADIRF [ADIRF_HUMAN]	0.00712415	1.53757
P11310	4	4	207.03	DuCaP ER	DuCaP	Mediumchain specific acylCoA dehydrogenase, mitochondrial OS=Homo sapiens GN=ACADM [ACADM_HUMAN]	0.00735619	1.70494
P37268	3	3	180.96	DuCaP ER	DuCaP	Squalene synthase OS=Homo sapiens GN=FDFT1 [FDFT_HUMAN]	0.00741567	2.00814
P50990	19	18	1282.57	DuCaP ER	DuCaP	Tcomplex protein 1 subunit theta OS=Homo sapiens GN=CCT8 [TCPQ_HUMAN]	0.00783179	1.47213
P49588	9	9	637.01	DuCaP ER	DuCaP	AlaninetRNA ligase, cytoplasmic OS=Homo sapiens GN=AARS [SYAC_HUMAN]	0.0078772	1.82939
P63167	2	2	110.78	DuCaP ER	DuCaP	Dynein light chain 1, cytoplasmic OS=Homo sapiens GN=DYNLL1 [DYL1_HUMAN]	0.00827986	1.34697
P40227	12	12	797.11	DuCaP ER	DuCaP	Tcomplex protein 1 subunit zeta OS=Homo sapiens GN=CCT6A [TCPZ_HUMAN]	0.00832099	1.45795
Q9P2K2	1	1	33.92	DuCaP ER	DuCaP	Thioredoxin domaincontaining protein 16 OS=Homo sapiens GN=TXNDC16 PE=2 [TXD16_HUMAN]	0.00841805	1.75394
P26196	9	9	460.17	DuCaP ER	DuCaP	Probable ATPdependent RNA helicase DDX6 OS=Homo sapiens GN=DDX6 [DDX6_HUMAN]	0.00852216	1.08975
Q9Y5K5	2	2	76.77	DuCaP ER	DuCaP	Ubiquitin carboxylterminal hydrolase isozyme L5 OS=Homo sapiens GN=UCHL5 [UCHL5_HUMAN]	0.00913606	1.43698
Q13155	5	5	220.17	DuCaP ER	DuCaP	Aminoacyl tRNA synthase complexinteracting multifunctional protein 2 OS=Homo sapiens GN=AIMP2 [AIMP2_HUMAN]	0.00958489	1.45452
Q15046	3	3	125.82	DuCaP ER	DuCaP	LysinetRNA ligase OS=Homo sapiens GN=KARS [SYK_HUMAN]	0.00994566	1.32329
Q96B26	1	1	51.46	DuCaP ER	DuCaP	Exosome complex component RRP43 OS=Homo sapiens GN=EXOSC8 [EXOS8_HUMAN]	0.00999721	1.23281
O15042	4	4	307.57	DuCaP ER	DuCaP	U2 snRNPassociated SURP motifcontaining protein OS=Homo sapiens GN=U2SURP [SR140_HUMAN]	0.0100337	1.22594
P31937	3	3	281.58	DuCaP ER	DuCaP	3hydroxyisobutyrate dehydrogenase, mitochondrial OS=Homo sapiens GN=HIBADH [3HIDH_HUMAN]	0.0102569	1.62879
Q9ULU4	1	1	52.31	DuCaP ER	DuCaP	Protein kinase Cbinding protein 1 OS=Homo sapiens GN=ZMYND8 [PKCB1_HUMAN]	0.0102804	1.81504
P41223	3	3	109.23	DuCaP ER	DuCaP	Protein BUD31 homolog OS=Homo sapiens GN=BUD31 [BUD31_HUMAN]	0.0106663	1.33034
Q9Y6G9	1	1	83.09	DuCaP ER	DuCaP	Cytoplasmic dynein 1 light intermediate chain 1 OS=Homo sapiens GN=DYNC1LI1 [DC1L1_HUMAN]	0.0108341	1.4088
O76071	2	2	94.53	DuCaP ER	DuCaP	Probable cytosolic ironsulfur protein assembly protein CIAO1 OS=Homo sapiens GN=CIAO1 [CIAO1_HUMAN]	0.011016	1.29464
Q04917	6	3	392.94	DuCaP ER	DuCaP	1433 protein eta OS=Homo sapiens GN=YWHAH [1433F_HUMAN]	0.0110961	1.28195
Q9UIJ7	4	4	233.44	DuCaP ER	DuCaP	GTP:AMP phosphotransferase, mitochondrial OS=Homo sapiens GN=AK3 [KAD3_HUMAN]	0.0112419	1.53815
Q9BZK7	4	4	338.86	DuCaP ER	DuCaP	Fboxlike/WD repeatcontaining protein TBL1XR1 OS=Homo sapiens GN=TBL1XR1 [TBL1R_HUMAN]	0.0115511	1.29949
P49792	11	11	600.21	DuCaP ER	DuCaP	E3 SUMOprotein ligase RanBP2 OS=Homo sapiens GN=RANBP2 [RBP2_HUMAN]	0.0115543	1.20244
Q9UQ35	12	12	766.61	DuCaP ER	DuCaP	Serine/arginine repetitive matrix protein 2 OS=Homo sapiens GN=SRRM2 [SRRM2_HUMAN]	0.0115821	1.39492
Q8IWX8	1	1	47.35	DuCaP ER	DuCaP	Calcium homeostasis endoplasmic reticulum protein OS=Homo sapiens GN=CHERP [CHERP_HUMAN]	0.0118478	1.53785
Q9BXW7	2	2	225.6	DuCaP ER	DuCaP	Cat eye syndrome critical region protein 5 OS=Homo sapiens GN=CECR5 [CECR5_HUMAN]	0.0119551	1.49295
P63165	1	1	40.65	DuCaP ER	DuCaP	Small ubiquitinrelated modifier 1 OS=Homo sapiens GN=SUMO1 [SUMO1_HUMAN]	0.0124855	1.37307
Q13409	2	2	88.68	DuCaP ER	DuCaP	Cytoplasmic dynein 1 intermediate chain 2 OS=Homo sapiens GN=DYNC1I2 [DC1I2_HUMAN]	0.0125609	1.40576
Q92878	3	3	199.75	DuCaP ER	DuCaP	DNA repair protein RAD50 OS=Homo sapiens GN=RAD50 [RAD50_HUMAN]	0.0127372	1.22083
P33316	3	3	244.64	DuCaP ER	DuCaP	Deoxyuridine 5'triphosphate nucleotidohydrolase, mitochondrial OS=Homo sapiens GN=DUT [DUT_HUMAN]	0.0128703	1.45875
Q15637	5	5	312.77	DuCaP ER	DuCaP	Splicing factor 1 OS=Homo sapiens GN=SF1 [SF01_HUMAN]	0.012958	1.17567
P58546	1	1	92.75	DuCaP ER	DuCaP	Myotrophin OS=Homo sapiens GN=MTPN [MTPN_HUMAN]	0.0130859	1.92746
P24534	1	1	77.73	DuCaP ER	DuCaP	Elongation factor 1beta OS=Homo sapiens GN=EEF1B2 [EF1B_HUMAN]	0.0132164	1.37501
P00374	2	2	75.61	DuCaP ER	DuCaP	Dihydrofolate reductase OS=Homo sapiens GN=DHFR [DYR_HUMAN]	0.0133354	1.36748
Q01581	14	14	902.83	DuCaP ER	DuCaP	HydroxymethylglutarylCoA synthase, cytoplasmic OS=Homo sapiens GN=HMGCS1 [HMCS1_HUMAN]	0.0140308	1.76025
P14868	9	9	517.6	DuCaP ER	DuCaP	AspartatetRNA ligase, cytoplasmic OS=Homo sapiens GN=DARS [SYDC_HUMAN]	0.0140775	1.2982
Q9NPI6	1	1	31.93	DuCaP ER	DuCaP	mRNAdecapping enzyme 1A OS=Homo sapiens GN=DCP1A [DCP1A_HUMAN]	0.0142387	1.87258
Q9BZE4	1	1	69.19	DuCaP ER	DuCaP	Nucleolar GTPbinding protein 1 OS=Homo sapiens GN=GTPBP4 [NOG1_HUMAN]	0.0143291	2.01571
Q9UBR2	1	1	85.66	DuCaP ER	DuCaP	Cathepsin Z OS=Homo sapiens GN=CTSZ [CATZ_HUMAN]	0.014465	1.27455
Q03001	1	1	53.97	DuCaP ER	DuCaP	Dystonin OS=Homo sapiens GN=DST [DYST_HUMAN]	0.0153624	1.32838
O14818	7	7	457.36	DuCaP ER	DuCaP	Proteasome subunit alpha type7 OS=Homo sapiens GN=PSMA7 [PSA7_HUMAN]	0.0155198	1.17418
P49327	67	66	4702.42	DuCaP ER	DuCaP	Fatty acid synthase OS=Homo sapiens GN=FASN [FAS_HUMAN]	0.015759	1.69229
P36959	1	1	36.06	DuCaP ER	DuCaP	GMP reductase 1 OS=Homo sapiens GN=GMPR [GMPR1_HUMAN]	0.0157697	5.52053
P68032	11	2	636.59	DuCaP ER	DuCaP	Actin, alpha cardiac muscle 1 OS=Homo sapiens GN=ACTC1 [ACTC_HUMAN]	0.0160174	1.40401
P30084	10	10	665.46	DuCaP ER	DuCaP	EnoylCoA hydratase, mitochondrial OS=Homo sapiens GN=ECHS1 [ECHM_HUMAN]	0.0163436	1.39393
P18754	8	8	690.43	DuCaP ER	DuCaP	Regulator of chromosome condensation OS=Homo sapiens GN=RCC1 [RCC1_HUMAN]	0.0166874	1.5327
Q99801	1	1	41.04	DuCaP ER	DuCaP	Homeobox protein Nkx3.1 OS=Homo sapiens GN=NKX31 [NKX31_HUMAN]	0.0167113	1.72242
P00390	6	6	354.99	DuCaP ER	DuCaP	Glutathione reductase, mitochondrial OS=Homo sapiens GN=GSR [GSHR_HUMAN]	0.0168235	1.35734
Q86UY6	1	1	96.7	DuCaP ER	DuCaP	Nalphaacetyltransferase 40 OS=Homo sapiens GN=NAA40 PE=2 [NAA40_HUMAN]	0.0168702	1.52288
O75348	1	1	92.71	DuCaP ER	DuCaP	Vtype proton ATPase subunit G 1 OS=Homo sapiens GN=ATP6V1G1 [VATG1_HUMAN]	0.0168961	1.32001
Q9BTZ2	4	4	181.21	DuCaP ER	DuCaP	Dehydrogenase/reductase SDR family member 4 OS=Homo sapiens GN=DHRS4 [DHRS4_HUMAN]	0.0171676	1.31411
P53597	3	3	222.92	DuCaP ER	DuCaP	SuccinylCoA ligase [ADP/GDPforming] subunit alpha, mitochondrial OS=Homo sapiens GN=SUCLG1 [SUCA_HUMAN]	0.0176807	1.42534
O75643	22	22	1334.14	DuCaP ER	DuCaP	U5 small nuclear ribonucleoprotein 200 kDa helicase OS=Homo sapiens GN=SNRNP200 [U520_HUMAN]	0.0180482	1.19825
Q9BUQ8	4	4	184.49	DuCaP ER	DuCaP	Probable ATPdependent RNA helicase DDX23 OS=Homo sapiens GN=DDX23 [DDX23_HUMAN]	0.018285	1.23439
P46783	3	3	263.29	DuCaP ER	DuCaP	40S ribosomal protein S10 OS=Homo sapiens GN=RPS10 [RS10_HUMAN]	0.0182951	1.42362
P61978	13	13	959.4	DuCaP ER	DuCaP	Heterogeneous nuclear ribonucleoprotein K OS=Homo sapiens GN=HNRNPK [HNRPK_HUMAN]	0.0183641	1.19696
Q13907	5	5	236.84	DuCaP ER	DuCaP	Isopentenyldiphosphate Deltaisomerase 1 OS=Homo sapiens GN=IDI1 [IDI1_HUMAN]	0.0185158	1.75754
Q5VTR2	2	1	84.61	DuCaP ER	DuCaP	E3 ubiquitinprotein ligase BRE1A OS=Homo sapiens GN=RNF20 [BRE1A_HUMAN]	0.0185449	1.32977
O00231	11	11	578.26	DuCaP ER	DuCaP	26S proteasome nonATPase regulatory subunit 11 OS=Homo sapiens GN=PSMD11 [PSD11_HUMAN]	0.0187962	1.12589
Q86U86	3	3	148.35	DuCaP ER	DuCaP	Protein polybromo1 OS=Homo sapiens GN=PBRM1 [PB1_HUMAN]	0.0188138	1.49247
P61964	4	4	352.95	DuCaP ER	DuCaP	WD repeatcontaining protein 5 OS=Homo sapiens GN=WDR5 [WDR5_HUMAN]	0.0188188	1.14344
Q5SY16	1	1	49.6	DuCaP ER	DuCaP	Polynucleotide 5'hydroxylkinase NOL9 OS=Homo sapiens GN=NOL9 [NOL9_HUMAN]	0.0189956	1.49544
P67870	2	2	96.01	DuCaP ER	DuCaP	Casein kinase II subunit beta OS=Homo sapiens GN=CSNK2B [CSK2B_HUMAN]	0.0190201	1.22817
Q14697	17	17	1235.97	DuCaP ER	DuCaP	Neutral alphaglucosidase AB OS=Homo sapiens GN=GANAB [GANAB_HUMAN]	0.0191374	1.19388
P08621	5	5	231.23	DuCaP ER	DuCaP	U1 small nuclear ribonucleoprotein 70 kDa OS=Homo sapiens GN=SNRNP70 [RU17_HUMAN]	0.0193291	1.34479
P61970	1	1	32.79	DuCaP ER	DuCaP	Nuclear transport factor 2 OS=Homo sapiens GN=NUTF2 [NTF2_HUMAN]	0.0194363	1.954
O14497	4	4	261.15	DuCaP ER	DuCaP	ATrich interactive domaincontaining protein 1A OS=Homo sapiens GN=ARID1A [ARI1A_HUMAN]	0.0205097	1.31102
P61088	6	6	259.24	DuCaP ER	DuCaP	Ubiquitinconjugating enzyme E2 N OS=Homo sapiens GN=UBE2N [UBE2N_HUMAN]	0.0207293	1.70742
Q14204	41	40	2361.63	DuCaP ER	DuCaP	Cytoplasmic dynein 1 heavy chain 1 OS=Homo sapiens GN=DYNC1H1 [DYHC1_HUMAN]	0.0211767	1.29919
Q9UQR0	1	1	25.62	DuCaP ER	DuCaP	Sex comb on midleglike protein 2 OS=Homo sapiens GN=SCML2 [SCML2_HUMAN]	0.0212067	1.36015
P54886	7	6	425.47	DuCaP ER	DuCaP	Delta1pyrroline5carboxylate synthase OS=Homo sapiens GN=ALDH18A1 [P5CS_HUMAN]	0.0213336	1.50684
O95376	1	1	63.87	DuCaP ER	DuCaP	E3 ubiquitinprotein ligase ARIH2 OS=Homo sapiens GN=ARIH2 [ARI2_HUMAN]	0.021888	1.67984
P48200	1	1	36.88	DuCaP ER	DuCaP	Ironresponsive elementbinding protein 2 OS=Homo sapiens GN=IREB2 [IREB2_HUMAN]	0.0218954	2.76832
P53004	3	3	175.54	DuCaP ER	DuCaP	Biliverdin reductase A OS=Homo sapiens GN=BLVRA [BIEA_HUMAN]	0.0221315	1.33135
Q9Y6A4	2	2	112.94	DuCaP ER	DuCaP	UPF0468 protein C16orf80 OS=Homo sapiens GN=C16orf80 [CP080_HUMAN]	0.0223732	1.1321
Q9P0J1	1	1	32.89	DuCaP ER	DuCaP	[Pyruvate dehydrogenase [acetyltransferring]]phosphatase 1, mitochondrial OS=Homo sapiens GN=PDP1 [PDP1_HUMAN]	0.0224179	1.36688
P52298	1	1	40.41	DuCaP ER	DuCaP	Nuclear capbinding protein subunit 2 OS=Homo sapiens GN=NCBP2 [NCBP2_HUMAN]	0.0224238	1.19981
Q16890	1	1	51.13	DuCaP ER	DuCaP	Tumor protein D53 OS=Homo sapiens GN=TPD52L1 [TPD53_HUMAN]	0.0225272	1.42412
Q9H6T3	2	2	117.05	DuCaP ER	DuCaP	RNA polymerase IIassociated protein 3 OS=Homo sapiens GN=RPAP3 [RPAP3_HUMAN]	0.0227014	1.35764
Q99832	14	14	848.08	DuCaP ER	DuCaP	Tcomplex protein 1 subunit eta OS=Homo sapiens GN=CCT7 [TCPH_HUMAN]	0.0242587	1.54467
P50991	17	16	1105.65	DuCaP ER	DuCaP	Tcomplex protein 1 subunit delta OS=Homo sapiens GN=CCT4 [TCPD_HUMAN]	0.0243139	1.46798
O95785	4	3	149.96	DuCaP ER	DuCaP	Protein Wiz OS=Homo sapiens GN=WIZ [WIZ_HUMAN]	0.0244488	1.3945
Q14919	1	1	31.75	DuCaP ER	DuCaP	Dr1associated corepressor OS=Homo sapiens GN=DRAP1 [NC2A_HUMAN]	0.0246161	2.26484
Q15691	5	5	273.18	DuCaP ER	DuCaP	Microtubuleassociated protein RP/EB family member 1 OS=Homo sapiens GN=MAPRE1 [MARE1_HUMAN]	0.0246452	1.32677
P08651	2	2	79.19	DuCaP ER	DuCaP	Nuclear factor 1 Ctype OS=Homo sapiens GN=NFIC [NFIC_HUMAN]	0.0248659	1.39133
Q96KB5	1	1	38.65	DuCaP ER	DuCaP	Lymphokineactivated killer Tcelloriginated protein kinase OS=Homo sapiens GN=PBK [TOPK_HUMAN]	0.0260469	3.08303
Q6PKG0	4	4	243.62	DuCaP ER	DuCaP	Larelated protein 1 OS=Homo sapiens GN=LARP1 [LARP1_HUMAN]	0.0261437	1.1674
P26885	2	2	69.15	DuCaP ER	DuCaP	Peptidylprolyl cistrans isomerase FKBP2 OS=Homo sapiens GN=FKBP2 [FKBP2_HUMAN]	0.0261873	1.39873
Q13330	2	2	83.33	DuCaP ER	DuCaP	Metastasisassociated protein MTA1 OS=Homo sapiens GN=MTA1 [MTA1_HUMAN]	0.0267946	1.28193
P60981	4	4	189.73	DuCaP ER	DuCaP	Destrin OS=Homo sapiens GN=DSTN [DEST_HUMAN]	0.0272303	1.65607
P78318	1	1	49.57	DuCaP ER	DuCaP	Immunoglobulinbinding protein 1 OS=Homo sapiens GN=IGBP1 [IGBP1_HUMAN]	0.0272706	1.57994
Q9H1E3	2	2	186.87	DuCaP ER	DuCaP	Nuclear ubiquitous casein and cyclindependent kinase substrate 1 OS=Homo sapiens GN=NUCKS1 [NUCKS_HUMAN]	0.0273245	1.56272
Q14696	2	2	80.75	DuCaP ER	DuCaP	LDLR chaperone MESD OS=Homo sapiens GN=MESDC2 [MESD_HUMAN]	0.0286122	1.22553
A5YKK6	2	2	83.71	DuCaP ER	DuCaP	CCR4NOT transcription complex subunit 1 OS=Homo sapiens GN=CNOT1 [CNOT1_HUMAN]	0.02865	1.2989
Q9NUL7	1	1	59.12	DuCaP ER	DuCaP	Probable ATPdependent RNA helicase DDX28 OS=Homo sapiens GN=DDX28 PE=2 [DDX28_HUMAN]	0.0289161	1.44588
O60282	9	2	587.47	DuCaP ER	DuCaP	Kinesin heavy chain isoform 5C OS=Homo sapiens GN=KIF5C [KIF5C_HUMAN]	0.0290695	1.72085
Q9UHY1	1	1	46.96	DuCaP ER	DuCaP	Nuclear receptorbinding protein OS=Homo sapiens GN=NRBP1 [NRBP_HUMAN]	0.0295583	2.17746
O60341	3	3	191.86	DuCaP ER	DuCaP	Lysinespecific histone demethylase 1A OS=Homo sapiens GN=KDM1A [KDM1A_HUMAN]	0.0300376	1.10462
O75874	15	14	960.46	DuCaP ER	DuCaP	Isocitrate dehydrogenase [NADP] cytoplasmic OS=Homo sapiens GN=IDH1 [IDHC_HUMAN]	0.0304061	1.73107
O75764	2	2	157.95	DuCaP ER	DuCaP	Transcription elongation factor A protein 3 OS=Homo sapiens GN=TCEA3 PE=2 [TCEA3_HUMAN]	0.0304984	1.17599
Q08378	2	2	123.1	DuCaP ER	DuCaP	Golgin subfamily A member 3 OS=Homo sapiens GN=GOLGA3 [GOGA3_HUMAN]	0.0306348	1.56344
Q92616	19	19	1085.36	DuCaP ER	DuCaP	Translational activator GCN1 OS=Homo sapiens GN=GCN1L1 [GCN1L_HUMAN]	0.0306714	1.1429
P38606	1	1	86.01	DuCaP ER	DuCaP	Vtype proton ATPase catalytic subunit A OS=Homo sapiens GN=ATP6V1A [VATA_HUMAN]	0.030864	1.3172
Q16555	6	5	347.94	DuCaP ER	DuCaP	Dihydropyrimidinaserelated protein 2 OS=Homo sapiens GN=DPYSL2 [DPYL2_HUMAN]	0.0314318	1.50446
P51610	2	2	132.86	DuCaP ER	DuCaP	Host cell factor 1 OS=Homo sapiens GN=HCFC1 [HCFC1_HUMAN]	0.0319232	1.20513
P48643	11	11	653.7	DuCaP ER	DuCaP	Tcomplex protein 1 subunit epsilon OS=Homo sapiens GN=CCT5 [TCPE_HUMAN]	0.0319559	1.52297
P40222	1	1	134.33	DuCaP ER	DuCaP	Alphataxilin OS=Homo sapiens GN=TXLNA [TXLNA_HUMAN]	0.032103	1.19931
Q9Y676	2	2	94.23	DuCaP ER	DuCaP	28S ribosomal protein S18b, mitochondrial OS=Homo sapiens GN=MRPS18B [RT18B_HUMAN]	0.0323244	1.37413
P52294	5	2	259.09	DuCaP ER	DuCaP	Importin subunit alpha1 OS=Homo sapiens GN=KPNA1 [IMA1_HUMAN]	0.0330204	1.15021
O43823	3	3	169.82	DuCaP ER	DuCaP	Akinase anchor protein 8 OS=Homo sapiens GN=AKAP8 [AKAP8_HUMAN]	0.033943	1.46437
P51808	1	1	54.34	DuCaP ER	DuCaP	Dynein light chain Tctextype 3 OS=Homo sapiens GN=DYNLT3 [DYLT3_HUMAN]	0.0341961	1.53834
Q00839	14	14	780.56	DuCaP ER	DuCaP	Heterogeneous nuclear ribonucleoprotein U OS=Homo sapiens GN=HNRNPU [HNRPU_HUMAN]	0.034573	1.28238
O43290	9	9	651.31	DuCaP ER	DuCaP	U4/U6.U5 trisnRNPassociated protein 1 OS=Homo sapiens GN=SART1 [SNUT1_HUMAN]	0.03487	1.4311
Q9BWW4	2	2	183.33	DuCaP ER	DuCaP	Singlestranded DNAbinding protein 3 OS=Homo sapiens GN=SSBP3 [SSBP3_HUMAN]	0.0351781	1.23284
Q96C90	3	3	121.58	DuCaP ER	DuCaP	Protein phosphatase 1 regulatory subunit 14B OS=Homo sapiens GN=PPP1R14B [PP14B_HUMAN]	0.0356115	1.58371
Q6SZW1	6	6	329.08	DuCaP ER	DuCaP	Sterile alpha and TIR motifcontaining protein 1 OS=Homo sapiens GN=SARM1 [SARM1_HUMAN]	0.0356776	1.1771
Q05639	10	3	740.33	DuCaP ER	DuCaP	Elongation factor 1alpha 2 OS=Homo sapiens GN=EEF1A2 [EF1A2_HUMAN]	0.0359488	1.43295
Q16822	1	1	39.11	DuCaP ER	DuCaP	Phosphoenolpyruvate carboxykinase [GTP], mitochondrial OS=Homo sapiens GN=PCK2 [PCKGM_HUMAN]	0.0361579	2.31847
Q15428	1	1	34.04	DuCaP ER	DuCaP	Splicing factor 3A subunit 2 OS=Homo sapiens GN=SF3A2 [SF3A2_HUMAN]	0.0365995	1.4801
P63010	11	3	705.45	DuCaP ER	DuCaP	AP2 complex subunit beta OS=Homo sapiens GN=AP2B1 [AP2B1_HUMAN]	0.0366608	1.23131
P78371	12	12	1130.25	DuCaP ER	DuCaP	Tcomplex protein 1 subunit beta OS=Homo sapiens GN=CCT2 [TCPB_HUMAN]	0.0368877	1.42841
Q14683	9	7	423.45	DuCaP ER	DuCaP	Structural maintenance of chromosomes protein 1A OS=Homo sapiens GN=SMC1A [SMC1A_HUMAN]	0.0369914	1.33706
P10636	1	1	46.41	DuCaP ER	DuCaP	Microtubuleassociated protein tau OS=Homo sapiens GN=MAPT [TAU_HUMAN]	0.0378206	1.47926
O75531	1	1	34.88	DuCaP ER	DuCaP	Barriertoautointegration factor OS=Homo sapiens GN=BANF1 [BAF_HUMAN]	0.038009	1.42838
Q9H0D6	5	4	208.44	DuCaP ER	DuCaP	5'3' exoribonuclease 2 OS=Homo sapiens GN=XRN2 [XRN2_HUMAN]	0.0383173	1.23053
Q92769	5	2	293.34	DuCaP ER	DuCaP	Histone deacetylase 2 OS=Homo sapiens GN=HDAC2 [HDAC2_HUMAN]	0.0392446	1.20774
Q8WYA6	1	1	33.68	DuCaP ER	DuCaP	Betacateninlike protein 1 OS=Homo sapiens GN=CTNNBL1 [CTBL1_HUMAN]	0.0394577	1.51141
Q9Y3T9	1	1	51.69	DuCaP ER	DuCaP	Nucleolar complex protein 2 homolog OS=Homo sapiens GN=NOC2L [NOC2L_HUMAN]	0.0399921	5.24769
P19623	2	2	97.88	DuCaP ER	DuCaP	Spermidine synthase OS=Homo sapiens GN=SRM [SPEE_HUMAN]	0.0404867	2.0986
Q9NQG5	3	2	216.1	DuCaP ER	DuCaP	Regulation of nuclear premRNA domaincontaining protein 1B OS=Homo sapiens GN=RPRD1B [RPR1B_HUMAN]	0.0408901	1.20374
Q13952	1	1	59.49	DuCaP ER	DuCaP	Nuclear transcription factor Y subunit gamma OS=Homo sapiens GN=NFYC [NFYC_HUMAN]	0.0411052	1.42583
O43684	6	6	367.89	DuCaP ER	DuCaP	Mitotic checkpoint protein BUB3 OS=Homo sapiens GN=BUB3 [BUB3_HUMAN]	0.0418397	1.16174
P21333	10	8	563.63	DuCaP ER	DuCaP	FilaminA OS=Homo sapiens GN=FLNA [FLNA_HUMAN]	0.0422147	1.30846
Q9P287	2	2	94.72	DuCaP ER	DuCaP	BRCA2 and CDKN1Ainteracting protein OS=Homo sapiens GN=BCCIP [BCCIP_HUMAN]	0.0425544	1.95896
Q96DI7	6	6	398.06	DuCaP ER	DuCaP	U5 small nuclear ribonucleoprotein 40 kDa protein OS=Homo sapiens GN=SNRNP40 [SNR40_HUMAN]	0.042559	1.30554
Q5VZL5	2	2	95.29	DuCaP ER	DuCaP	Zinc finger MYMtype protein 4 OS=Homo sapiens GN=ZMYM4 [ZMYM4_HUMAN]	0.043069	1.36048
Q53H96	1	1	67.79	DuCaP ER	DuCaP	Pyrroline5carboxylate reductase 3 OS=Homo sapiens GN=PYCRL [P5CR3_HUMAN]	0.0431797	1.23929
Q96AY3	4	4	253.15	DuCaP ER	DuCaP	Peptidylprolyl cistrans isomerase FKBP10 OS=Homo sapiens GN=FKBP10 [FKB10_HUMAN]	0.0434922	1.182
Q96GK7	1	1	69.93	DuCaP ER	DuCaP	Fumarylacetoacetate hydrolase domaincontaining protein 2A OS=Homo sapiens GN=FAHD2A [FAH2A_HUMAN]	0.0435437	1.56995
Q9Y618	1	1	33.19	DuCaP ER	DuCaP	Nuclear receptor corepressor 2 OS=Homo sapiens GN=NCOR2 [NCOR2_HUMAN]	0.043811	1.27441
Q8N6M0	2	2	100.29	DuCaP ER	DuCaP	OTU domaincontaining protein 6B OS=Homo sapiens GN=OTUD6B [OTU6B_HUMAN]	0.0439371	1.18953
Q9Y2B0	3	3	175.28	DuCaP ER	DuCaP	Protein canopy homolog 2 OS=Homo sapiens GN=CNPY2 [CNPY2_HUMAN]	0.0440396	1.2146
Q9Y678	6	5	409.7	DuCaP ER	DuCaP	Coatomer subunit gamma1 OS=Homo sapiens GN=COPG1 [COPG1_HUMAN]	0.0443833	1.20731
Q9NPJ6	1	1	29.52	DuCaP ER	DuCaP	Mediator of RNA polymerase II transcription subunit 4 OS=Homo sapiens GN=MED4 [MED4_HUMAN]	0.0456651	1.506
P55884	10	10	519.17	DuCaP ER	DuCaP	Eukaryotic translation initiation factor 3 subunit B OS=Homo sapiens GN=EIF3B [EIF3B_HUMAN]	0.0458045	1.27725
P04040	7	7	471.09	DuCaP ER	DuCaP	Catalase OS=Homo sapiens GN=CAT [CATA_HUMAN]	0.0466217	1.51002
Q6WKZ4	1	1	45.69	DuCaP ER	DuCaP	Rab11 familyinteracting protein 1 OS=Homo sapiens GN=RAB11FIP1 [RFIP1_HUMAN]	0.0474246	1.48986
Q69YH5	1	1	70.53	DuCaP ER	DuCaP	Cell division cycleassociated protein 2 OS=Homo sapiens GN=CDCA2 [CDCA2_HUMAN]	0.0476015	1.39099
Q12769	1	1	36.4	DuCaP ER	DuCaP	Nuclear pore complex protein Nup160 OS=Homo sapiens GN=NUP160 [NU160_HUMAN]	0.0477825	1.46171
Q8IX01	1	1	40.28	DuCaP ER	DuCaP	SURP and Gpatch domaincontaining protein 2 OS=Homo sapiens GN=SUGP2 [SUGP2_HUMAN]	0.0478806	1.99133
O43681	4	4	277.26	DuCaP ER	DuCaP	ATPase ASNA1 OS=Homo sapiens GN=ASNA1 [ASNA_HUMAN]	0.047948	1.12171
P14678	6	6	336.42	DuCaP ER	DuCaP	Small nuclear ribonucleoproteinassociated proteins B and B' OS=Homo sapiens GN=SNRPB [RSMB_HUMAN]	0.0481242	1.18907
Q14008	6	6	299.86	DuCaP ER	DuCaP	Cytoskeletonassociated protein 5 OS=Homo sapiens GN=CKAP5 [CKAP5_HUMAN]	0.0483168	1.15591
P53992	8	8	405.26	DuCaP ER	DuCaP	Protein transport protein Sec24C OS=Homo sapiens GN=SEC24C [SC24C_HUMAN]	0.0484171	1.21142
Q02083	1	1	45.02	DuCaP ER	DuCaP	Nacylethanolaminehydrolyzing acid amidase OS=Homo sapiens GN=NAAA [NAAA_HUMAN]	0.0486472	1.23603
O43660	2	2	73.28	DuCaP ER	DuCaP	Pleiotropic regulator 1 OS=Homo sapiens GN=PLRG1 [PLRG1_HUMAN]	0.0489986	1.54477
Q2NL82	2	2	148.73	DuCaP ER	DuCaP	PrerRNAprocessing protein TSR1 homolog OS=Homo sapiens GN=TSR1 [TSR1_HUMAN]	0.0490532	1.10065
P35080	2	2	146.12	DuCaP ER	DuCaP	Profilin2 OS=Homo sapiens GN=PFN2 [PROF2_HUMAN]	0.0497845	1.33658
Q14320	1	1	42.4	DuCaP ER	DuCaP	Protein FAM50A OS=Homo sapiens GN=FAM50A [FA50A_HUMAN]	0.0498436	1.24986
O43447	1	1	68.49	DuCaP ER	DuCaP	Peptidylprolyl cistrans isomerase H OS=Homo sapiens GN=PPIH [PPIH_HUMAN]	0.049985	1.25328
Q9H074	1	1	74.63	DuCaP ER	DuCaP	Polyadenylatebinding proteininteracting protein 1 OS=Homo sapiens GN=PAIP1 [PAIP1_HUMAN]	0.0506157	1.35317
P50454	2	2	129.65	DuCaP ER	DuCaP	Serpin H1 OS=Homo sapiens GN=SERPINH1 [SERPH_HUMAN]	0.0519051	1.49795
Q15008	2	2	108.74	DuCaP ER	DuCaP	26S proteasome nonATPase regulatory subunit 6 OS=Homo sapiens GN=PSMD6 [PSMD6_HUMAN]	0.0522463	1.20832
P68371	30	4	2290.72	DuCaP ER	DuCaP	Tubulin beta4B chain OS=Homo sapiens GN=TUBB4B [TBB4B_HUMAN]	0.0523413	1.2523
O60869	1	1	56.45	DuCaP ER	DuCaP	Endothelial differentiationrelated factor 1 OS=Homo sapiens GN=EDF1 [EDF1_HUMAN]	0.052364	1.31692
P68400	4	4	225.77	DuCaP ER	DuCaP	Casein kinase II subunit alpha OS=Homo sapiens GN=CSNK2A1 [CSK21_HUMAN]	0.0531705	1.11701
O96028	1	1	54.02	DuCaP ER	DuCaP	Probable histonelysine Nmethyltransferase NSD2 OS=Homo sapiens GN=WHSC1 [NSD2_HUMAN]	0.0533111	1.88509
Q14576	4	2	302.82	DuCaP ER	DuCaP	ELAVlike protein 3 OS=Homo sapiens GN=ELAVL3 [ELAV3_HUMAN]	0.0536478	1.30162
Q9Y262	7	7	383.26	DuCaP ER	DuCaP	Eukaryotic translation initiation factor 3 subunit L OS=Homo sapiens GN=EIF3L [EIF3L_HUMAN]	0.0536728	1.1954
O00255	2	1	157.76	DuCaP ER	DuCaP	Menin OS=Homo sapiens GN=MEN1 [MEN1_HUMAN]	0.0539558	1.47156
P46013	7	7	358.13	DuCaP ER	DuCaP	Antigen KI67 OS=Homo sapiens GN=MKI67 [KI67_HUMAN]	0.0541892	1.63108
O95400	2	2	112.45	DuCaP ER	DuCaP	CD2 antigen cytoplasmic tailbinding protein 2 OS=Homo sapiens GN=CD2BP2 [CD2B2_HUMAN]	0.0549334	1.29165
Q92620	1	1	42.4	DuCaP ER	DuCaP	PremRNAsplicing factor ATPdependent RNA helicase PRP16 OS=Homo sapiens GN=DHX38 [PRP16_HUMAN]	0.0553404	1.97252
Q53GS9	2	2	128.01	DuCaP ER	DuCaP	U4/U6.U5 trisnRNPassociated protein 2 OS=Homo sapiens GN=USP39 [SNUT2_HUMAN]	0.0555685	1.2167
P09467	1	1	30.83	DuCaP ER	DuCaP	Fructose1,6bisphosphatase 1 OS=Homo sapiens GN=FBP1 [F16P1_HUMAN]	0.055673	3.27594
Q9BQE3	16	2	989.51	DuCaP ER	DuCaP	Tubulin alpha1C chain OS=Homo sapiens GN=TUBA1C [TBA1C_HUMAN]	0.0566194	1.404
Q8TEA8	2	2	133.93	DuCaP ER	DuCaP	DtyrosyltRNA(Tyr) deacylase 1 OS=Homo sapiens GN=DTD1 [DTD1_HUMAN]	0.0580844	1.16454
P54577	6	6	318.05	DuCaP ER	DuCaP	TyrosinetRNA ligase, cytoplasmic OS=Homo sapiens GN=YARS [SYYC_HUMAN]	0.0595387	1.24098
Q9Y2K7	5	5	308.41	DuCaP ER	DuCaP	Lysinespecific demethylase 2A OS=Homo sapiens GN=KDM2A [KDM2A_HUMAN]	0.0601921	1.44227
Q93008	2	2	126.93	DuCaP ER	DuCaP	Probable ubiquitin carboxylterminal hydrolase FAFX OS=Homo sapiens GN=USP9X [USP9X_HUMAN]	0.0605843	1.38531
Q9BS26	2	2	99.27	DuCaP ER	DuCaP	Endoplasmic reticulum resident protein 44 OS=Homo sapiens GN=ERP44 [ERP44_HUMAN]	0.0606605	1.435
P51649	8	8	543.03	DuCaP ER	DuCaP	Succinatesemialdehyde dehydrogenase, mitochondrial OS=Homo sapiens GN=ALDH5A1 [SSDH_HUMAN]	0.0611313	1.44915
O94979	1	1	53.05	DuCaP ER	DuCaP	Protein transport protein Sec31A OS=Homo sapiens GN=SEC31A [SC31A_HUMAN]	0.061301	2.11661
O94903	2	2	104.68	DuCaP ER	DuCaP	Proline synthase cotranscribed bacterial homolog protein OS=Homo sapiens GN=PROSC [PROSC_HUMAN]	0.0614857	1.4495
Q9UHX1	6	6	533.41	DuCaP ER	DuCaP	Poly(U)bindingsplicing factor PUF60 OS=Homo sapiens GN=PUF60 [PUF60_HUMAN]	0.0619146	1.09146
Q8N9N8	1	1	45.17	DuCaP ER	DuCaP	Probable RNAbinding protein EIF1AD OS=Homo sapiens GN=EIF1AD [EIF1A_HUMAN]	0.0619206	1.92798
P11182	3	3	157.32	DuCaP ER	DuCaP	Lipoamide acyltransferase component of branchedchain alphaketo acid dehydrogenase complex, mitochondrial OS=Homo sapiens GN=DBT [ODB2_HUMAN]	0.0620992	1.25705
Q02880	17	11	950.86	DuCaP ER	DuCaP	DNA topoisomerase 2beta OS=Homo sapiens GN=TOP2B [TOP2B_HUMAN]	0.0623364	1.42846
Q9BZJ0	1	1	74.8	DuCaP ER	DuCaP	Crooked necklike protein 1 OS=Homo sapiens GN=CRNKL1 [CRNL1_HUMAN]	0.0623712	1.17602
Q9BWD1	3	3	157.8	DuCaP ER	DuCaP	AcetylCoA acetyltransferase, cytosolic OS=Homo sapiens GN=ACAT2 [THIC_HUMAN]	0.0625615	1.91388
Q9H0B6	14	12	790.97	DuCaP ER	DuCaP	Kinesin light chain 2 OS=Homo sapiens GN=KLC2 [KLC2_HUMAN]	0.0632391	1.23454
Q5H9R7	6	5	419.79	DuCaP ER	DuCaP	Serine/threonineprotein phosphatase 6 regulatory subunit 3 OS=Homo sapiens GN=PPP6R3 [PP6R3_HUMAN]	0.0641261	1.30724
Q96DT7	2	2	111.04	DuCaP ER	DuCaP	Zinc finger and BTB domaincontaining protein 10 OS=Homo sapiens GN=ZBTB10 [ZBT10_HUMAN]	0.0646918	1.14953
P34896	3	2	230.51	DuCaP ER	DuCaP	Serine hydroxymethyltransferase, cytosolic OS=Homo sapiens GN=SHMT1 [GLYC_HUMAN]	0.0651236	1.21081
P53350	1	1	47.44	DuCaP ER	DuCaP	Serine/threonineprotein kinase PLK1 OS=Homo sapiens GN=PLK1 [PLK1_HUMAN]	0.0651453	1.42714
Q15041	1	1	37.54	DuCaP ER	DuCaP	ADPribosylation factorlike protein 6interacting protein 1 OS=Homo sapiens GN=ARL6IP1 [AR6P1_HUMAN]	0.0654809	1.66056
Q9BRR6	1	1	105.94	DuCaP ER	DuCaP	ADPdependent glucokinase OS=Homo sapiens GN=ADPGK [ADPGK_HUMAN]	0.0660382	1.77415
Q9BTA9	1	1	77.45	DuCaP ER	DuCaP	WW domaincontaining adapter protein with coiledcoil OS=Homo sapiens GN=WAC [WAC_HUMAN]	0.0668777	1.22815
Q4G0N4	4	4	173.42	DuCaP ER	DuCaP	NAD kinase domaincontaining protein 1 OS=Homo sapiens GN=NADKD1 [NAKD1_HUMAN]	0.0673984	1.348
Q96ST3	3	3	201.67	DuCaP ER	DuCaP	Paired amphipathic helix protein Sin3a OS=Homo sapiens GN=SIN3A [SIN3A_HUMAN]	0.0678735	1.26467
O75475	9	8	512.49	DuCaP ER	DuCaP	PC4 and SFRS1interacting protein OS=Homo sapiens GN=PSIP1 [PSIP1_HUMAN]	0.0679226	1.49015
P04066	1	1	27.54	DuCaP ER	DuCaP	Tissue alphaLfucosidase OS=Homo sapiens GN=FUCA1 [FUCO_HUMAN]	0.0680919	1.44401
O95573	15	14	918.9	DuCaP ER	DuCaP	LongchainfattyacidCoA ligase 3 OS=Homo sapiens GN=ACSL3 [ACSL3_HUMAN]	0.0682759	1.56736
P63241	5	5	282.85	DuCaP ER	DuCaP	Eukaryotic translation initiation factor 5A1 OS=Homo sapiens GN=EIF5A [IF5A1_HUMAN]	0.0684183	1.33415
P35606	11	11	708.56	DuCaP ER	DuCaP	Coatomer subunit beta' OS=Homo sapiens GN=COPB2 [COPB2_HUMAN]	0.0689717	1.10041
P31943	13	6	1188.76	DuCaP ER	DuCaP	Heterogeneous nuclear ribonucleoprotein H OS=Homo sapiens GN=HNRNPH1 [HNRH1_HUMAN]	0.0698364	1.2991
Q8NFH3	2	2	116.53	DuCaP ER	DuCaP	Nucleoporin Nup43 OS=Homo sapiens GN=NUP43 [NUP43_HUMAN]	0.0699401	1.23275
Q14152	10	10	568.38	DuCaP ER	DuCaP	Eukaryotic translation initiation factor 3 subunit A OS=Homo sapiens GN=EIF3A [EIF3A_HUMAN]	0.0706996	1.20183
O75223	3	3	202.52	DuCaP ER	DuCaP	Gammaglutamylcyclotransferase OS=Homo sapiens GN=GGCT [GGCT_HUMAN]	0.070901	1.54671
O95197	2	2	147.05	DuCaP ER	DuCaP	Reticulon3 OS=Homo sapiens GN=RTN3 [RTN3_HUMAN]	0.0721107	1.66884
O15347	3	2	176.58	DuCaP ER	DuCaP	High mobility group protein B3 OS=Homo sapiens GN=HMGB3 [HMGB3_HUMAN]	0.072444	1.11701
Q0VDF9	1	1	45.82	DuCaP ER	DuCaP	Heat shock 70 kDa protein 14 OS=Homo sapiens GN=HSPA14 [HSP7E_HUMAN]	0.0725154	1.29868
Q14019	2	2	128.52	DuCaP ER	DuCaP	Coactosinlike protein OS=Homo sapiens GN=COTL1 [COTL1_HUMAN]	0.072832	1.74575
Q9Y281	3	2	155.69	DuCaP ER	DuCaP	Cofilin2 OS=Homo sapiens GN=CFL2 [COF2_HUMAN]	0.073233	1.93163
P17174	10	9	612.32	DuCaP ER	DuCaP	Aspartate aminotransferase, cytoplasmic OS=Homo sapiens GN=GOT1 [AATC_HUMAN]	0.0738139	1.5422
O95232	3	3	256.82	DuCaP ER	DuCaP	Luc7like protein 3 OS=Homo sapiens GN=LUC7L3 [LC7L3_HUMAN]	0.0743025	1.23935
Q8WXI9	3	3	146.24	DuCaP ER	DuCaP	Transcriptional repressor p66beta OS=Homo sapiens GN=GATAD2B [P66B_HUMAN]	0.0750579	1.31297
Q15003	2	2	104.98	DuCaP ER	DuCaP	Condensin complex subunit 2 OS=Homo sapiens GN=NCAPH [CND2_HUMAN]	0.0752253	1.34884
P61966	1	1	115.16	DuCaP ER	DuCaP	AP1 complex subunit sigma1A OS=Homo sapiens GN=AP1S1 [AP1S1_HUMAN]	0.0752944	1.12742
Q9H4A4	6	6	298.29	DuCaP ER	DuCaP	Aminopeptidase B OS=Homo sapiens GN=RNPEP [AMPB_HUMAN]	0.0756185	1.41445
P09429	8	4	566.71	DuCaP ER	DuCaP	High mobility group protein B1 OS=Homo sapiens GN=HMGB1 [HMGB1_HUMAN]	0.075851	1.24297
Q96FW1	10	10	667.53	DuCaP ER	DuCaP	Ubiquitin thioesterase OTUB1 OS=Homo sapiens GN=OTUB1 [OTUB1_HUMAN]	0.0768206	1.45922
P62318	4	4	254.48	DuCaP ER	DuCaP	Small nuclear ribonucleoprotein Sm D3 OS=Homo sapiens GN=SNRPD3 [SMD3_HUMAN]	0.0769164	1.26245
Q96R06	1	1	78.69	DuCaP ER	DuCaP	Spermassociated antigen 5 OS=Homo sapiens GN=SPAG5 [SPAG5_HUMAN]	0.0774578	1.23213
Q13835	2	1	157.22	DuCaP ER	DuCaP	Plakophilin1 OS=Homo sapiens GN=PKP1 [PKP1_HUMAN]	0.0777644	1.78193
Q9UQE7	12	11	776.84	DuCaP ER	DuCaP	Structural maintenance of chromosomes protein 3 OS=Homo sapiens GN=SMC3 [SMC3_HUMAN]	0.0779253	1.17921
P26440	5	5	305.33	DuCaP ER	DuCaP	IsovalerylCoA dehydrogenase, mitochondrial OS=Homo sapiens GN=IVD [IVD_HUMAN]	0.0792251	1.31764
Q8N4Q1	1	1	29.99	DuCaP ER	DuCaP	Mitochondrial intermembrane space import and assembly protein 40 OS=Homo sapiens GN=CHCHD4 [MIA40_HUMAN]	0.0794168	1.37524
O60884	2	2	119.01	DuCaP ER	DuCaP	DnaJ homolog subfamily A member 2 OS=Homo sapiens GN=DNAJA2 [DNJA2_HUMAN]	0.0796538	1.36305
Q8WXF1	6	6	395.9	DuCaP ER	DuCaP	Paraspeckle component 1 OS=Homo sapiens GN=PSPC1 [PSPC1_HUMAN]	0.080201	1.31674
Q15643	2	1	116.11	DuCaP ER	DuCaP	Thyroid receptorinteracting protein 11 OS=Homo sapiens GN=TRIP11 [TRIPB_HUMAN]	0.0802045	1.32172
Q8WTT2	1	1	45.32	DuCaP ER	DuCaP	Nucleolar complex protein 3 homolog OS=Homo sapiens GN=NOC3L [NOC3L_HUMAN]	0.0808165	2.01164
P12532	7	6	459.56	DuCaP ER	DuCaP	Creatine kinase Utype, mitochondrial OS=Homo sapiens GN=CKMT1A [KCRU_HUMAN]	0.0816794	1.19305
Q9BZ95	1	1	45.12	DuCaP ER	DuCaP	Histonelysine Nmethyltransferase NSD3 OS=Homo sapiens GN=WHSC1L1 [NSD3_HUMAN]	0.0826468	1.69856
P43487	3	3	164.69	DuCaP ER	DuCaP	Ranspecific GTPaseactivating protein OS=Homo sapiens GN=RANBP1 [RANG_HUMAN]	0.0829501	1.30926
P82094	1	1	31.77	DuCaP ER	DuCaP	TATA element modulatory factor OS=Homo sapiens GN=TMF1 [TMF1_HUMAN]	0.0835401	1.84655
P31323	3	3	139.3	DuCaP ER	DuCaP	cAMPdependent protein kinase type IIbeta regulatory subunit OS=Homo sapiens GN=PRKAR2B [KAP3_HUMAN]	0.0836064	1.17557
P35658	2	2	62.41	DuCaP ER	DuCaP	Nuclear pore complex protein Nup214 OS=Homo sapiens GN=NUP214 [NU214_HUMAN]	0.0837465	1.21283
P41240	2	2	79	DuCaP ER	DuCaP	Tyrosineprotein kinase CSK OS=Homo sapiens GN=CSK [CSK_HUMAN]	0.0839246	2.08476
Q13868	2	2	117.75	DuCaP ER	DuCaP	Exosome complex component RRP4 OS=Homo sapiens GN=EXOSC2 [EXOS2_HUMAN]	0.0848865	1.21538
O94925	3	3	149.82	DuCaP ER	DuCaP	Glutaminase kidney isoform, mitochondrial OS=Homo sapiens GN=GLS [GLSK_HUMAN]	0.0855384	1.32329
Q96AD5	1	1	67.15	DuCaP ER	DuCaP	Patatinlike phospholipase domaincontaining protein 2 OS=Homo sapiens GN=PNPLA2 [PLPL2_HUMAN]	0.085996	1.18301
O95453	2	2	91.27	DuCaP ER	DuCaP	Poly(A)specific ribonuclease PARN OS=Homo sapiens GN=PARN [PARN_HUMAN]	0.0871699	1.283
O43852	4	4	285.88	DuCaP ER	DuCaP	Calumenin OS=Homo sapiens GN=CALU [CALU_HUMAN]	0.0879814	1.16643
Q9NZD8	1	1	73.31	DuCaP ER	DuCaP	Maspardin OS=Homo sapiens GN=SPG21 [SPG21_HUMAN]	0.0891728	1.20647
P40855	1	1	41	DuCaP ER	DuCaP	Peroxisomal biogenesis factor 19 OS=Homo sapiens GN=PEX19 [PEX19_HUMAN]	0.0897398	1.19268
Q9H3H3	1	1	40.72	DuCaP ER	DuCaP	UPF0696 protein C11orf68 OS=Homo sapiens GN=C11orf68 [CK068_HUMAN]	0.0899314	1.39564
P25098	2	2	131.82	DuCaP ER	DuCaP	Betaadrenergic receptor kinase 1 OS=Homo sapiens GN=ADRBK1 [ARBK1_HUMAN]	0.0899509	1.31099
Q5SRE5	1	1	38.53	DuCaP ER	DuCaP	Nucleoporin NUP188 homolog OS=Homo sapiens GN=NUP188 [NU188_HUMAN]	0.0905671	1.48161
Q05193	2	1	83.34	DuCaP ER	DuCaP	Dynamin1 OS=Homo sapiens GN=DNM1 [DYN1_HUMAN]	0.0908822	5.32547
Q14012	1	1	35.76	DuCaP ER	DuCaP	Calcium/calmodulindependent protein kinase type 1 OS=Homo sapiens GN=CAMK1 [KCC1A_HUMAN]	0.0912315	3.43044
Q9UBB4	3	3	175.01	DuCaP ER	DuCaP	Ataxin10 OS=Homo sapiens GN=ATXN10 [ATX10_HUMAN]	0.0942914	1.21942
O75915	1	1	63.21	DuCaP ER	DuCaP	PRA1 family protein 3 OS=Homo sapiens GN=ARL6IP5 [PRAF3_HUMAN]	0.0951825	1.30408
Q9BTD8	1	1	36.9	DuCaP ER	DuCaP	RNAbinding protein 42 OS=Homo sapiens GN=RBM42 [RBM42_HUMAN]	0.0955861	1.15538
Q9Y4K1	12	12	736.88	DuCaP ER	DuCaP	Absent in melanoma 1 protein OS=Homo sapiens GN=AIM1 [AIM1_HUMAN]	0.096709	1.13163
Q9HAV7	1	1	92.41	DuCaP ER	DuCaP	GrpE protein homolog 1, mitochondrial OS=Homo sapiens GN=GRPEL1 [GRPE1_HUMAN]	0.0968779	1.33944
P52788	2	2	71.91	DuCaP ER	DuCaP	Spermine synthase OS=Homo sapiens GN=SMS [SPSY_HUMAN]	0.0978614	2.06412
Q8ND56	3	3	143.66	DuCaP ER	DuCaP	Protein LSM14 homolog A OS=Homo sapiens GN=LSM14A [LS14A_HUMAN]	0.0979501	1.21621
O15305	1	1	38.98	DuCaP ER	DuCaP	Phosphomannomutase 2 OS=Homo sapiens GN=PMM2 [PMM2_HUMAN]	0.0982765	1.20649
Q9UHB9	3	3	183.39	DuCaP ER	DuCaP	Signal recognition particle 68 kDa protein OS=Homo sapiens GN=SRP68 [SRP68_HUMAN]	0.0986222	1.35703
P22059	3	3	199.47	DuCaP ER	DuCaP	Oxysterolbinding protein 1 OS=Homo sapiens GN=OSBP [OSBP1_HUMAN]	0.0992806	1.14722
P63098	1	1	66.49	DuCaP ER	DuCaP	Calcineurin subunit B type 1 OS=Homo sapiens GN=PPP3R1 [CANB1_HUMAN]	0.0997097	1.79747
P78346	2	2	95.26	DuCaP ER	DuCaP	Ribonuclease P protein subunit p30 OS=Homo sapiens GN=RPP30 [RPP30_HUMAN]	0.101842	1.2481
P16949	4	4	287.9	DuCaP ER	DuCaP	Stathmin OS=Homo sapiens GN=STMN1 [STMN1_HUMAN]	0.102826	1.50202
P11137	4	4	230.34	DuCaP ER	DuCaP	Microtubuleassociated protein 2 OS=Homo sapiens GN=MAP2 [MAP2_HUMAN]	0.1032	1.2206
Q10570	4	3	232.31	DuCaP ER	DuCaP	Cleavage and polyadenylation specificity factor subunit 1 OS=Homo sapiens GN=CPSF1 [CPSF1_HUMAN]	0.103399	1.20556
Q96DV4	2	2	104.24	DuCaP ER	DuCaP	39S ribosomal protein L38, mitochondrial OS=Homo sapiens GN=MRPL38 [RM38_HUMAN]	0.103435	1.33862
Q96S21	1	1	25.89	DuCaP ER	DuCaP	Rasrelated protein Rab40C OS=Homo sapiens GN=RAB40C [RB40C_HUMAN]	0.103577	1.93391
P52732	3	3	162.34	DuCaP ER	DuCaP	Kinesinlike protein KIF11 OS=Homo sapiens GN=KIF11 [KIF11_HUMAN]	0.103758	1.60528
Q8WVV9	4	3	222.93	DuCaP ER	DuCaP	Heterogeneous nuclear ribonucleoprotein Llike OS=Homo sapiens GN=HNRPLL [HNRLL_HUMAN]	0.10379	1.20141
Q9NR31	2	1	109.74	DuCaP ER	DuCaP	GTPbinding protein SAR1a OS=Homo sapiens GN=SAR1A [SAR1A_HUMAN]	0.104223	1.21206
Q8WVX9	4	4	229.32	DuCaP ER	DuCaP	Fatty acylCoA reductase 1 OS=Homo sapiens GN=FAR1 [FACR1_HUMAN]	0.105083	1.66663
Q9BXW9	1	1	53.69	DuCaP ER	DuCaP	Fanconi anemia group D2 protein OS=Homo sapiens GN=FANCD2 [FACD2_HUMAN]	0.105655	1.41625
P09960	5	5	295.72	DuCaP ER	DuCaP	Leukotriene A4 hydrolase OS=Homo sapiens GN=LTA4H [LKHA4_HUMAN]	0.106196	1.50793
Q8IYS1	1	1	57.18	DuCaP ER	DuCaP	Peptidase M20 domaincontaining protein 2 OS=Homo sapiens GN=PM20D2 [P20D2_HUMAN]	0.106606	1.61689
Q99436	2	2	70.32	DuCaP ER	DuCaP	Proteasome subunit beta type7 OS=Homo sapiens GN=PSMB7 [PSB7_HUMAN]	0.10861	1.27535
Q8WUY3	4	4	189.5	DuCaP ER	DuCaP	Protein prune homolog 2 OS=Homo sapiens GN=PRUNE2 [PRUN2_HUMAN]	0.108628	1.25452
Q92541	1	1	115.15	DuCaP ER	DuCaP	RNA polymeraseassociated protein RTF1 homolog OS=Homo sapiens GN=RTF1 [RTF1_HUMAN]	0.108918	1.19441
P35659	6	6	303.32	DuCaP ER	DuCaP	Protein DEK OS=Homo sapiens GN=DEK [DEK_HUMAN]	0.109814	1.16835
Q9H7Z7	2	2	152.11	DuCaP ER	DuCaP	Prostaglandin E synthase 2 OS=Homo sapiens GN=PTGES2 [PGES2_HUMAN]	0.110328	1.1951
Q9HC35	2	2	98.67	DuCaP ER	DuCaP	Echinoderm microtubuleassociated proteinlike 4 OS=Homo sapiens GN=EML4 [EMAL4_HUMAN]	0.111733	1.57144
P23921	8	8	496.01	DuCaP ER	DuCaP	Ribonucleosidediphosphate reductase large subunit OS=Homo sapiens GN=RRM1 [RIR1_HUMAN]	0.112194	1.35764
Q06265	1	1	68.21	DuCaP ER	DuCaP	Exosome complex component RRP45 OS=Homo sapiens GN=EXOSC9 [EXOS9_HUMAN]	0.112584	1.29458
Q15059	1	1	100.37	DuCaP ER	DuCaP	Bromodomaincontaining protein 3 OS=Homo sapiens GN=BRD3 [BRD3_HUMAN]	0.113549	1.46739
Q99700	1	1	69.76	DuCaP ER	DuCaP	Ataxin2 OS=Homo sapiens GN=ATXN2 [ATX2_HUMAN]	0.114021	1.27523
Q71UM5	3	1	96.72	DuCaP ER	DuCaP	40S ribosomal protein S27like OS=Homo sapiens GN=RPS27L [RS27L_HUMAN]	0.114235	1.32422
O43776	13	13	927.52	DuCaP ER	DuCaP	AsparaginetRNA ligase, cytoplasmic OS=Homo sapiens GN=NARS [SYNC_HUMAN]	0.115271	1.17205
P18887	3	3	140.88	DuCaP ER	DuCaP	DNA repair protein XRCC1 OS=Homo sapiens GN=XRCC1 [XRCC1_HUMAN]	0.115601	1.22939
O43913	1	1	54.06	DuCaP ER	DuCaP	Origin recognition complex subunit 5 OS=Homo sapiens GN=ORC5 [ORC5_HUMAN]	0.116347	1.25975
Q9Y570	2	2	75.43	DuCaP ER	DuCaP	Protein phosphatase methylesterase 1 OS=Homo sapiens GN=PPME1 [PPME1_HUMAN]	0.117124	1.65057
P21283	1	1	40.02	DuCaP ER	DuCaP	Vtype proton ATPase subunit C 1 OS=Homo sapiens GN=ATP6V1C1 [VATC1_HUMAN]	0.11759	1.34654
P36543	1	1	126.82	DuCaP ER	DuCaP	Vtype proton ATPase subunit E 1 OS=Homo sapiens GN=ATP6V1E1 [VATE1_HUMAN]	0.119595	1.43984
Q8N3C0	1	1	55.33	DuCaP ER	DuCaP	Activating signal cointegrator 1 complex subunit 3 OS=Homo sapiens GN=ASCC3 [ASCC3_HUMAN]	0.120763	1.09042
P30041	9	9	626.52	DuCaP ER	DuCaP	Peroxiredoxin6 OS=Homo sapiens GN=PRDX6 [PRDX6_HUMAN]	0.121833	1.32412
Q15369	2	2	147.78	DuCaP ER	DuCaP	Transcription elongation factor B polypeptide 1 OS=Homo sapiens GN=TCEB1 [ELOC_HUMAN]	0.122444	1.66409
Q9P258	13	13	835.45	DuCaP ER	DuCaP	Protein RCC2 OS=Homo sapiens GN=RCC2 [RCC2_HUMAN]	0.122547	1.11807
Q58FF6	8	1	539.65	DuCaP ER	DuCaP	Putative heat shock protein HSP 90beta 4 OS=Homo sapiens GN=HSP90AB4P PE=5 [H90B4_HUMAN]	0.12379	1.86432
O75150	2	1	96.08	DuCaP ER	DuCaP	E3 ubiquitinprotein ligase BRE1B OS=Homo sapiens GN=RNF40 [BRE1B_HUMAN]	0.123793	1.45792
P12277	9	9	687.46	DuCaP ER	DuCaP	Creatine kinase Btype OS=Homo sapiens GN=CKB [KCRB_HUMAN]	0.124571	1.4143
P62851	4	3	260.56	DuCaP ER	DuCaP	40S ribosomal protein S25 OS=Homo sapiens GN=RPS25 [RS25_HUMAN]	0.124611	1.15032
Q9HB40	1	1	83.5	DuCaP ER	DuCaP	Retinoidinducible serine carboxypeptidase OS=Homo sapiens GN=SCPEP1 [RISC_HUMAN]	0.12566	1.38706
P82930	1	1	59.3	DuCaP ER	DuCaP	28S ribosomal protein S34, mitochondrial OS=Homo sapiens GN=MRPS34 [RT34_HUMAN]	0.126648	1.28993
Q9Y5A9	2	2	173.03	DuCaP ER	DuCaP	YTH domain family protein 2 OS=Homo sapiens GN=YTHDF2 [YTHD2_HUMAN]	0.128565	1.20546
P61923	2	2	90.41	DuCaP ER	DuCaP	Coatomer subunit zeta1 OS=Homo sapiens GN=COPZ1 [COPZ1_HUMAN]	0.128629	1.18211
P27635	8	8	365.86	DuCaP ER	DuCaP	60S ribosomal protein L10 OS=Homo sapiens GN=RPL10 [RL10_HUMAN]	0.129323	1.19572
Q8NDT2	1	1	31.55	DuCaP ER	DuCaP	Putative RNAbinding protein 15B OS=Homo sapiens GN=RBM15B [RB15B_HUMAN]	0.129572	1.54044
P62937	13	13	743.66	DuCaP ER	DuCaP	Peptidylprolyl cistrans isomerase A OS=Homo sapiens GN=PPIA [PPIA_HUMAN]	0.129996	1.26027
Q9BUA3	1	1	37.63	DuCaP ER	DuCaP	Uncharacterized protein C11orf84 OS=Homo sapiens GN=C11orf84 [CK084_HUMAN]	0.130506	1.36018
P54819	7	7	430.42	DuCaP ER	DuCaP	Adenylate kinase 2, mitochondrial OS=Homo sapiens GN=AK2 [KAD2_HUMAN]	0.130871	1.24315
Q96I25	4	4	143.8	DuCaP ER	DuCaP	Splicing factor 45 OS=Homo sapiens GN=RBM17 [SPF45_HUMAN]	0.131092	1.20939
Q9Y4E8	1	1	59.34	DuCaP ER	DuCaP	Ubiquitin carboxylterminal hydrolase 15 OS=Homo sapiens GN=USP15 [UBP15_HUMAN]	0.134385	1.19413
Q9Y617	7	7	406.71	DuCaP ER	DuCaP	Phosphoserine aminotransferase OS=Homo sapiens GN=PSAT1 [SERC_HUMAN]	0.135249	1.52746
Q9UKX7	2	2	114.33	DuCaP ER	DuCaP	Nuclear pore complex protein Nup50 OS=Homo sapiens GN=NUP50 [NUP50_HUMAN]	0.135454	1.18268
P34949	1	1	39.21	DuCaP ER	DuCaP	Mannose6phosphate isomerase OS=Homo sapiens GN=MPI [MPI_HUMAN]	0.135464	1.47813
Q53S33	1	1	29.19	DuCaP ER	DuCaP	BolAlike protein 3 OS=Homo sapiens GN=BOLA3 PE=2 [BOLA3_HUMAN]	0.135754	1.44783
Q9BXR0	2	2	110.24	DuCaP ER	DuCaP	Queuine tRNAribosyltransferase OS=Homo sapiens GN=QTRT1 [TGT_HUMAN]	0.135854	1.32048
O14561	4	4	178.4	DuCaP ER	DuCaP	Acyl carrier protein, mitochondrial OS=Homo sapiens GN=NDUFAB1 [ACPM_HUMAN]	0.136567	1.22706
P11142	34	32	2577.31	DuCaP ER	DuCaP	Heat shock cognate 71 kDa protein OS=Homo sapiens GN=HSPA8 [HSP7C_HUMAN]	0.136828	1.16743
Q01130	2	2	133.06	DuCaP ER	DuCaP	Serine/argininerich splicing factor 2 OS=Homo sapiens GN=SRSF2 [SRSF2_HUMAN]	0.13687	1.30313
Q04637	14	14	789.71	DuCaP ER	DuCaP	Eukaryotic translation initiation factor 4 gamma 1 OS=Homo sapiens GN=EIF4G1 [IF4G1_HUMAN]	0.137226	1.13909
O43670	2	2	88.44	DuCaP ER	DuCaP	Zinc finger protein 207 OS=Homo sapiens GN=ZNF207 [ZN207_HUMAN]	0.137325	1.13265
P23919	2	2	124.64	DuCaP ER	DuCaP	Thymidylate kinase OS=Homo sapiens GN=DTYMK [KTHY_HUMAN]	0.138486	1.21333
Q13485	1	1	37.9	DuCaP ER	DuCaP	Mothers against decapentaplegic homolog 4 OS=Homo sapiens GN=SMAD4 [SMAD4_HUMAN]	0.139398	1.26756
Q04760	9	8	474.03	DuCaP ER	DuCaP	Lactoylglutathione lyase OS=Homo sapiens GN=GLO1 [LGUL_HUMAN]	0.139779	1.5446
P41247	1	1	58.5	DuCaP ER	DuCaP	Patatinlike phospholipase domaincontaining protein 4 OS=Homo sapiens GN=PNPLA4 [PLPL4_HUMAN]	0.141167	1.63469
P62826	8	8	574.27	DuCaP ER	DuCaP	GTPbinding nuclear protein Ran OS=Homo sapiens GN=RAN [RAN_HUMAN]	0.141293	1.21046
P41208	1	1	49.05	DuCaP ER	DuCaP	Centrin2 OS=Homo sapiens GN=CETN2 [CETN2_HUMAN]	0.141927	1.22248
P53621	16	16	1016.79	DuCaP ER	DuCaP	Coatomer subunit alpha OS=Homo sapiens GN=COPA [COPA_HUMAN]	0.142115	1.11193
Q7Z3B4	3	3	176.11	DuCaP ER	DuCaP	Nucleoporin p54 OS=Homo sapiens GN=NUP54 [NUP54_HUMAN]	0.143076	1.17813
Q9GZS3	2	2	174.01	DuCaP ER	DuCaP	WD repeatcontaining protein 61 OS=Homo sapiens GN=WDR61 [WDR61_HUMAN]	0.143664	1.11303
Q9BTE3	1	1	45.33	DuCaP ER	DuCaP	Minichromosome maintenance complexbinding protein OS=Homo sapiens GN=MCMBP [MCMBP_HUMAN]	0.144025	1.70085
O94880	1	1	75.63	DuCaP ER	DuCaP	PHD finger protein 14 OS=Homo sapiens GN=PHF14 [PHF14_HUMAN]	0.144757	1.31741
Q9Y4X5	1	1	55.78	DuCaP ER	DuCaP	E3 ubiquitinprotein ligase ARIH1 OS=Homo sapiens GN=ARIH1 [ARI1_HUMAN]	0.145185	1.38323
Q96KR1	3	3	164.45	DuCaP ER	DuCaP	Zinc finger RNAbinding protein OS=Homo sapiens GN=ZFR [ZFR_HUMAN]	0.145833	1.24651
Q96P70	2	2	179.31	DuCaP ER	DuCaP	Importin9 OS=Homo sapiens GN=IPO9 [IPO9_HUMAN]	0.146171	1.29285
P09622	9	9	644.46	DuCaP ER	DuCaP	Dihydrolipoyl dehydrogenase, mitochondrial OS=Homo sapiens GN=DLD [DLDH_HUMAN]	0.146388	1.19484
P35520	3	3	176.39	DuCaP ER	DuCaP	Cystathionine betasynthase OS=Homo sapiens GN=CBS [CBS_HUMAN]	0.146727	1.47833
Q96RQ3	10	10	557.68	DuCaP ER	DuCaP	MethylcrotonoylCoA carboxylase subunit alpha, mitochondrial OS=Homo sapiens GN=MCCC1 [MCCA_HUMAN]	0.147329	1.2351
P52272	15	15	1042.34	DuCaP ER	DuCaP	Heterogeneous nuclear ribonucleoprotein M OS=Homo sapiens GN=HNRNPM [HNRPM_HUMAN]	0.147433	1.18956
Q969G3	1	1	91.47	DuCaP ER	DuCaP	SWI/SNFrelated matrixassociated actindependent regulator of chromatin subfamily E member 1 OS=Homo sapiens GN=SMARCE1 [SMCE1_HUMAN]	0.149282	1.15822
P57740	2	2	88.53	DuCaP ER	DuCaP	Nuclear pore complex protein Nup107 OS=Homo sapiens GN=NUP107 [NU107_HUMAN]	0.149332	1.25505
Q13247	5	4	282.08	DuCaP ER	DuCaP	Serine/argininerich splicing factor 6 OS=Homo sapiens GN=SRSF6 [SRSF6_HUMAN]	0.151788	1.23234
Q5T653	1	1	82.15	DuCaP ER	DuCaP	39S ribosomal protein L2, mitochondrial OS=Homo sapiens GN=MRPL2 [RM02_HUMAN]	0.153078	1.20248
P51553	1	1	64.7	DuCaP ER	DuCaP	Isocitrate dehydrogenase [NAD] subunit gamma, mitochondrial OS=Homo sapiens GN=IDH3G [IDH3G_HUMAN]	0.153292	1.17084
Q99729	3	2	155.48	DuCaP ER	DuCaP	Heterogeneous nuclear ribonucleoprotein A/B OS=Homo sapiens GN=HNRNPAB [ROAA_HUMAN]	0.15367	1.2708
Q7Z6I8	2	2	137.03	DuCaP ER	DuCaP	UPF0461 protein C5orf24 OS=Homo sapiens GN=C5orf24 [CE024_HUMAN]	0.154525	1.50638
Q6P996	7	7	424.75	DuCaP ER	DuCaP	Pyridoxaldependent decarboxylase domaincontaining protein 1 OS=Homo sapiens GN=PDXDC1 [PDXD1_HUMAN]	0.155885	1.2253
Q9NXF1	2	2	123.28	DuCaP ER	DuCaP	Testisexpressed sequence 10 protein OS=Homo sapiens GN=TEX10 [TEX10_HUMAN]	0.159503	1.31861
O75676	4	4	298.97	DuCaP ER	DuCaP	Ribosomal protein S6 kinase alpha4 OS=Homo sapiens GN=RPS6KA4 [KS6A4_HUMAN]	0.159627	1.10429
Q04726	1	1	49.76	DuCaP ER	DuCaP	Transducinlike enhancer protein 3 OS=Homo sapiens GN=TLE3 [TLE3_HUMAN]	0.161975	1.11988
O75347	3	3	210.99	DuCaP ER	DuCaP	Tubulinspecific chaperone A OS=Homo sapiens GN=TBCA [TBCA_HUMAN]	0.162292	1.35882
Q99873	10	10	636.88	DuCaP ER	DuCaP	Protein arginine Nmethyltransferase 1 OS=Homo sapiens GN=PRMT1 [ANM1_HUMAN]	0.162408	1.24456
P24928	1	1	41.64	DuCaP ER	DuCaP	DNAdirected RNA polymerase II subunit RPB1 OS=Homo sapiens GN=POLR2A [RPB1_HUMAN]	0.162426	1.14287
P40926	16	15	1264.37	DuCaP ER	DuCaP	Malate dehydrogenase, mitochondrial OS=Homo sapiens GN=MDH2 [MDHM_HUMAN]	0.162435	1.23493
Q15020	6	6	273.91	DuCaP ER	DuCaP	Squamous cell carcinoma antigen recognized by Tcells 3 OS=Homo sapiens GN=SART3 [SART3_HUMAN]	0.164908	1.09498
Q8NBT2	1	1	36.36	DuCaP ER	DuCaP	Kinetochore protein Spc24 OS=Homo sapiens GN=SPC24 [SPC24_HUMAN]	0.164937	1.66952
O60925	1	1	31.7	DuCaP ER	DuCaP	Prefoldin subunit 1 OS=Homo sapiens GN=PFDN1 [PFD1_HUMAN]	0.165278	1.31027
P28072	2	2	103.72	DuCaP ER	DuCaP	Proteasome subunit beta type6 OS=Homo sapiens GN=PSMB6 [PSB6_HUMAN]	0.16537	1.32344
Q86SX6	2	2	149.69	DuCaP ER	DuCaP	Glutaredoxinrelated protein 5, mitochondrial OS=Homo sapiens GN=GLRX5 [GLRX5_HUMAN]	0.165485	1.21466
P32119	9	8	603.52	DuCaP ER	DuCaP	Peroxiredoxin2 OS=Homo sapiens GN=PRDX2 [PRDX2_HUMAN]	0.165556	1.37619
Q96EP5	4	4	321.7	DuCaP ER	DuCaP	DAZassociated protein 1 OS=Homo sapiens GN=DAZAP1 [DAZP1_HUMAN]	0.165776	1.10798
O14530	1	1	53.28	DuCaP ER	DuCaP	Thioredoxin domaincontaining protein 9 OS=Homo sapiens GN=TXNDC9 [TXND9_HUMAN]	0.166681	2.38513
Q9Y450	2	2	80.49	DuCaP ER	DuCaP	HBS1like protein OS=Homo sapiens GN=HBS1L [HBS1L_HUMAN]	0.167758	1.32843
Q9Y291	1	1	41.08	DuCaP ER	DuCaP	28S ribosomal protein S33, mitochondrial OS=Homo sapiens GN=MRPS33 [RT33_HUMAN]	0.168361	1.2889
Q00341	9	9	538.58	DuCaP ER	DuCaP	Vigilin OS=Homo sapiens GN=HDLBP [VIGLN_HUMAN]	0.168575	1.0936
Q8IYB3	1	1	109.12	DuCaP ER	DuCaP	Serine/arginine repetitive matrix protein 1 OS=Homo sapiens GN=SRRM1 [SRRM1_HUMAN]	0.16984	1.24351
O94906	7	7	386.93	DuCaP ER	DuCaP	PremRNAprocessing factor 6 OS=Homo sapiens GN=PRPF6 [PRP6_HUMAN]	0.171284	1.27032
Q99598	1	1	44.55	DuCaP ER	DuCaP	Translinassociated protein X OS=Homo sapiens GN=TSNAX [TSNAX_HUMAN]	0.172551	1.4032
Q93009	5	4	206.58	DuCaP ER	DuCaP	Ubiquitin carboxylterminal hydrolase 7 OS=Homo sapiens GN=USP7 [UBP7_HUMAN]	0.173326	1.0962
Q7L2H7	3	3	147.24	DuCaP ER	DuCaP	Eukaryotic translation initiation factor 3 subunit M OS=Homo sapiens GN=EIF3M [EIF3M_HUMAN]	0.173797	1.11617
Q9Y265	13	13	900.91	DuCaP ER	DuCaP	RuvBlike 1 OS=Homo sapiens GN=RUVBL1 [RUVB1_HUMAN]	0.173797	1.12422
O00193	2	2	159.54	DuCaP ER	DuCaP	Small acidic protein OS=Homo sapiens GN=SMAP [SMAP_HUMAN]	0.174117	1.67972
P36873	7	1	352.99	DuCaP ER	DuCaP	Serine/threonineprotein phosphatase PP1gamma catalytic subunit OS=Homo sapiens GN=PPP1CC [PP1G_HUMAN]	0.174581	1.14046
Q16850	5	5	312.45	DuCaP ER	DuCaP	Lanosterol 14alpha demethylase OS=Homo sapiens GN=CYP51A1 [CP51A_HUMAN]	0.174878	1.28338
O75934	2	2	112.12	DuCaP ER	DuCaP	PremRNAsplicing factor SPF27 OS=Homo sapiens GN=BCAS2 [SPF27_HUMAN]	0.175149	1.32746
P35914	4	4	224.53	DuCaP ER	DuCaP	HydroxymethylglutarylCoA lyase, mitochondrial OS=Homo sapiens GN=HMGCL [HMGCL_HUMAN]	0.175479	1.16592
Q96EV2	1	1	53.98	DuCaP ER	DuCaP	RNAbinding protein 33 OS=Homo sapiens GN=RBM33 [RBM33_HUMAN]	0.176132	1.24537
Q9UMS4	6	6	331.65	DuCaP ER	DuCaP	PremRNAprocessing factor 19 OS=Homo sapiens GN=PRPF19 [PRP19_HUMAN]	0.176737	1.10441
O43172	2	2	107.33	DuCaP ER	DuCaP	U4/U6 small nuclear ribonucleoprotein Prp4 OS=Homo sapiens GN=PRPF4 [PRP4_HUMAN]	0.176822	1.15662
Q96P16	2	1	167.29	DuCaP ER	DuCaP	Regulation of nuclear premRNA domaincontaining protein 1A OS=Homo sapiens GN=RPRD1A [RPR1A_HUMAN]	0.177049	1.15934
P52292	6	6	458.93	DuCaP ER	DuCaP	Importin subunit alpha2 OS=Homo sapiens GN=KPNA2 [IMA2_HUMAN]	0.177596	1.07895
P36957	8	8	560.02	DuCaP ER	DuCaP	Dihydrolipoyllysineresidue succinyltransferase component of 2oxoglutarate dehydrogenase complex, mitochondrial OS=Homo sapiens GN=DLST [ODO2_HUMAN]	0.178689	1.26058
Q9UFW8	2	2	101.41	DuCaP ER	DuCaP	CGG triplet repeatbinding protein 1 OS=Homo sapiens GN=CGGBP1 [CGBP1_HUMAN]	0.179356	1.29809
O75146	1	1	66.42	DuCaP ER	DuCaP	Huntingtininteracting protein 1related protein OS=Homo sapiens GN=HIP1R [HIP1R_HUMAN]	0.179587	1.27902
Q9BYT8	3	3	127.19	DuCaP ER	DuCaP	Neurolysin, mitochondrial OS=Homo sapiens GN=NLN [NEUL_HUMAN]	0.179635	1.18938
Q14980	47	47	3889.02	DuCaP ER	DuCaP	Nuclear mitotic apparatus protein 1 OS=Homo sapiens GN=NUMA1 [NUMA1_HUMAN]	0.179667	1.17324
Q9NVS9	1	1	39.78	DuCaP ER	DuCaP	Pyridoxine5'phosphate oxidase OS=Homo sapiens GN=PNPO [PNPO_HUMAN]	0.179772	1.19197
Q9Y5K8	1	1	29.24	DuCaP ER	DuCaP	Vtype proton ATPase subunit D OS=Homo sapiens GN=ATP6V1D [VATD_HUMAN]	0.18082	2.89115
Q16643	6	6	465.9	DuCaP ER	DuCaP	Drebrin OS=Homo sapiens GN=DBN1 [DREB_HUMAN]	0.181046	1.0996
Q15021	1	1	83.07	DuCaP ER	DuCaP	Condensin complex subunit 1 OS=Homo sapiens GN=NCAPD2 [CND1_HUMAN]	0.181561	1.71399
O95218	3	3	224.85	DuCaP ER	DuCaP	Zinc finger Ranbinding domaincontaining protein 2 OS=Homo sapiens GN=ZRANB2 [ZRAB2_HUMAN]	0.18198	1.13557
P11047	7	6	500.73	DuCaP ER	DuCaP	Laminin subunit gamma1 OS=Homo sapiens GN=LAMC1 [LAMC1_HUMAN]	0.182065	1.31097
Q13185	5	4	404.38	DuCaP ER	DuCaP	Chromobox protein homolog 3 OS=Homo sapiens GN=CBX3 [CBX3_HUMAN]	0.182786	1.27096
P07814	14	14	902.44	DuCaP ER	DuCaP	Bifunctional glutamate/prolinetRNA ligase OS=Homo sapiens GN=EPRS [SYEP_HUMAN]	0.182797	1.22719
Q14011	2	2	146.77	DuCaP ER	DuCaP	Coldinducible RNAbinding protein OS=Homo sapiens GN=CIRBP [CIRBP_HUMAN]	0.182915	1.23961
P82650	2	2	69.3	DuCaP ER	DuCaP	28S ribosomal protein S22, mitochondrial OS=Homo sapiens GN=MRPS22 [RT22_HUMAN]	0.186847	1.16856
Q9Y383	5	4	329.29	DuCaP ER	DuCaP	Putative RNAbinding protein Luc7like 2 OS=Homo sapiens GN=LUC7L2 [LC7L2_HUMAN]	0.188641	1.17867
Q8IZL8	1	1	91.39	DuCaP ER	DuCaP	Proline, glutamic acid and leucinerich protein 1 OS=Homo sapiens GN=PELP1 [PELP1_HUMAN]	0.189697	1.48157
O43765	2	2	133.36	DuCaP ER	DuCaP	Small glutaminerich tetratricopeptide repeatcontaining protein alpha OS=Homo sapiens GN=SGTA [SGTA_HUMAN]	0.190184	1.1883
Q9H9A6	1	1	39.6	DuCaP ER	DuCaP	Leucinerich repeatcontaining protein 40 OS=Homo sapiens GN=LRRC40 [LRC40_HUMAN]	0.190517	1.79908
Q6ZRS2	1	1	54.09	DuCaP ER	DuCaP	Helicase SRCAP OS=Homo sapiens GN=SRCAP [SRCAP_HUMAN]	0.191654	1.39183
P22392	9	3	578.94	DuCaP ER	DuCaP	Nucleoside diphosphate kinase B OS=Homo sapiens GN=NME2 [NDKB_HUMAN]	0.192081	1.29443
P46379	1	1	46.78	DuCaP ER	DuCaP	Large prolinerich protein BAG6 OS=Homo sapiens GN=BAG6 [BAG6_HUMAN]	0.192918	1.43173
Q9HCS7	1	1	60.07	DuCaP ER	DuCaP	PremRNAsplicing factor SYF1 OS=Homo sapiens GN=XAB2 [SYF1_HUMAN]	0.195882	1.24878
Q9P2I0	2	2	125.74	DuCaP ER	DuCaP	Cleavage and polyadenylation specificity factor subunit 2 OS=Homo sapiens GN=CPSF2 [CPSF2_HUMAN]	0.196042	1.13347
P11177	8	8	465.45	DuCaP ER	DuCaP	Pyruvate dehydrogenase E1 component subunit beta, mitochondrial OS=Homo sapiens GN=PDHB [ODPB_HUMAN]	0.196731	1.27812
Q6UXN9	1	1	60.68	DuCaP ER	DuCaP	WD repeatcontaining protein 82 OS=Homo sapiens GN=WDR82 [WDR82_HUMAN]	0.198285	1.40773
Q99471	1	1	100.58	DuCaP ER	DuCaP	Prefoldin subunit 5 OS=Homo sapiens GN=PFDN5 [PFD5_HUMAN]	0.200747	1.26254
Q8WY22	2	2	167.84	DuCaP ER	DuCaP	BRI3binding protein OS=Homo sapiens GN=BRI3BP [BRI3B_HUMAN]	0.201929	1.24595
Q92945	12	12	862.04	DuCaP ER	DuCaP	Far upstream elementbinding protein 2 OS=Homo sapiens GN=KHSRP [FUBP2_HUMAN]	0.201971	1.07827
Q14289	2	2	88.51	DuCaP ER	DuCaP	Proteintyrosine kinase 2beta OS=Homo sapiens GN=PTK2B [FAK2_HUMAN]	0.202513	1.86916
Q9H3Z4	1	1	67.63	DuCaP ER	DuCaP	DnaJ homolog subfamily C member 5 OS=Homo sapiens GN=DNAJC5 [DNJC5_HUMAN]	0.202815	1.4056
O75886	2	1	92.71	DuCaP ER	DuCaP	Signal transducing adapter molecule 2 OS=Homo sapiens GN=STAM2 [STAM2_HUMAN]	0.204339	1.21457
P30153	9	9	563.67	DuCaP ER	DuCaP	Serine/threonineprotein phosphatase 2A 65 kDa regulatory subunit A alpha isoform OS=Homo sapiens GN=PPP2R1A [2AAA_HUMAN]	0.206066	1.17123
Q969Z0	5	5	379.88	DuCaP ER	DuCaP	Protein TBRG4 OS=Homo sapiens GN=TBRG4 [TBRG4_HUMAN]	0.206371	1.17901
Q15738	1	1	49.25	DuCaP ER	DuCaP	Sterol4alphacarboxylate 3dehydrogenase, decarboxylating OS=Homo sapiens GN=NSDHL [NSDHL_HUMAN]	0.207286	1.58575
P17812	7	5	464.59	DuCaP ER	DuCaP	CTP synthase 1 OS=Homo sapiens GN=CTPS1 [PYRG1_HUMAN]	0.208148	1.29054
P07602	6	6	306.61	DuCaP ER	DuCaP	Proactivator polypeptide OS=Homo sapiens GN=PSAP [SAP_HUMAN]	0.208175	1.12814
Q8WVJ2	2	2	96.97	DuCaP ER	DuCaP	NudC domaincontaining protein 2 OS=Homo sapiens GN=NUDCD2 [NUDC2_HUMAN]	0.210772	1.28717
O00170	8	8	500.52	DuCaP ER	DuCaP	AH receptorinteracting protein OS=Homo sapiens GN=AIP [AIP_HUMAN]	0.21243	1.21896
O14494	1	1	36.85	DuCaP ER	DuCaP	Lipid phosphate phosphohydrolase 1 OS=Homo sapiens GN=PPAP2A [LPP1_HUMAN]	0.214062	1.33597
Q9BW92	1	1	38.31	DuCaP ER	DuCaP	ThreoninetRNA ligase, mitochondrial OS=Homo sapiens GN=TARS2 [SYTM_HUMAN]	0.216338	1.23096
P22830	1	1	40.26	DuCaP ER	DuCaP	Ferrochelatase, mitochondrial OS=Homo sapiens GN=FECH [HEMH_HUMAN]	0.217005	1.31617
P51648	3	2	194.06	DuCaP ER	DuCaP	Fatty aldehyde dehydrogenase OS=Homo sapiens GN=ALDH3A2 [AL3A2_HUMAN]	0.217139	1.30549
P07237	16	15	1188.34	DuCaP ER	DuCaP	Protein disulfideisomerase OS=Homo sapiens GN=P4HB [PDIA1_HUMAN]	0.217457	1.10554
Q5T5X7	1	1	30.54	DuCaP ER	DuCaP	BEN domaincontaining protein 3 OS=Homo sapiens GN=BEND3 [BEND3_HUMAN]	0.218058	1.27432
Q01081	3	3	145.13	DuCaP ER	DuCaP	Splicing factor U2AF 35 kDa subunit OS=Homo sapiens GN=U2AF1 [U2AF1_HUMAN]	0.218465	1.16401
O14787	2	1	115.97	DuCaP ER	DuCaP	Transportin2 OS=Homo sapiens GN=TNPO2 [TNPO2_HUMAN]	0.218518	1.43863
P29692	4	4	388.03	DuCaP ER	DuCaP	Elongation factor 1delta OS=Homo sapiens GN=EEF1D [EF1D_HUMAN]	0.219518	1.10119
O95864	4	4	174.19	DuCaP ER	DuCaP	Fatty acid desaturase 2 OS=Homo sapiens GN=FADS2 [FADS2_HUMAN]	0.22023	1.41192
Q15121	1	1	44.1	DuCaP ER	DuCaP	Astrocytic phosphoprotein PEA15 OS=Homo sapiens GN=PEA15 [PEA15_HUMAN]	0.222773	1.61124
Q16204	1	1	43.66	DuCaP ER	DuCaP	Coiledcoil domaincontaining protein 6 OS=Homo sapiens GN=CCDC6 [CCDC6_HUMAN]	0.22299	1.29472
P43034	5	5	295.34	DuCaP ER	DuCaP	Plateletactivating factor acetylhydrolase IB subunit alpha OS=Homo sapiens GN=PAFAH1B1 [LIS1_HUMAN]	0.22383	1.21829
Q96A65	1	1	37.94	DuCaP ER	DuCaP	Exocyst complex component 4 OS=Homo sapiens GN=EXOC4 [EXOC4_HUMAN]	0.22588	1.13441
P38117	7	7	482.14	DuCaP ER	DuCaP	Electron transfer flavoprotein subunit beta OS=Homo sapiens GN=ETFB [ETFB_HUMAN]	0.226853	1.22874
P09110	2	2	147.07	DuCaP ER	DuCaP	3ketoacylCoA thiolase, peroxisomal OS=Homo sapiens GN=ACAA1 [THIK_HUMAN]	0.228241	1.18319
A6NHR9	5	5	220.68	DuCaP ER	DuCaP	Structural maintenance of chromosomes flexible hinge domaincontaining protein 1 OS=Homo sapiens GN=SMCHD1 [SMHD1_HUMAN]	0.228502	1.11116
Q13435	12	12	649.17	DuCaP ER	DuCaP	Splicing factor 3B subunit 2 OS=Homo sapiens GN=SF3B2 [SF3B2_HUMAN]	0.228978	1.16744
O15498	1	1	57.15	DuCaP ER	DuCaP	Synaptobrevin homolog YKT6 OS=Homo sapiens GN=YKT6 [YKT6_HUMAN]	0.229223	1.22628
O95104	3	3	183.28	DuCaP ER	DuCaP	Splicing factor, arginine/serinerich 15 OS=Homo sapiens GN=SCAF4 [SFR15_HUMAN]	0.229693	1.1213
Q8NBM8	1	1	75.56	DuCaP ER	DuCaP	Prenylcysteine oxidaselike OS=Homo sapiens GN=PCYOX1L [PCYXL_HUMAN]	0.229727	1.28623
Q96E11	1	1	47.42	DuCaP ER	DuCaP	Ribosomerecycling factor, mitochondrial OS=Homo sapiens GN=MRRF [RRFM_HUMAN]	0.230558	1.30549
P09493	3	1	204.35	DuCaP ER	DuCaP	Tropomyosin alpha1 chain OS=Homo sapiens GN=TPM1 [TPM1_HUMAN]	0.231106	1.34388
P50502	7	7	389.42	DuCaP ER	DuCaP	Hsc70interacting protein OS=Homo sapiens GN=ST13 [F10A1_HUMAN]	0.231429	1.18684
P51148	3	1	196.81	DuCaP ER	DuCaP	Rasrelated protein Rab5C OS=Homo sapiens GN=RAB5C [RAB5C_HUMAN]	0.232239	1.35697
P39019	4	4	147.67	DuCaP ER	DuCaP	40S ribosomal protein S19 OS=Homo sapiens GN=RPS19 [RS19_HUMAN]	0.232267	1.08225
Q15370	2	2	63.05	DuCaP ER	DuCaP	Transcription elongation factor B polypeptide 2 OS=Homo sapiens GN=TCEB2 [ELOB_HUMAN]	0.23235	1.21398
P42765	6	6	330.01	DuCaP ER	DuCaP	3ketoacylCoA thiolase, mitochondrial OS=Homo sapiens GN=ACAA2 [THIM_HUMAN]	0.234887	1.24912
P40925	7	7	477.45	DuCaP ER	DuCaP	Malate dehydrogenase, cytoplasmic OS=Homo sapiens GN=MDH1 [MDHC_HUMAN]	0.2353	1.21634
Q29RF7	9	8	602.56	DuCaP ER	DuCaP	Sister chromatid cohesion protein PDS5 homolog A OS=Homo sapiens GN=PDS5A [PDS5A_HUMAN]	0.236264	1.18827
P60842	15	5	1010.73	DuCaP ER	DuCaP	Eukaryotic initiation factor 4AI OS=Homo sapiens GN=EIF4A1 [IF4A1_HUMAN]	0.23667	1.18936
Q8N4T8	3	3	224.23	DuCaP ER	DuCaP	Carbonyl reductase family member 4 OS=Homo sapiens GN=CBR4 [CBR4_HUMAN]	0.237228	1.23558
Q6DKK2	1	1	41.18	DuCaP ER	DuCaP	Tetratricopeptide repeat protein 19, mitochondrial OS=Homo sapiens GN=TTC19 [TTC19_HUMAN]	0.238716	1.21146
Q14676	12	12	719.26	DuCaP ER	DuCaP	Mediator of DNA damage checkpoint protein 1 OS=Homo sapiens GN=MDC1 [MDC1_HUMAN]	0.240139	1.25506
Q8TEQ6	3	3	159.07	DuCaP ER	DuCaP	Gemassociated protein 5 OS=Homo sapiens GN=GEMIN5 [GEMI5_HUMAN]	0.240334	1.16586
P10599	7	7	481	DuCaP ER	DuCaP	Thioredoxin OS=Homo sapiens GN=TXN [THIO_HUMAN]	0.241176	1.30307
Q92621	4	4	186.81	DuCaP ER	DuCaP	Nuclear pore complex protein Nup205 OS=Homo sapiens GN=NUP205 [NU205_HUMAN]	0.242737	1.20389
P54727	6	6	276.45	DuCaP ER	DuCaP	UV excision repair protein RAD23 homolog B OS=Homo sapiens GN=RAD23B [RD23B_HUMAN]	0.242787	1.26174
Q7Z3K3	3	3	183.79	DuCaP ER	DuCaP	Pogo transposable element with ZNF domain OS=Homo sapiens GN=POGZ [POGZ_HUMAN]	0.245142	1.11758
Q13033	1	1	60.7	DuCaP ER	DuCaP	Striatin3 OS=Homo sapiens GN=STRN3 [STRN3_HUMAN]	0.246158	1.11459
Q14807	4	4	288.65	DuCaP ER	DuCaP	Kinesinlike protein KIF22 OS=Homo sapiens GN=KIF22 [KIF22_HUMAN]	0.246808	1.32568
Q12756	1	1	42.4	DuCaP ER	DuCaP	Kinesinlike protein KIF1A OS=Homo sapiens GN=KIF1A [KIF1A_HUMAN]	0.250179	1.23751
P10253	1	1	67.32	DuCaP ER	DuCaP	Lysosomal alphaglucosidase OS=Homo sapiens GN=GAA [LYAG_HUMAN]	0.25037	1.18002
P62258	17	13	1111.84	DuCaP ER	DuCaP	1433 protein epsilon OS=Homo sapiens GN=YWHAE [1433E_HUMAN]	0.252277	1.20147
Q53EL6	8	8	543.75	DuCaP ER	DuCaP	Programmed cell death protein 4 OS=Homo sapiens GN=PDCD4 [PDCD4_HUMAN]	0.252556	1.15261
Q13268	2	2	85.93	DuCaP ER	DuCaP	Dehydrogenase/reductase SDR family member 2, mitochondrial OS=Homo sapiens GN=DHRS2 [DHRS2_HUMAN]	0.253052	1.24654
O00743	2	2	110.13	DuCaP ER	DuCaP	Serine/threonineprotein phosphatase 6 catalytic subunit OS=Homo sapiens GN=PPP6C [PPP6_HUMAN]	0.253184	1.28421
Q14738	2	2	118.46	DuCaP ER	DuCaP	Serine/threonineprotein phosphatase 2A 56 kDa regulatory subunit delta isoform OS=Homo sapiens GN=PPP2R5D [2A5D_HUMAN]	0.256836	1.11395
O96019	3	3	171.99	DuCaP ER	DuCaP	Actinlike protein 6A OS=Homo sapiens GN=ACTL6A [ACL6A_HUMAN]	0.256983	1.24101
P14618	21	18	1568.69	DuCaP ER	DuCaP	Pyruvate kinase isozymes M1/M2 OS=Homo sapiens GN=PKM [KPYM_HUMAN]	0.258216	1.3068
Q9BPX3	3	3	214.9	DuCaP ER	DuCaP	Condensin complex subunit 3 OS=Homo sapiens GN=NCAPG [CND3_HUMAN]	0.258427	1.19388
Q92785	3	3	152.38	DuCaP ER	DuCaP	Zinc finger protein ubid4 OS=Homo sapiens GN=DPF2 [REQU_HUMAN]	0.258989	1.10335
P34913	2	2	70.38	DuCaP ER	DuCaP	Bifunctional epoxide hydrolase 2 OS=Homo sapiens GN=EPHX2 [HYES_HUMAN]	0.259222	1.11613
Q9UHL4	5	5	210.82	DuCaP ER	DuCaP	Dipeptidyl peptidase 2 OS=Homo sapiens GN=DPP7 [DPP2_HUMAN]	0.25933	1.10755
P13798	2	2	113.45	DuCaP ER	DuCaP	Acylaminoacidreleasing enzyme OS=Homo sapiens GN=APEH [ACPH_HUMAN]	0.25956	1.22859
A8MWD9	3	3	155.16	DuCaP ER	DuCaP	Small nuclear ribonucleoprotein Glike protein OS=Homo sapiens PE=3 [RUXGL_HUMAN]	0.259808	1.09026
Q9GZZ9	1	1	49.79	DuCaP ER	DuCaP	Ubiquitinlike modifieractivating enzyme 5 OS=Homo sapiens GN=UBA5 [UBA5_HUMAN]	0.260149	1.32547
Q9Y2X7	3	2	143.27	DuCaP ER	DuCaP	ARF GTPaseactivating protein GIT1 OS=Homo sapiens GN=GIT1 [GIT1_HUMAN]	0.260284	1.16445
O60216	5	5	262.59	DuCaP ER	DuCaP	Doublestrandbreak repair protein rad21 homolog OS=Homo sapiens GN=RAD21 [RAD21_HUMAN]	0.260987	1.13108
Q8WWY3	1	1	35.42	DuCaP ER	DuCaP	U4/U6 small nuclear ribonucleoprotein Prp31 OS=Homo sapiens GN=PRPF31 [PRP31_HUMAN]	0.261254	1.17298
Q5JRX3	2	2	99.24	DuCaP ER	DuCaP	Presequence protease, mitochondrial OS=Homo sapiens GN=PITRM1 [PREP_HUMAN]	0.261374	1.27306
Q8TB37	2	1	86.58	DuCaP ER	DuCaP	Ironsulfur protein NUBPL OS=Homo sapiens GN=NUBPL [NUBPL_HUMAN]	0.262178	1.33473
P62316	5	5	327.9	DuCaP ER	DuCaP	Small nuclear ribonucleoprotein Sm D2 OS=Homo sapiens GN=SNRPD2 [SMD2_HUMAN]	0.262285	1.09808
Q99543	1	1	53.95	DuCaP ER	DuCaP	DnaJ homolog subfamily C member 2 OS=Homo sapiens GN=DNAJC2 [DNJC2_HUMAN]	0.262707	1.16949
P52888	5	3	185.97	DuCaP ER	DuCaP	Thimet oligopeptidase OS=Homo sapiens GN=THOP1 [THOP1_HUMAN]	0.263834	1.42973
P46109	3	2	181.64	DuCaP ER	DuCaP	Crklike protein OS=Homo sapiens GN=CRKL [CRKL_HUMAN]	0.26561	1.28025
O95336	5	5	244.77	DuCaP ER	DuCaP	6phosphogluconolactonase OS=Homo sapiens GN=PGLS [6PGL_HUMAN]	0.266132	1.43849
P30520	2	2	86.31	DuCaP ER	DuCaP	Adenylosuccinate synthetase isozyme 2 OS=Homo sapiens GN=ADSS [PURA2_HUMAN]	0.266291	1.5114
P23528	7	6	666.67	DuCaP ER	DuCaP	Cofilin1 OS=Homo sapiens GN=CFL1 [COF1_HUMAN]	0.266662	1.33284
Q8IYB8	4	4	219.64	DuCaP ER	DuCaP	ATPdependent RNA helicase SUPV3L1, mitochondrial OS=Homo sapiens GN=SUPV3L1 [SUV3_HUMAN]	0.26675	1.20258
Q9BRJ6	1	1	42.23	DuCaP ER	DuCaP	Uncharacterized protein C7orf50 OS=Homo sapiens GN=C7orf50 [CG050_HUMAN]	0.270549	1.36785
P46060	5	5	305.93	DuCaP ER	DuCaP	Ran GTPaseactivating protein 1 OS=Homo sapiens GN=RANGAP1 [RAGP1_HUMAN]	0.270578	1.04712
Q14566	10	10	602.83	DuCaP ER	DuCaP	DNA replication licensing factor MCM6 OS=Homo sapiens GN=MCM6 [MCM6_HUMAN]	0.270617	1.15608
P49321	4	4	266.93	DuCaP ER	DuCaP	Nuclear autoantigenic sperm protein OS=Homo sapiens GN=NASP [NASP_HUMAN]	0.271817	1.23273
P41252	7	7	337.06	DuCaP ER	DuCaP	IsoleucinetRNA ligase, cytoplasmic OS=Homo sapiens GN=IARS [SYIC_HUMAN]	0.272073	1.23147
O75521	2	2	144.14	DuCaP ER	DuCaP	EnoylCoA delta isomerase 2, mitochondrial OS=Homo sapiens GN=ECI2 [ECI2_HUMAN]	0.273226	1.25918
Q96AE4	6	6	471.77	DuCaP ER	DuCaP	Far upstream elementbinding protein 1 OS=Homo sapiens GN=FUBP1 [FUBP1_HUMAN]	0.273556	1.0801
P11908	4	2	332.26	DuCaP ER	DuCaP	Ribosephosphate pyrophosphokinase 2 OS=Homo sapiens GN=PRPS2 [PRPS2_HUMAN]	0.274168	1.26596
Q9Y5P6	3	3	167.64	DuCaP ER	DuCaP	Mannose1phosphate guanyltransferase beta OS=Homo sapiens GN=GMPPB [GMPPB_HUMAN]	0.274988	1.32148
P52735	1	1	91.75	DuCaP ER	DuCaP	Guanine nucleotide exchange factor VAV2 OS=Homo sapiens GN=VAV2 [VAV2_HUMAN]	0.275229	1.29867
Q9NRX1	2	2	69.68	DuCaP ER	DuCaP	RNAbinding protein PNO1 OS=Homo sapiens GN=PNO1 [PNO1_HUMAN]	0.275313	1.15518
Q04206	3	3	158.8	DuCaP ER	DuCaP	Transcription factor p65 OS=Homo sapiens GN=RELA [TF65_HUMAN]	0.276041	1.28678
O14744	4	4	233.15	DuCaP ER	DuCaP	Protein arginine Nmethyltransferase 5 OS=Homo sapiens GN=PRMT5 [ANM5_HUMAN]	0.276302	1.24405
Q9BUJ2	5	4	336.28	DuCaP ER	DuCaP	Heterogeneous nuclear ribonucleoprotein Ulike protein 1 OS=Homo sapiens GN=HNRNPUL1 [HNRL1_HUMAN]	0.279122	1.09677
Q01433	1	1	40.08	DuCaP ER	DuCaP	AMP deaminase 2 OS=Homo sapiens GN=AMPD2 [AMPD2_HUMAN]	0.280329	1.30309
Q5JTZ9	5	5	294.95	DuCaP ER	DuCaP	AlaninetRNA ligase, mitochondrial OS=Homo sapiens GN=AARS2 [SYAM_HUMAN]	0.280716	1.24364
Q8N7H5	3	3	164.79	DuCaP ER	DuCaP	RNA polymerase IIassociated factor 1 homolog OS=Homo sapiens GN=PAF1 [PAF1_HUMAN]	0.280853	1.15361
P49419	10	9	539.68	DuCaP ER	DuCaP	Alphaaminoadipic semialdehyde dehydrogenase OS=Homo sapiens GN=ALDH7A1 [AL7A1_HUMAN]	0.281772	1.10591
P49773	1	1	34.83	DuCaP ER	DuCaP	Histidine triad nucleotidebinding protein 1 OS=Homo sapiens GN=HINT1 [HINT1_HUMAN]	0.28193	1.36982
Q92922	3	1	204.11	DuCaP ER	DuCaP	SWI/SNF complex subunit SMARCC1 OS=Homo sapiens GN=SMARCC1 [SMRC1_HUMAN]	0.282252	1.08786
Q14671	1	1	30.38	DuCaP ER	DuCaP	Pumilio homolog 1 OS=Homo sapiens GN=PUM1 [PUM1_HUMAN]	0.282692	1.28612
Q9GZP4	1	1	77.29	DuCaP ER	DuCaP	PITH domaincontaining protein 1 OS=Homo sapiens GN=PITHD1 [PITH1_HUMAN]	0.287021	1.52993
P26599	7	6	486.27	DuCaP ER	DuCaP	Polypyrimidine tractbinding protein 1 OS=Homo sapiens GN=PTBP1 [PTBP1_HUMAN]	0.287348	1.11448
O15371	4	3	220.56	DuCaP ER	DuCaP	Eukaryotic translation initiation factor 3 subunit D OS=Homo sapiens GN=EIF3D [EIF3D_HUMAN]	0.289012	1.1789
P48449	4	3	190.01	DuCaP ER	DuCaP	Lanosterol synthase OS=Homo sapiens GN=LSS [ERG7_HUMAN]	0.289689	1.14114
O75691	3	3	130.17	DuCaP ER	DuCaP	Small subunit processome component 20 homolog OS=Homo sapiens GN=UTP20 [UTP20_HUMAN]	0.290339	1.45018
Q15843	1	1	55.43	DuCaP ER	DuCaP	NEDD8 OS=Homo sapiens GN=NEDD8 [NEDD8_HUMAN]	0.290742	1.22487
Q7Z2W4	8	8	611.28	DuCaP ER	DuCaP	Zinc finger CCCHtype antiviral protein 1 OS=Homo sapiens GN=ZC3HAV1 [ZCCHV_HUMAN]	0.290845	1.11078
P57721	5	1	312.96	DuCaP ER	DuCaP	Poly(rC)binding protein 3 OS=Homo sapiens GN=PCBP3 [PCBP3_HUMAN]	0.29104	1.11447
Q9NVS2	1	1	66.98	DuCaP ER	DuCaP	28S ribosomal protein S18a, mitochondrial OS=Homo sapiens GN=MRPS18A [RT18A_HUMAN]	0.292196	1.22192
P08238	34	16	2740.64	DuCaP ER	DuCaP	Heat shock protein HSP 90beta OS=Homo sapiens GN=HSP90AB1 [HS90B_HUMAN]	0.29331	1.22535
Q9NQP4	3	3	240.2	DuCaP ER	DuCaP	Prefoldin subunit 4 OS=Homo sapiens GN=PFDN4 [PFD4_HUMAN]	0.293387	1.19623
P61221	10	10	549.66	DuCaP ER	DuCaP	ATPbinding cassette subfamily E member 1 OS=Homo sapiens GN=ABCE1 [ABCE1_HUMAN]	0.295592	1.16897
O43592	6	6	342.94	DuCaP ER	DuCaP	ExportinT OS=Homo sapiens GN=XPOT [XPOT_HUMAN]	0.297585	1.28603
Q14203	2	1	102.51	DuCaP ER	DuCaP	Dynactin subunit 1 OS=Homo sapiens GN=DCTN1 [DCTN1_HUMAN]	0.29815	1.20608
Q00765	2	2	116.86	DuCaP ER	DuCaP	Receptor expressionenhancing protein 5 OS=Homo sapiens GN=REEP5 [REEP5_HUMAN]	0.299766	1.18484
P10909	1	1	52.28	DuCaP ER	DuCaP	Clusterin OS=Homo sapiens GN=CLU [CLUS_HUMAN]	0.299898	1.09419
Q9BW27	1	1	56.64	DuCaP ER	DuCaP	Nuclear pore complex protein Nup85 OS=Homo sapiens GN=NUP85 [NUP85_HUMAN]	0.300382	1.31233
Q9UL46	2	2	134.71	DuCaP ER	DuCaP	Proteasome activator complex subunit 2 OS=Homo sapiens GN=PSME2 [PSME2_HUMAN]	0.302079	1.37734
Q13347	3	3	120.73	DuCaP ER	DuCaP	Eukaryotic translation initiation factor 3 subunit I OS=Homo sapiens GN=EIF3I [EIF3I_HUMAN]	0.30366	1.10683
P07437	28	2	2199.2	DuCaP ER	DuCaP	Tubulin beta chain OS=Homo sapiens GN=TUBB [TBB5_HUMAN]	0.305205	1.16569
O43242	9	9	628.96	DuCaP ER	DuCaP	26S proteasome nonATPase regulatory subunit 3 OS=Homo sapiens GN=PSMD3 [PSMD3_HUMAN]	0.305543	1.1949
Q13148	2	2	174.11	DuCaP ER	DuCaP	TAR DNAbinding protein 43 OS=Homo sapiens GN=TARDBP [TADBP_HUMAN]	0.305929	1.18174
Q9H0C8	1	1	39.83	DuCaP ER	DuCaP	Integrinlinked kinaseassociated serine/threonine phosphatase 2C OS=Homo sapiens GN=ILKAP [ILKAP_HUMAN]	0.306055	1.29534
P17096	1	1	100.7	DuCaP ER	DuCaP	High mobility group protein HMGI/HMGY OS=Homo sapiens GN=HMGA1 [HMGA1_HUMAN]	0.308167	1.3029
Q05519	5	4	185.18	DuCaP ER	DuCaP	Serine/argininerich splicing factor 11 OS=Homo sapiens GN=SRSF11 [SRS11_HUMAN]	0.308833	1.06331
P62847	2	2	148.96	DuCaP ER	DuCaP	40S ribosomal protein S24 OS=Homo sapiens GN=RPS24 [RS24_HUMAN]	0.309161	1.08283
P04264	16	13	1278.04	DuCaP ER	DuCaP	Keratin, type II cytoskeletal 1 OS=Homo sapiens GN=KRT1 [K2C1_HUMAN]	0.309495	1.49236
P63279	1	1	42.87	DuCaP ER	DuCaP	SUMOconjugating enzyme UBC9 OS=Homo sapiens GN=UBE2I [UBC9_HUMAN]	0.309765	1.33977
O43617	1	1	49.98	DuCaP ER	DuCaP	Trafficking protein particle complex subunit 3 OS=Homo sapiens GN=TRAPPC3 [TPPC3_HUMAN]	0.310253	1.33542
O43865	2	1	113.59	DuCaP ER	DuCaP	Putative adenosylhomocysteinase 2 OS=Homo sapiens GN=AHCYL1 [SAHH2_HUMAN]	0.310702	1.18274
Q01813	5	5	276.98	DuCaP ER	DuCaP	6phosphofructokinase type C OS=Homo sapiens GN=PFKP [K6PP_HUMAN]	0.311016	1.20809
Q9UBY0	1	1	33.98	DuCaP ER	DuCaP	Sodium/hydrogen exchanger 2 OS=Homo sapiens GN=SLC9A2 PE=2 [SL9A2_HUMAN]	0.31418	1.24858
O00154	3	3	217.84	DuCaP ER	DuCaP	Cytosolic acyl coenzyme A thioester hydrolase OS=Homo sapiens GN=ACOT7 [BACH_HUMAN]	0.314508	1.39286
Q13123	2	2	134.62	DuCaP ER	DuCaP	Protein Red OS=Homo sapiens GN=IK [RED_HUMAN]	0.314839	1.12973
P49589	1	1	78.38	DuCaP ER	DuCaP	CysteinetRNA ligase, cytoplasmic OS=Homo sapiens GN=CARS [SYCC_HUMAN]	0.315065	1.18894
P42330	2	2	101.55	DuCaP ER	DuCaP	Aldoketo reductase family 1 member C3 OS=Homo sapiens GN=AKR1C3 [AK1C3_HUMAN]	0.315488	1.53496
Q7KZI7	7	7	486.86	DuCaP ER	DuCaP	Serine/threonineprotein kinase MARK2 OS=Homo sapiens GN=MARK2 [MARK2_HUMAN]	0.315521	1.14322
Q14202	1	1	59.85	DuCaP ER	DuCaP	Zinc finger MYMtype protein 3 OS=Homo sapiens GN=ZMYM3 [ZMYM3_HUMAN]	0.31847	1.26925
Q9UHY7	4	4	258.14	DuCaP ER	DuCaP	Enolasephosphatase E1 OS=Homo sapiens GN=ENOPH1 [ENOPH_HUMAN]	0.318601	1.41373
P13804	7	7	682.58	DuCaP ER	DuCaP	Electron transfer flavoprotein subunit alpha, mitochondrial OS=Homo sapiens GN=ETFA [ETFA_HUMAN]	0.318859	1.14009
P30405	3	2	143.3	DuCaP ER	DuCaP	Peptidylprolyl cistrans isomerase F, mitochondrial OS=Homo sapiens GN=PPIF [PPIF_HUMAN]	0.319859	1.16422
Q92804	3	1	183.29	DuCaP ER	DuCaP	TATAbinding proteinassociated factor 2N OS=Homo sapiens GN=TAF15 [RBP56_HUMAN]	0.320283	1.45861
Q6PGP7	1	1	77.41	DuCaP ER	DuCaP	Tetratricopeptide repeat protein 37 OS=Homo sapiens GN=TTC37 [TTC37_HUMAN]	0.321422	1.10232
Q9UIA9	1	1	63.55	DuCaP ER	DuCaP	Exportin7 OS=Homo sapiens GN=XPO7 [XPO7_HUMAN]	0.321543	1.14268
P55060	15	13	1021.07	DuCaP ER	DuCaP	Exportin2 OS=Homo sapiens GN=CSE1L [XPO2_HUMAN]	0.321553	1.13167
Q99459	6	6	362	DuCaP ER	DuCaP	Cell division cycle 5like protein OS=Homo sapiens GN=CDC5L [CDC5L_HUMAN]	0.321614	1.08658
P52948	2	2	104.46	DuCaP ER	DuCaP	Nuclear pore complex protein Nup98Nup96 OS=Homo sapiens GN=NUP98 [NUP98_HUMAN]	0.321666	1.1586
Q92538	3	3	141.94	DuCaP ER	DuCaP	Golgispecific brefeldin Aresistance guanine nucleotide exchange factor 1 OS=Homo sapiens GN=GBF1 [GBF1_HUMAN]	0.322171	1.11047
Q9UK76	1	1	32.03	DuCaP ER	DuCaP	Hematological and neurological expressed 1 protein OS=Homo sapiens GN=HN1 [HN1_HUMAN]	0.322358	1.69954
Q02218	7	7	414.64	DuCaP ER	DuCaP	2oxoglutarate dehydrogenase, mitochondrial OS=Homo sapiens GN=OGDH [ODO1_HUMAN]	0.322368	1.19944
Q5TH69	11	11	693.09	DuCaP ER	DuCaP	Brefeldin Ainhibited guanine nucleotideexchange protein 3 OS=Homo sapiens GN=ARFGEF3 [BIG3_HUMAN]	0.32247	1.11719
Q9BVL2	1	1	49.36	DuCaP ER	DuCaP	Nucleoporin p58/p45 OS=Homo sapiens GN=NUPL1 [NUPL1_HUMAN]	0.324203	1.12591
Q9UNS2	1	1	32.15	DuCaP ER	DuCaP	COP9 signalosome complex subunit 3 OS=Homo sapiens GN=COPS3 [CSN3_HUMAN]	0.326242	1.35724
P08865	6	6	401.55	DuCaP ER	DuCaP	40S ribosomal protein SA OS=Homo sapiens GN=RPSA [RSSA_HUMAN]	0.326784	1.06446
P61758	1	1	89.78	DuCaP ER	DuCaP	Prefoldin subunit 3 OS=Homo sapiens GN=VBP1 [PFD3_HUMAN]	0.327687	1.30098
Q9Y5S2	1	1	45.17	DuCaP ER	DuCaP	Serine/threonineprotein kinase MRCK beta OS=Homo sapiens GN=CDC42BPB [MRCKB_HUMAN]	0.328187	1.13817
P56192	7	7	479.4	DuCaP ER	DuCaP	MethioninetRNA ligase, cytoplasmic OS=Homo sapiens GN=MARS [SYMC_HUMAN]	0.328763	1.17733
P60228	2	2	99.05	DuCaP ER	DuCaP	Eukaryotic translation initiation factor 3 subunit E OS=Homo sapiens GN=EIF3E [EIF3E_HUMAN]	0.329411	1.11831
Q9HB71	6	6	245.84	DuCaP ER	DuCaP	Calcyclinbinding protein OS=Homo sapiens GN=CACYBP [CYBP_HUMAN]	0.329733	1.15094
P30042	4	4	166.02	DuCaP ER	DuCaP	ES1 protein homolog, mitochondrial OS=Homo sapiens GN=C21orf33 [ES1_HUMAN]	0.330393	1.16992
P35527	6	6	451.46	DuCaP ER	DuCaP	Keratin, type I cytoskeletal 9 OS=Homo sapiens GN=KRT9 [K1C9_HUMAN]	0.330435	1.60363
P60866	3	3	257.65	DuCaP ER	DuCaP	40S ribosomal protein S20 OS=Homo sapiens GN=RPS20 [RS20_HUMAN]	0.331625	1.16987
P29966	6	6	385.74	DuCaP ER	DuCaP	Myristoylated alaninerich Ckinase substrate OS=Homo sapiens GN=MARCKS [MARCS_HUMAN]	0.332675	1.21373
P62280	6	6	373.03	DuCaP ER	DuCaP	40S ribosomal protein S11 OS=Homo sapiens GN=RPS11 [RS11_HUMAN]	0.333279	1.11915
P55265	12	12	792.93	DuCaP ER	DuCaP	Doublestranded RNAspecific adenosine deaminase OS=Homo sapiens GN=ADAR [DSRAD_HUMAN]	0.334153	1.16681
Q9Y2R5	1	1	36.3	DuCaP ER	DuCaP	28S ribosomal protein S17, mitochondrial OS=Homo sapiens GN=MRPS17 [RT17_HUMAN]	0.335839	1.24651
Q8NCW5	1	1	59.28	DuCaP ER	DuCaP	NAD(P)Hhydrate epimerase OS=Homo sapiens GN=APOA1BP [NNRE_HUMAN]	0.336619	1.136
Q86TU7	1	1	49.32	DuCaP ER	DuCaP	Histonelysine Nmethyltransferase setd3 OS=Homo sapiens GN=SETD3 [SETD3_HUMAN]	0.337086	1.223
P43897	5	5	267.51	DuCaP ER	DuCaP	Elongation factor Ts, mitochondrial OS=Homo sapiens GN=TSFM [EFTS_HUMAN]	0.337547	1.15899
Q96QR8	1	1	36.55	DuCaP ER	DuCaP	Transcriptional activator protein Purbeta OS=Homo sapiens GN=PURB [PURB_HUMAN]	0.337971	1.14077
P61769	2	2	73.35	DuCaP ER	DuCaP	Beta2microglobulin OS=Homo sapiens GN=B2M [B2MG_HUMAN]	0.339562	1.16396
P14314	10	9	633.77	DuCaP ER	DuCaP	Glucosidase 2 subunit beta OS=Homo sapiens GN=PRKCSH [GLU2B_HUMAN]	0.340571	1.0838
P13489	6	6	466.92	DuCaP ER	DuCaP	Ribonuclease inhibitor OS=Homo sapiens GN=RNH1 [RINI_HUMAN]	0.340843	1.29916
Q9BZZ5	4	4	266.86	DuCaP ER	DuCaP	Apoptosis inhibitor 5 OS=Homo sapiens GN=API5 [API5_HUMAN]	0.341368	1.04131
Q02750	2	1	80.81	DuCaP ER	DuCaP	Dual specificity mitogenactivated protein kinase kinase 1 OS=Homo sapiens GN=MAP2K1 [MP2K1_HUMAN]	0.341877	1.21321
Q9NTI5	1	1	45.23	DuCaP ER	DuCaP	Sister chromatid cohesion protein PDS5 homolog B OS=Homo sapiens GN=PDS5B [PDS5B_HUMAN]	0.342585	1.22944
Q96CW1	2	2	81.99	DuCaP ER	DuCaP	AP2 complex subunit mu OS=Homo sapiens GN=AP2M1 [AP2M1_HUMAN]	0.342826	1.06409
O95163	4	4	201.5	DuCaP ER	DuCaP	Elongator complex protein 1 OS=Homo sapiens GN=IKBKAP [ELP1_HUMAN]	0.34449	1.24771
P62328	1	1	90.55	DuCaP ER	DuCaP	Thymosin beta4 OS=Homo sapiens GN=TMSB4X [TYB4_HUMAN]	0.345081	1.23516
P13861	3	3	129.38	DuCaP ER	DuCaP	cAMPdependent protein kinase type IIalpha regulatory subunit OS=Homo sapiens GN=PRKAR2A [KAP2_HUMAN]	0.345437	1.09216
Q13045	5	5	267.36	DuCaP ER	DuCaP	Protein flightless1 homolog OS=Homo sapiens GN=FLII [FLII_HUMAN]	0.346985	1.08873
Q5U5X0	1	1	87.54	DuCaP ER	DuCaP	LYR motifcontaining protein 7 OS=Homo sapiens GN=LYRM7 [LYRM7_HUMAN]	0.347512	1.16847
Q9BQ52	2	2	149.88	DuCaP ER	DuCaP	Zinc phosphodiesterase ELAC protein 2 OS=Homo sapiens GN=ELAC2 [RNZ2_HUMAN]	0.348316	1.10252
P30039	3	3	261.44	DuCaP ER	DuCaP	Phenazine biosynthesislike domaincontaining protein OS=Homo sapiens GN=PBLD [PBLD_HUMAN]	0.351078	1.2146
A6NJ78	1	1	57.61	DuCaP ER	DuCaP	Probable methyltransferaselike protein 15 OS=Homo sapiens GN=METTL15 PE=2 [MET15_HUMAN]	0.351881	1.30277
P12004	6	6	329.33	DuCaP ER	DuCaP	Proliferating cell nuclear antigen OS=Homo sapiens GN=PCNA [PCNA_HUMAN]	0.352503	1.15267
P0C0S5	4	2	280.63	DuCaP ER	DuCaP	Histone H2A.Z OS=Homo sapiens GN=H2AFZ [H2AZ_HUMAN]	0.35272	1.26939
Q9UHV9	3	3	221.52	DuCaP ER	DuCaP	Prefoldin subunit 2 OS=Homo sapiens GN=PFDN2 [PFD2_HUMAN]	0.352799	1.14592
P07942	1	1	83.69	DuCaP ER	DuCaP	Laminin subunit beta1 OS=Homo sapiens GN=LAMB1 [LAMB1_HUMAN]	0.353914	1.28536
Q5RKV6	1	1	60.47	DuCaP ER	DuCaP	Exosome complex component MTR3 OS=Homo sapiens GN=EXOSC6 [EXOS6_HUMAN]	0.35448	1.13056
O75534	8	8	473.89	DuCaP ER	DuCaP	Cold shock domaincontaining protein E1 OS=Homo sapiens GN=CSDE1 [CSDE1_HUMAN]	0.354883	1.06169
P23786	5	5	285.47	DuCaP ER	DuCaP	Carnitine Opalmitoyltransferase 2, mitochondrial OS=Homo sapiens GN=CPT2 [CPT2_HUMAN]	0.355495	1.14991
P61020	3	1	175.77	DuCaP ER	DuCaP	Rasrelated protein Rab5B OS=Homo sapiens GN=RAB5B [RAB5B_HUMAN]	0.356009	1.14033
Q8IXH7	1	1	59.76	DuCaP ER	DuCaP	Negative elongation factor C/D OS=Homo sapiens GN=TH1L [NELFD_HUMAN]	0.357665	1.21018
P30086	9	9	744.56	DuCaP ER	DuCaP	Phosphatidylethanolaminebinding protein 1 OS=Homo sapiens GN=PEBP1 [PEBP1_HUMAN]	0.358232	1.28567
O95486	2	2	137.11	DuCaP ER	DuCaP	Protein transport protein Sec24A OS=Homo sapiens GN=SEC24A [SC24A_HUMAN]	0.360538	1.18316
Q5T1C6	1	1	34.76	DuCaP ER	DuCaP	Acylcoenzyme A thioesterase THEM4 OS=Homo sapiens GN=THEM4 [THEM4_HUMAN]	0.361086	1.07947
O43615	5	5	313.61	DuCaP ER	DuCaP	Mitochondrial import inner membrane translocase subunit TIM44 OS=Homo sapiens GN=TIMM44 [TIM44_HUMAN]	0.361917	1.13332
Q9Y6E2	5	1	243.76	DuCaP ER	DuCaP	Basic leucine zipper and W2 domaincontaining protein 2 OS=Homo sapiens GN=BZW2 [BZW2_HUMAN]	0.361918	1.13653
Q13243	3	2	243.34	DuCaP ER	DuCaP	Serine/argininerich splicing factor 5 OS=Homo sapiens GN=SRSF5 [SRSF5_HUMAN]	0.363463	1.1657
Q7L266	5	5	296.4	DuCaP ER	DuCaP	Isoaspartyl peptidase/Lasparaginase OS=Homo sapiens GN=ASRGL1 [ASGL1_HUMAN]	0.36848	1.21185
Q14498	6	6	518.77	DuCaP ER	DuCaP	RNAbinding protein 39 OS=Homo sapiens GN=RBM39 [RBM39_HUMAN]	0.368579	1.11301
Q9Y333	2	2	165.67	DuCaP ER	DuCaP	U6 snRNAassociated Smlike protein LSm2 OS=Homo sapiens GN=LSM2 [LSM2_HUMAN]	0.368734	1.14447
Q07960	1	1	53.21	DuCaP ER	DuCaP	Rho GTPaseactivating protein 1 OS=Homo sapiens GN=ARHGAP1 [RHG01_HUMAN]	0.370515	1.31698
O95602	3	3	141.52	DuCaP ER	DuCaP	DNAdirected RNA polymerase I subunit RPA1 OS=Homo sapiens GN=POLR1A [RPA1_HUMAN]	0.371334	1.09852
Q13405	3	3	244.03	DuCaP ER	DuCaP	39S ribosomal protein L49, mitochondrial OS=Homo sapiens GN=MRPL49 [RM49_HUMAN]	0.371335	1.14452
P48444	9	9	551.82	DuCaP ER	DuCaP	Coatomer subunit delta OS=Homo sapiens GN=ARCN1 [COPD_HUMAN]	0.371841	1.10057
O00233	2	2	77.37	DuCaP ER	DuCaP	26S proteasome nonATPase regulatory subunit 9 OS=Homo sapiens GN=PSMD9 [PSMD9_HUMAN]	0.373147	1.23577
O75556	1	1	33.78	DuCaP ER	DuCaP	MammaglobinB OS=Homo sapiens GN=SCGB2A1 [SG2A1_HUMAN]	0.373923	1.24092
Q9HCD5	1	1	41.05	DuCaP ER	DuCaP	Nuclear receptor coactivator 5 OS=Homo sapiens GN=NCOA5 [NCOA5_HUMAN]	0.373932	1.19503
Q96JH7	1	1	54.06	DuCaP ER	DuCaP	Deubiquitinating protein VCIP135 OS=Homo sapiens GN=VCPIP1 [VCIP1_HUMAN]	0.374779	1.17504
P25786	3	3	174.38	DuCaP ER	DuCaP	Proteasome subunit alpha type1 OS=Homo sapiens GN=PSMA1 [PSA1_HUMAN]	0.375233	1.12661
P51858	5	5	348.71	DuCaP ER	DuCaP	Hepatomaderived growth factor OS=Homo sapiens GN=HDGF [HDGF_HUMAN]	0.377351	1.12444
P61586	5	5	287.44	DuCaP ER	DuCaP	Transforming protein RhoA OS=Homo sapiens GN=RHOA [RHOA_HUMAN]	0.377683	1.06357
P22626	17	14	1345.22	DuCaP ER	DuCaP	Heterogeneous nuclear ribonucleoproteins A2/B1 OS=Homo sapiens GN=HNRNPA2B1 [ROA2_HUMAN]	0.378371	1.23027
Q96KK5	3	1	177.38	DuCaP ER	DuCaP	Histone H2A type 1H OS=Homo sapiens GN=HIST1H2AH [H2A1H_HUMAN]	0.379503	1.27916
O14734	1	1	54.11	DuCaP ER	DuCaP	Acylcoenzyme A thioesterase 8 OS=Homo sapiens GN=ACOT8 [ACOT8_HUMAN]	0.380004	1.25826
Q9BPW8	2	2	102.62	DuCaP ER	DuCaP	Protein NipSnap homolog 1 OS=Homo sapiens GN=NIPSNAP1 [NIPS1_HUMAN]	0.381957	1.12099
P55317	3	3	163.54	DuCaP ER	DuCaP	Hepatocyte nuclear factor 3alpha OS=Homo sapiens GN=FOXA1 [FOXA1_HUMAN]	0.38235	1.15111
Q15181	10	9	742.52	DuCaP ER	DuCaP	Inorganic pyrophosphatase OS=Homo sapiens GN=PPA1 [IPYR_HUMAN]	0.382699	1.24424
O00767	1	1	70.55	DuCaP ER	DuCaP	AcylCoA desaturase OS=Homo sapiens GN=SCD [ACOD_HUMAN]	0.383047	1.1467
Q9NZ43	1	1	36.49	DuCaP ER	DuCaP	Vesicle transport protein USE1 OS=Homo sapiens GN=USE1 [USE1_HUMAN]	0.38354	1.17939
P62266	3	3	156.82	DuCaP ER	DuCaP	40S ribosomal protein S23 OS=Homo sapiens GN=RPS23 [RS23_HUMAN]	0.384056	1.13894
Q16836	4	4	161.42	DuCaP ER	DuCaP	Hydroxyacylcoenzyme A dehydrogenase, mitochondrial OS=Homo sapiens GN=HADH [HCDH_HUMAN]	0.3871	1.19146
Q9NWS0	1	1	43.37	DuCaP ER	DuCaP	PIH1 domaincontaining protein 1 OS=Homo sapiens GN=PIH1D1 [PIHD1_HUMAN]	0.387583	1.1197
Q8IWS0	1	1	40	DuCaP ER	DuCaP	PHD finger protein 6 OS=Homo sapiens GN=PHF6 [PHF6_HUMAN]	0.388149	1.18325
O94973	2	2	74.34	DuCaP ER	DuCaP	AP2 complex subunit alpha2 OS=Homo sapiens GN=AP2A2 [AP2A2_HUMAN]	0.388369	1.11251
Q13561	6	6	372.28	DuCaP ER	DuCaP	Dynactin subunit 2 OS=Homo sapiens GN=DCTN2 [DCTN2_HUMAN]	0.389715	1.17421
Q09028	7	3	414.73	DuCaP ER	DuCaP	Histonebinding protein RBBP4 OS=Homo sapiens GN=RBBP4 [RBBP4_HUMAN]	0.389882	1.07624
Q9H6Z4	1	1	40.19	DuCaP ER	DuCaP	Ranbinding protein 3 OS=Homo sapiens GN=RANBP3 [RANB3_HUMAN]	0.389937	1.13974
Q6P1X6	2	2	130.01	DuCaP ER	DuCaP	UPF0598 protein C8orf82 OS=Homo sapiens GN=C8orf82 [CH082_HUMAN]	0.390747	1.09142
P61457	3	3	257.94	DuCaP ER	DuCaP	Pterin4alphacarbinolamine dehydratase OS=Homo sapiens GN=PCBD1 [PHS_HUMAN]	0.390947	1.21563
P18669	8	8	625.23	DuCaP ER	DuCaP	Phosphoglycerate mutase 1 OS=Homo sapiens GN=PGAM1 [PGAM1_HUMAN]	0.390961	1.27487
Q96KQ7	1	1	48.46	DuCaP ER	DuCaP	Histonelysine Nmethyltransferase EHMT2 OS=Homo sapiens GN=EHMT2 [EHMT2_HUMAN]	0.392103	1.23489
Q5JTH9	3	3	144.34	DuCaP ER	DuCaP	RRP12like protein OS=Homo sapiens GN=RRP12 [RRP12_HUMAN]	0.392185	1.16718
P05455	6	6	340.91	DuCaP ER	DuCaP	Lupus La protein OS=Homo sapiens GN=SSB [LA_HUMAN]	0.39314	1.16116
P33176	16	9	1045.89	DuCaP ER	DuCaP	Kinesin1 heavy chain OS=Homo sapiens GN=KIF5B [KINH_HUMAN]	0.395233	1.15432
P10768	3	3	130.04	DuCaP ER	DuCaP	Sformylglutathione hydrolase OS=Homo sapiens GN=ESD [ESTD_HUMAN]	0.396743	1.2774
P23526	11	10	677.6	DuCaP ER	DuCaP	Adenosylhomocysteinase OS=Homo sapiens GN=AHCY [SAHH_HUMAN]	0.397703	1.21865
Q15024	2	2	109.13	DuCaP ER	DuCaP	Exosome complex component RRP42 OS=Homo sapiens GN=EXOSC7 [EXOS7_HUMAN]	0.398963	1.06644
Q8IUF8	1	1	50.85	DuCaP ER	DuCaP	MYCinduced nuclear antigen OS=Homo sapiens GN=MINA [MINA_HUMAN]	0.402591	1.10748
O75323	4	4	237.54	DuCaP ER	DuCaP	Protein NipSnap homolog 2 OS=Homo sapiens GN=GBAS [NIPS2_HUMAN]	0.40325	1.13166
P19174	1	1	59.51	DuCaP ER	DuCaP	1phosphatidylinositol 4,5bisphosphate phosphodiesterase gamma1 OS=Homo sapiens GN=PLCG1 [PLCG1_HUMAN]	0.405581	1.28786
Q02127	3	3	189.98	DuCaP ER	DuCaP	Dihydroorotate dehydrogenase (quinone), mitochondrial OS=Homo sapiens GN=DHODH [PYRD_HUMAN]	0.4059	1.40472
P11388	15	11	889.09	DuCaP ER	DuCaP	DNA topoisomerase 2alpha OS=Homo sapiens GN=TOP2A [TOP2A_HUMAN]	0.406413	1.29423
Q9HAV4	5	5	293.11	DuCaP ER	DuCaP	Exportin5 OS=Homo sapiens GN=XPO5 [XPO5_HUMAN]	0.407014	1.25775
P14866	10	9	699.46	DuCaP ER	DuCaP	Heterogeneous nuclear ribonucleoprotein L OS=Homo sapiens GN=HNRNPL [HNRPL_HUMAN]	0.409336	1.15348
P02765	1	1	51.79	DuCaP ER	DuCaP	Alpha2HSglycoprotein OS=Homo sapiens GN=AHSG [FETUA_HUMAN]	0.410887	1.12638
Q9H0R4	1	1	24.51	DuCaP ER	DuCaP	Haloacid dehalogenaselike hydrolase domaincontaining protein 2 OS=Homo sapiens GN=HDHD2 [HDHD2_HUMAN]	0.412563	1.12463
P49916	9	9	496.57	DuCaP ER	DuCaP	DNA ligase 3 OS=Homo sapiens GN=LIG3 [DNLI3_HUMAN]	0.41397	1.1293
P53618	9	9	551.15	DuCaP ER	DuCaP	Coatomer subunit beta OS=Homo sapiens GN=COPB1 [COPB_HUMAN]	0.414814	1.09785
Q96FF9	1	1	84.71	DuCaP ER	DuCaP	Sororin OS=Homo sapiens GN=CDCA5 [CDCA5_HUMAN]	0.415215	1.23789
Q4VC31	1	1	46.28	DuCaP ER	DuCaP	Coiledcoil domaincontaining protein 58 OS=Homo sapiens GN=CCDC58 [CCD58_HUMAN]	0.416263	1.08226
Q8TBC4	1	1	88.13	DuCaP ER	DuCaP	NEDD8activating enzyme E1 catalytic subunit OS=Homo sapiens GN=UBA3 [UBA3_HUMAN]	0.41772	1.38597
P08579	3	2	140.64	DuCaP ER	DuCaP	U2 small nuclear ribonucleoprotein B'' OS=Homo sapiens GN=SNRPB2 [RU2B_HUMAN]	0.419535	1.10221
Q9NUQ9	2	2	116.14	DuCaP ER	DuCaP	Protein FAM49B OS=Homo sapiens GN=FAM49B [FA49B_HUMAN]	0.419877	1.19193
Q01844	5	4	235.86	DuCaP ER	DuCaP	RNAbinding protein EWS OS=Homo sapiens GN=EWSR1 [EWS_HUMAN]	0.420086	1.13656
P47756	4	4	247.89	DuCaP ER	DuCaP	Factincapping protein subunit beta OS=Homo sapiens GN=CAPZB [CAPZB_HUMAN]	0.420362	1.12475
Q9NVX2	1	1	40.05	DuCaP ER	DuCaP	Notchless protein homolog 1 OS=Homo sapiens GN=NLE1 [NLE1_HUMAN]	0.420558	1.21352
Q7L2E3	5	4	256.86	DuCaP ER	DuCaP	Putative ATPdependent RNA helicase DHX30 OS=Homo sapiens GN=DHX30 [DHX30_HUMAN]	0.420728	1.1878
Q9BV86	2	2	126.43	DuCaP ER	DuCaP	Nterminal XaaProLys Nmethyltransferase 1 OS=Homo sapiens GN=NTMT1 [NTM1A_HUMAN]	0.420818	1.10762
P15531	11	5	800.99	DuCaP ER	DuCaP	Nucleoside diphosphate kinase A OS=Homo sapiens GN=NME1 [NDKA_HUMAN]	0.425661	1.1571
Q15126	6	6	361.04	DuCaP ER	DuCaP	Phosphomevalonate kinase OS=Homo sapiens GN=PMVK [PMVK_HUMAN]	0.427775	1.14887
Q9HCC0	13	13	901.78	DuCaP ER	DuCaP	MethylcrotonoylCoA carboxylase beta chain, mitochondrial OS=Homo sapiens GN=MCCC2 [MCCB_HUMAN]	0.429536	1.16975
O14579	4	4	253.97	DuCaP ER	DuCaP	Coatomer subunit epsilon OS=Homo sapiens GN=COPE [COPE_HUMAN]	0.430355	1.07667
O95373	4	3	327.01	DuCaP ER	DuCaP	Importin7 OS=Homo sapiens GN=IPO7 [IPO7_HUMAN]	0.433158	1.12324
Q15417	2	2	151.57	DuCaP ER	DuCaP	Calponin3 OS=Homo sapiens GN=CNN3 [CNN3_HUMAN]	0.433241	1.1728
P68366	16	4	1100.68	DuCaP ER	DuCaP	Tubulin alpha4A chain OS=Homo sapiens GN=TUBA4A [TBA4A_HUMAN]	0.436451	1.18064
Q9Y2R4	1	1	50	DuCaP ER	DuCaP	Probable ATPdependent RNA helicase DDX52 OS=Homo sapiens GN=DDX52 [DDX52_HUMAN]	0.437423	1.2597
Q6NVY1	3	3	178.11	DuCaP ER	DuCaP	3hydroxyisobutyrylCoA hydrolase, mitochondrial OS=Homo sapiens GN=HIBCH [HIBCH_HUMAN]	0.438026	1.14553
P20962	1	1	56.7	DuCaP ER	DuCaP	Parathymosin OS=Homo sapiens GN=PTMS [PTMS_HUMAN]	0.438062	1.17125
O14737	3	2	257.75	DuCaP ER	DuCaP	Programmed cell death protein 5 OS=Homo sapiens GN=PDCD5 [PDCD5_HUMAN]	0.439251	1.17464
P07108	3	3	136.38	DuCaP ER	DuCaP	AcylCoAbinding protein OS=Homo sapiens GN=DBI [ACBP_HUMAN]	0.442608	1.3405
Q92934	1	1	31.68	DuCaP ER	DuCaP	Bcl2 antagonist of cell death OS=Homo sapiens GN=BAD [BAD_HUMAN]	0.443947	1.09467
Q6PJT7	2	1	133.65	DuCaP ER	DuCaP	Zinc finger CCCH domaincontaining protein 14 OS=Homo sapiens GN=ZC3H14 [ZC3HE_HUMAN]	0.443952	1.26376
Q9GZR7	1	1	57.59	DuCaP ER	DuCaP	ATPdependent RNA helicase DDX24 OS=Homo sapiens GN=DDX24 [DDX24_HUMAN]	0.445383	1.28469
P20618	4	4	159.7	DuCaP ER	DuCaP	Proteasome subunit beta type1 OS=Homo sapiens GN=PSMB1 [PSB1_HUMAN]	0.445818	1.12184
P17612	1	1	34.82	DuCaP ER	DuCaP	cAMPdependent protein kinase catalytic subunit alpha OS=Homo sapiens GN=PRKACA [KAPCA_HUMAN]	0.447124	1.16355
P47897	6	6	343.49	DuCaP ER	DuCaP	GlutaminetRNA ligase OS=Homo sapiens GN=QARS [SYQ_HUMAN]	0.447146	1.07804
P00491	2	2	170.61	DuCaP ER	DuCaP	Purine nucleoside phosphorylase OS=Homo sapiens GN=PNP [PNPH_HUMAN]	0.450054	1.18979
Q9BWJ5	3	3	122.94	DuCaP ER	DuCaP	Splicing factor 3B subunit 5 OS=Homo sapiens GN=SF3B5 [SF3B5_HUMAN]	0.451157	1.13785
P61077	1	1	41.46	DuCaP ER	DuCaP	Ubiquitinconjugating enzyme E2 D3 OS=Homo sapiens GN=UBE2D3 [UB2D3_HUMAN]	0.451426	1.22093
P10586	3	3	179.48	DuCaP ER	DuCaP	Receptortype tyrosineprotein phosphatase F OS=Homo sapiens GN=PTPRF [PTPRF_HUMAN]	0.452526	1.05825
P21964	4	4	253.59	DuCaP ER	DuCaP	Catechol Omethyltransferase OS=Homo sapiens GN=COMT [COMT_HUMAN]	0.452887	1.30747
P63104	8	4	522.4	DuCaP ER	DuCaP	1433 protein zeta/delta OS=Homo sapiens GN=YWHAZ [1433Z_HUMAN]	0.455227	1.16135
P06753	4	3	260.69	DuCaP ER	DuCaP	Tropomyosin alpha3 chain OS=Homo sapiens GN=TPM3 [TPM3_HUMAN]	0.45563	1.14257
Q9UJU6	6	6	366.44	DuCaP ER	DuCaP	Drebrinlike protein OS=Homo sapiens GN=DBNL [DBNL_HUMAN]	0.455813	1.14091
P62314	1	1	122.91	DuCaP ER	DuCaP	Small nuclear ribonucleoprotein Sm D1 OS=Homo sapiens GN=SNRPD1 [SMD1_HUMAN]	0.456257	1.10268
Q9Y2A7	1	1	33.3	DuCaP ER	DuCaP	Nckassociated protein 1 OS=Homo sapiens GN=NCKAP1 [NCKP1_HUMAN]	0.456541	1.29585
Q9Y696	1	1	90.87	DuCaP ER	DuCaP	Chloride intracellular channel protein 4 OS=Homo sapiens GN=CLIC4 [CLIC4_HUMAN]	0.457237	1.28082
Q9H0U4	8	6	633.38	DuCaP ER	DuCaP	Rasrelated protein Rab1B OS=Homo sapiens GN=RAB1B [RAB1B_HUMAN]	0.457663	1.10485
Q9BQG0	14	13	902.75	DuCaP ER	DuCaP	Mybbinding protein 1A OS=Homo sapiens GN=MYBBP1A [MBB1A_HUMAN]	0.457768	1.17648
P30626	2	2	111.8	DuCaP ER	DuCaP	Sorcin OS=Homo sapiens GN=SRI [SORCN_HUMAN]	0.458298	1.12252
P33991	7	7	454.97	DuCaP ER	DuCaP	DNA replication licensing factor MCM4 OS=Homo sapiens GN=MCM4 [MCM4_HUMAN]	0.460388	1.07918
P47755	5	4	331.06	DuCaP ER	DuCaP	Factincapping protein subunit alpha2 OS=Homo sapiens GN=CAPZA2 [CAZA2_HUMAN]	0.460472	1.20282
P11387	12	12	760.81	DuCaP ER	DuCaP	DNA topoisomerase 1 OS=Homo sapiens GN=TOP1 [TOP1_HUMAN]	0.461444	1.12897
Q9NQX3	1	1	38.27	DuCaP ER	DuCaP	Gephyrin OS=Homo sapiens GN=GPHN [GEPH_HUMAN]	0.462503	1.46721
Q07021	5	5	329.32	DuCaP ER	DuCaP	Complement component 1 Q subcomponentbinding protein, mitochondrial OS=Homo sapiens GN=C1QBP [C1QBP_HUMAN]	0.462776	1.14449
P61163	3	3	170.7	DuCaP ER	DuCaP	Alphacentractin OS=Homo sapiens GN=ACTR1A [ACTZ_HUMAN]	0.464789	1.10118
P42166	20	13	1550.53	DuCaP ER	DuCaP	Laminaassociated polypeptide 2, isoform alpha OS=Homo sapiens GN=TMPO [LAP2A_HUMAN]	0.464839	1.12193
Q9NTJ5	6	6	371.3	DuCaP ER	DuCaP	Phosphatidylinositide phosphatase SAC1 OS=Homo sapiens GN=SACM1L [SAC1_HUMAN]	0.46707	1.18903
P55263	4	4	187.48	DuCaP ER	DuCaP	Adenosine kinase OS=Homo sapiens GN=ADK [ADK_HUMAN]	0.46812	1.21069
P84090	2	2	132.05	DuCaP ER	DuCaP	Enhancer of rudimentary homolog OS=Homo sapiens GN=ERH [ERH_HUMAN]	0.468736	1.19489
Q13617	3	2	119.67	DuCaP ER	DuCaP	Cullin2 OS=Homo sapiens GN=CUL2 [CUL2_HUMAN]	0.469719	1.12345
P30038	5	5	312.61	DuCaP ER	DuCaP	Delta1pyrroline5carboxylate dehydrogenase, mitochondrial OS=Homo sapiens GN=ALDH4A1 [AL4A1_HUMAN]	0.470294	1.1233
Q9UKF6	2	2	62.82	DuCaP ER	DuCaP	Cleavage and polyadenylation specificity factor subunit 3 OS=Homo sapiens GN=CPSF3 [CPSF3_HUMAN]	0.471412	1.08541
P30419	1	1	42.16	DuCaP ER	DuCaP	Glycylpeptide Ntetradecanoyltransferase 1 OS=Homo sapiens GN=NMT1 [NMT1_HUMAN]	0.471846	1.0889
P42126	5	5	317.12	DuCaP ER	DuCaP	EnoylCoA delta isomerase 1, mitochondrial OS=Homo sapiens GN=ECI1 [ECI1_HUMAN]	0.472784	1.1067
P51116	2	1	87.82	DuCaP ER	DuCaP	Fragile X mental retardation syndromerelated protein 2 OS=Homo sapiens GN=FXR2 [FXR2_HUMAN]	0.474285	1.16861
Q14558	3	3	189.84	DuCaP ER	DuCaP	Phosphoribosyl pyrophosphate synthaseassociated protein 1 OS=Homo sapiens GN=PRPSAP1 [KPRA_HUMAN]	0.477309	1.22557
Q9BTW9	1	1	50.07	DuCaP ER	DuCaP	Tubulinspecific chaperone D OS=Homo sapiens GN=TBCD [TBCD_HUMAN]	0.477842	1.04883
Q14839	10	8	732.83	DuCaP ER	DuCaP	ChromodomainhelicaseDNAbinding protein 4 OS=Homo sapiens GN=CHD4 [CHD4_HUMAN]	0.47793	1.13301
Q15631	3	3	182.42	DuCaP ER	DuCaP	Translin OS=Homo sapiens GN=TSN [TSN_HUMAN]	0.481401	1.27483
Q15185	3	3	251.77	DuCaP ER	DuCaP	Prostaglandin E synthase 3 OS=Homo sapiens GN=PTGES3 [TEBP_HUMAN]	0.482732	1.20586
Q7Z7K6	2	2	113.26	DuCaP ER	DuCaP	Centromere protein V OS=Homo sapiens GN=CENPV [CENPV_HUMAN]	0.482775	1.19543
O75390	8	8	439.15	DuCaP ER	DuCaP	Citrate synthase, mitochondrial OS=Homo sapiens GN=CS [CISY_HUMAN]	0.483766	1.14677
P09874	15	15	1270.72	DuCaP ER	DuCaP	Poly [ADPribose] polymerase 1 OS=Homo sapiens GN=PARP1 [PARP1_HUMAN]	0.486193	1.12186
Q9UNQ2	1	1	48.36	DuCaP ER	DuCaP	Probable dimethyladenosine transferase OS=Homo sapiens GN=DIMT1 [DIM1_HUMAN]	0.486199	1.11679
Q13200	12	12	816.06	DuCaP ER	DuCaP	26S proteasome nonATPase regulatory subunit 2 OS=Homo sapiens GN=PSMD2 [PSMD2_HUMAN]	0.487085	1.19193
Q9UN37	1	1	44.77	DuCaP ER	DuCaP	Vacuolar protein sortingassociated protein 4A OS=Homo sapiens GN=VPS4A [VPS4A_HUMAN]	0.49061	1.24431
Q9GZZ1	1	1	40.32	DuCaP ER	DuCaP	Nalphaacetyltransferase 50 OS=Homo sapiens GN=NAA50 [NAA50_HUMAN]	0.492288	1.08012
Q9NTZ6	4	4	169.96	DuCaP ER	DuCaP	RNAbinding protein 12 OS=Homo sapiens GN=RBM12 [RBM12_HUMAN]	0.492414	1.15198
Q9Y295	3	3	137.19	DuCaP ER	DuCaP	Developmentallyregulated GTPbinding protein 1 OS=Homo sapiens GN=DRG1 [DRG1_HUMAN]	0.492821	1.04301
Q9H3R5	1	1	29.27	DuCaP ER	DuCaP	Centromere protein H OS=Homo sapiens GN=CENPH [CENPH_HUMAN]	0.495501	1.17595
Q8TF09	1	1	40.28	DuCaP ER	DuCaP	Dynein light chain roadblocktype 2 OS=Homo sapiens GN=DYNLRB2 [DLRB2_HUMAN]	0.496853	1.09192
Q7Z5L9	1	1	55.75	DuCaP ER	DuCaP	Interferon regulatory factor 2binding protein 2 OS=Homo sapiens GN=IRF2BP2 [I2BP2_HUMAN]	0.496867	1.21222
Q9HB07	3	3	129.81	DuCaP ER	DuCaP	UPF0160 protein MYG1, mitochondrial OS=Homo sapiens GN=C12orf10 [MYG1_HUMAN]	0.497057	1.18723
P33992	6	6	403.11	DuCaP ER	DuCaP	DNA replication licensing factor MCM5 OS=Homo sapiens GN=MCM5 [MCM5_HUMAN]	0.498778	1.09307
Q9UKN8	2	2	69.53	DuCaP ER	DuCaP	General transcription factor 3C polypeptide 4 OS=Homo sapiens GN=GTF3C4 [TF3C4_HUMAN]	0.501001	1.11737
Q9NZT2	5	5	243.51	DuCaP ER	DuCaP	Opioid growth factor receptor OS=Homo sapiens GN=OGFR [OGFR_HUMAN]	0.502428	1.1412
Q96C86	3	3	219.24	DuCaP ER	DuCaP	m7GpppX diphosphatase OS=Homo sapiens GN=DCPS [DCPS_HUMAN]	0.503052	1.19372
P98175	5	5	236.21	DuCaP ER	DuCaP	RNAbinding protein 10 OS=Homo sapiens GN=RBM10 [RBM10_HUMAN]	0.503876	1.13271
Q92552	5	5	422.34	DuCaP ER	DuCaP	28S ribosomal protein S27, mitochondrial OS=Homo sapiens GN=MRPS27 [RT27_HUMAN]	0.50403	1.11129
Q13428	5	5	277.42	DuCaP ER	DuCaP	Treacle protein OS=Homo sapiens GN=TCOF1 [TCOF_HUMAN]	0.506838	1.14444
Q7LBC6	2	2	106.41	DuCaP ER	DuCaP	Lysinespecific demethylase 3B OS=Homo sapiens GN=KDM3B [KDM3B_HUMAN]	0.509198	1.06796
Q9Y285	4	4	266.09	DuCaP ER	DuCaP	PhenylalaninetRNA ligase alpha subunit OS=Homo sapiens GN=FARSA [SYFA_HUMAN]	0.509211	1.03196
Q13098	2	2	103.65	DuCaP ER	DuCaP	COP9 signalosome complex subunit 1 OS=Homo sapiens GN=GPS1 [CSN1_HUMAN]	0.510572	1.10162
Q8WWM7	2	2	112.49	DuCaP ER	DuCaP	Ataxin2like protein OS=Homo sapiens GN=ATXN2L [ATX2L_HUMAN]	0.510733	1.07674
Q9HC36	2	2	74.74	DuCaP ER	DuCaP	RNA methyltransferaselike protein 1 OS=Homo sapiens GN=RNMTL1 [RMTL1_HUMAN]	0.511761	1.16749
Q9NY93	1	1	121.85	DuCaP ER	DuCaP	Probable ATPdependent RNA helicase DDX56 OS=Homo sapiens GN=DDX56 [DDX56_HUMAN]	0.512335	1.1904
O15372	2	2	129.73	DuCaP ER	DuCaP	Eukaryotic translation initiation factor 3 subunit H OS=Homo sapiens GN=EIF3H [EIF3H_HUMAN]	0.515074	1.04293
Q9NQE9	1	1	40.72	DuCaP ER	DuCaP	Histidine triad nucleotidebinding protein 3 OS=Homo sapiens GN=HINT3 [HINT3_HUMAN]	0.517525	1.08108
P55084	7	7	418.56	DuCaP ER	DuCaP	Trifunctional enzyme subunit beta, mitochondrial OS=Homo sapiens GN=HADHB [ECHB_HUMAN]	0.51833	1.16393
Q8WW12	1	1	141.67	DuCaP ER	DuCaP	PEST proteolytic signalcontaining nuclear protein OS=Homo sapiens GN=PCNP [PCNP_HUMAN]	0.518383	1.05287
O14964	1	1	50.23	DuCaP ER	DuCaP	Hepatocyte growth factorregulated tyrosine kinase substrate OS=Homo sapiens GN=HGS [HGS_HUMAN]	0.519072	1.10915
P62910	3	2	193.76	DuCaP ER	DuCaP	60S ribosomal protein L32 OS=Homo sapiens GN=RPL32 [RL32_HUMAN]	0.520818	1.08727
Q9UQ80	12	12	706.73	DuCaP ER	DuCaP	Proliferationassociated protein 2G4 OS=Homo sapiens GN=PA2G4 [PA2G4_HUMAN]	0.521272	1.02691
Q9UBF2	3	2	207.68	DuCaP ER	DuCaP	Coatomer subunit gamma2 OS=Homo sapiens GN=COPG2 [COPG2_HUMAN]	0.522162	1.1035
Q8WZA9	1	1	38.24	DuCaP ER	DuCaP	Immunityrelated GTPase family Q protein OS=Homo sapiens GN=IRGQ [IRGQ_HUMAN]	0.523529	1.41836
Q14195	5	5	268.32	DuCaP ER	DuCaP	Dihydropyrimidinaserelated protein 3 OS=Homo sapiens GN=DPYSL3 [DPYL3_HUMAN]	0.524393	1.2048
Q15645	1	1	56.02	DuCaP ER	DuCaP	Pachytene checkpoint protein 2 homolog OS=Homo sapiens GN=TRIP13 [PCH2_HUMAN]	0.525538	1.38797
P14625	31	27	1934.68	DuCaP ER	DuCaP	Endoplasmin OS=Homo sapiens GN=HSP90B1 [ENPL_HUMAN]	0.525696	1.0505
Q08211	23	23	1634.53	DuCaP ER	DuCaP	ATPdependent RNA helicase A OS=Homo sapiens GN=DHX9 [DHX9_HUMAN]	0.526163	1.14805
Q96JP5	1	1	33.39	DuCaP ER	DuCaP	E3 ubiquitinprotein ligase ZFP91 OS=Homo sapiens GN=ZFP91 [ZFP91_HUMAN]	0.528007	1.15324
P54136	4	4	296.22	DuCaP ER	DuCaP	ArgininetRNA ligase, cytoplasmic OS=Homo sapiens GN=RARS [SYRC_HUMAN]	0.528451	1.10197
P14324	1	1	37.06	DuCaP ER	DuCaP	Farnesyl pyrophosphate synthase OS=Homo sapiens GN=FDPS [FPPS_HUMAN]	0.528779	1.39404
P62891	1	1	29.34	DuCaP ER	DuCaP	60S ribosomal protein L39 OS=Homo sapiens GN=RPL39 PE=2 [RL39_HUMAN]	0.530331	1.06427
P12270	5	5	262.73	DuCaP ER	DuCaP	Nucleoprotein TPR OS=Homo sapiens GN=TPR [TPR_HUMAN]	0.531111	1.03628
O75694	7	7	438.16	DuCaP ER	DuCaP	Nuclear pore complex protein Nup155 OS=Homo sapiens GN=NUP155 [NU155_HUMAN]	0.532923	1.15489
Q9NTK5	4	4	288.92	DuCaP ER	DuCaP	Obglike ATPase 1 OS=Homo sapiens GN=OLA1 [OLA1_HUMAN]	0.533075	1.1624
Q9UKV3	10	9	555.28	DuCaP ER	DuCaP	Apoptotic chromatin condensation inducer in the nucleus OS=Homo sapiens GN=ACIN1 [ACINU_HUMAN]	0.533352	1.13218
Q9BVI4	1	1	51.65	DuCaP ER	DuCaP	Nucleolar complex protein 4 homolog OS=Homo sapiens GN=NOC4L [NOC4L_HUMAN]	0.534414	1.23843
Q9UG63	1	1	32.77	DuCaP ER	DuCaP	ATPbinding cassette subfamily F member 2 OS=Homo sapiens GN=ABCF2 [ABCF2_HUMAN]	0.534418	1.14296
Q15276	1	1	42.57	DuCaP ER	DuCaP	Rab GTPasebinding effector protein 1 OS=Homo sapiens GN=RABEP1 [RABE1_HUMAN]	0.534771	1.15697
Q8WU90	2	2	110.2	DuCaP ER	DuCaP	Zinc finger CCCH domaincontaining protein 15 OS=Homo sapiens GN=ZC3H15 [ZC3HF_HUMAN]	0.5356	1.1255
Q99426	3	3	253.22	DuCaP ER	DuCaP	Tubulinfolding cofactor B OS=Homo sapiens GN=TBCB [TBCB_HUMAN]	0.536047	1.09813
P25789	3	3	276.33	DuCaP ER	DuCaP	Proteasome subunit alpha type4 OS=Homo sapiens GN=PSMA4 [PSA4_HUMAN]	0.536461	1.14193
Q96PZ0	4	4	181.69	DuCaP ER	DuCaP	Pseudouridylate synthase 7 homolog OS=Homo sapiens GN=PUS7 [PUS7_HUMAN]	0.536491	1.1891
Q9UGM6	2	1	89.68	DuCaP ER	DuCaP	TryptophantRNA ligase, mitochondrial OS=Homo sapiens GN=WARS2 [SYWM_HUMAN]	0.538455	1.29566
[truncated: 485 more rows]
