# Supplementary material for: Proteome profiling of enzalutamide‐resistant cell lines and serum analysis identified ALCAM as marker of resistance in castration‐resistant prostate cancer
Source: Int J Cancer. 2022 Jun 21;151(8):1405–19. doi: 10.1002/ijc.34159 (PMC9539937; doi:10.1002/ijc.34159)
Supplement: Supplementary file 4 — TABLE S3 Association of baseline AGR2, IDH1 and NDRG1 levels with ENZA‐treated patients' clinicopathological parameters. Significant values are indicated in bold. [file IJC-151-1405-s004.xlsx]

## Sheet: suppl.table3
Suppl.table 3: Association of baseline AGR2, IDH1 and NDRG1 levels with ENZA-treated patients’ clinicopathological parameters. Significant values are indicated in bold.
	n	AGR2 serum cc. (pg/ml)	P	IDH1 serum cc. (ng/ml)	P	NDRG1 serum cc. (ng/ml)	P
		median (range)		median (range)		median (range)
whole cohort	72	439.15 (27.4 - 2962.0)		2694.0 (1411.0 - 7406.0)		25 800.0 (6985.0 - 67 270.0)
Age (years)
≤ 72	35	411.1 (27.4 - 2962.0)	0.168	2641.0 (1430.0 - 7406.0)	0.870	28 530.0 (6985.0 - 55 290.0)	0.390
> 72	37	483.2 (64.6 - 1825.0)		2791.0 (1411.0 - 4571.0)		25 410.0 (7762.0 - 67 270.0)
Primary therapy
no	28	449.5 (44.9 - 1825.0)	0.890	2537.5 (1430.0 - 7406)	0.234	28 370.0 (11 290.0 - 67 270.0)	0.229
yes	44	424.8 (27.4 - 2962.0)		2835.0 (1411.0 - 4410.0)		24 870.0 (6985.0 - 55 290.0)
Primary RPE
no	43	435.4 (44.9 - 2962.0)	0.986	2685.0 (1430.0 - 7406.0)	0.744	25 830.0 (8848.0 - 67 270.0)	0.428
yes	29	496.2 (27.4 - 1468.0)		2703.0 (1411.0 - 4410.0)		25 060.0 (6985.0 - 46 510.0)
Primary RAD
no	55	456.6 (27.4 - 1825.0)	0.995	2609.0 (1411.0 - 7406.0)	0.323	27 580.0 (6985.0 - 67 270.0)	0.533
yes	17	414.1 (163.1 - 2962.0)		3008.0 (1713.0 - 3669.0)		24 690.0 (8848.0 - 55 290.0)
ENZA therapy
1st line	15	592.8 ( 168.7 - 2962.0)	0.092	2791.0 (1660.0 - 4571.0)	0.906	21 190.0 (8596.0 - 56 700)	0.138
2nd or later line	57	411.1 (27.4 - 1538.0)		2641.0 (1411.0 - 7406.0)		27 785.0 (6985.0 - 67 270.0)
unknown	0
ECOG PS
0	49	496.7 (27.38 - 2962.0)	0.498	2791.0 (1411.0 - 7406.0)	0.869	25 965.0 (6985.0 - 67 270.0)	0.307
1-2	14	402.7 (163.1 - 1538.0)		2559.0 (1660.0 - 3784.0)		21 890.0 (8848.0 - 55 290.0)
unknown	9
Pain
no	46	412.6 (27.4 - 2962.0)	0.299	2615.5 (1411.0 - 7406.0)	0.341	26 640.0 (6985.0 - 67 270.0)	0.196
yes	19	681.5 (64.6 - 1538.0)		2899.0 (1436.0 - 4387.0)		19 705.0 (9773.0 - 46 260.0)
unknown	7
Lyph node status
N -	56	439.2 (27.4 - 2962.0)	0.978	2587.5 (1430.0 - 7406.0)	0.607	25 620.0 (6985.0 - 67 270.0)	0.529
N +	16	435.4 (111.4 - 1468.0)		2927.0 (1411.0 - 3474.0)		25 935.0 (13910.0 - 55 290.0)
unknown	0
Visceral mets.
no	67	447.7 (27.4 - 2962.0)	0.010	2703.0 (1411.0 - 7406.0)	0.915	25 770.0 (6985.0 - 67 270.0)	1.000
yes	5	111.4 (64.6 - 496.2)		2609.0 (1749.0 - 3865.0)		26 100.0 (11000.0 - 46 260.0)
unknown	0
Bone mets.
no	11	892.8 (111.4 - 2962.0)	0.568	3009.0 (2054.0 - 4571.0)	0.033	24 200.0 (8596.0 - 56 700.0)	0.657
yes	61	435.9 (27.4 - 1538.0)		2599.0 (1411.0 - 7406.0)		26 640.0 (6985.0 - 67 270.0)
unknown	0
PSA response
response	60	588.2 (27.4 - 1468.0)	0.311	2663.0 (1430.0 - 7406.0)	0.546	28 125.0 (8596.0 - 67 270.0)	0.023
no response	12	412.6 (37.7 - 2962.0)		2838.5 (1411.0 - 3784.0 )		21 755.0 (6985.0 - 35 050.0)
unknown	0
PSA response
> 30%	50	452.2 (27.4 - 1468.0)	1.000	2587.5 (1430.0 - 7406.0)	0.092	27 315.0 (8848.0 - 67 270.0)	0.379
< 30%	22	435.7 (44.9 - 2962.0)		2941.0 (1411.0 - 4410.0)		23 335.0 (6985.0 - 55 290.0)
unknown	0
PSA response
> 50%	47	456.6 (27.4 - 1468.0)	0.709	2566.0 (1430.0 - 7406.0)	0.097	26 640.0 (8848.0 - 67 270.0)	0.704
< 50%	25	435.4 (44.9 - 2962.0)		2874.0 ( 1411.0 - 4410.0)		24 380.0 (6985.0 - 55 290.0)
unknown	0
PSA response
> 90%	26	331.8 (44.9 - 2962.0)	0.432	2625.0 (1430.0 - 7406.0)	0.325	25 410.0 (8848.0 - 67 270.0)	0.686
< 90%	46	463.0 (27.4 - 1825.0)		2798.5 (1411.0 - 4571.0)		27 580.0 (6985.0 - 56 700.0)
unknown	0
PSA baseline
> 69.5 ng/ml	36	371.5 (37.7 - 1825.0 )	0.153	2694.0 (1411.0 - 7406.0)	0.866	29 755.0 (7762.0 - 56 700.0)	0.128
< 69.5 ng/ml	36	489.7 (27.4 - 2962.0)		2706.5 (1628.0 - 4576.0)		24 290 (6985.0 - 67 270.0)
unknown	0
LDH
> 240 U/l	23	435.4 (37.7 - 1468.0)	0.611	2867.0 (1436.0 - 4387.0)	0.809	27615.0 (9773.0 - 55 290.0)	0.544
< 240 U/l	46	452.2 (27.4 - 2962.0)		2694.0 (1430.0 - 7406.0)		25 770.0 (6985.0 - 67 270.0)
unknown	3
AP
> 129 U/l	22	466.1 (93.3 - 1538.0)	0.471	2671.5 (1436.0 - 7406.0)	0.979	28 260.0 (9773.0 - 67 270.0)	0.445
< 129 U/l	47	442.4 (27.4 - 2962.0)		2791.0 (1430.0 - 4751.0)		25 590.0 (6985.0 - 56 700.0)
unknown	3
CRP
> 5 mg/l	7	789.4 (414.1 - 1468.0)	0.033	2494.0 (1436.0 - 3381.0)	0.414	25 060.0 (13 910.0 - 55 290.0)	0.892
< 5 mg/l	61	435.4 (27.4 - 2962.0)		2794.0 (1430.0 - 7406.0)		26 100.0 (6985.0 - 67 270.0)
unknown	3
Hemoglobin
> 13.5 g/dl	9	184.4 (111.4 - 2962.0)	0.163	2987.0 (2054.0 - 3769.0)	0.153	20 780 .0 (8596.0 - 42 970.0)	0.113
< 13.5 g/dl	61	456.6 (27.4 - 1825.0)		2685.0 (1411.0 - 7406.0)		27 580.0 (6985.0 - 67 260.0)
unknown	2
RPE - radical prostatectomy
RAD - radiation
PS - performance status
LN - lymph node
LDH - Lactate dehydrogenase
CRP - C reactive protein
AP - Alkaline phosphatase
P-value was calculated with the Mann-Whitney U test.
